# Supplementary material for: Shoot transcriptome revealed widespread differential expression and potential molecular mechanisms of chickpea (Cicer arietinum L.) against Fusarium wilt
Source: Front Microbiol. 2024 Feb 1;14:1265265. doi: 10.3389/fmicb.2023.1265265 (PMC10870781; doi:10.3389/fmicb.2023.1265265)
Supplement: Supplementary file 1 [file Data_Sheet_1.xlsx]

## Sheet: Novel Isoform Transcripts
NC_021160.1	StringTie	transcript	34956	38049	.	+	.	transcript_id "MSTRG.17.3"; gene_id "MSTRG.17"; gene_name "LOC101488545"; xloc "XLOC_000015"; ref_gene_id "LOC101488545"; cmp_ref "XM_004485346.3"; class_code "j"; tss_id "TSS15";
NC_021160.1	StringTie	transcript	91441	106348	.	+	.	transcript_id "MSTRG.25.5"; gene_id "MSTRG.25"; gene_name "LOC101490835"; xloc "XLOC_000017"; ref_gene_id "LOC101490835"; cmp_ref "XM_004485354.3"; class_code "j"; tss_id "TSS18";
NC_021160.1	StringTie	transcript	202829	210116	.	+	.	transcript_id "MSTRG.33.3"; gene_id "MSTRG.33"; gene_name "LOC101495256"; xloc "XLOC_000023"; ref_gene_id "LOC101495256"; cmp_ref "XM_027336057.1"; class_code "j"; tss_id "TSS25";
NC_021160.1	StringTie	transcript	202832	210116	.	+	.	transcript_id "MSTRG.33.4"; gene_id "MSTRG.33"; gene_name "LOC101495256"; xloc "XLOC_000023"; ref_gene_id "LOC101495256"; cmp_ref "XM_027336057.1"; class_code "j"; tss_id "TSS25";
NC_021160.1	StringTie	transcript	202833	210116	.	+	.	transcript_id "MSTRG.33.5"; gene_id "MSTRG.33"; gene_name "LOC101495256"; xloc "XLOC_000023"; ref_gene_id "LOC101495256"; cmp_ref "XM_027336057.1"; class_code "j"; tss_id "TSS25";
NC_021160.1	StringTie	transcript	213835	219691	.	+	.	transcript_id "MSTRG.33.6"; gene_id "MSTRG.33"; gene_name "LOC101495256"; xloc "XLOC_000023"; ref_gene_id "LOC101495256"; cmp_ref "XM_027336057.1"; class_code "j"; tss_id "TSS26";
NC_021160.1	StringTie	transcript	264234	267802	.	+	.	transcript_id "MSTRG.37.1"; gene_id "MSTRG.37"; gene_name "LOC101498970"; xloc "XLOC_000028"; ref_gene_id "LOC101498970"; cmp_ref "XM_004485383.3"; class_code "j"; tss_id "TSS31";
NC_021160.1	StringTie	transcript	377896	383885	.	+	.	transcript_id "MSTRG.54.2"; gene_id "MSTRG.54"; gene_name "LOC101506118"; xloc "XLOC_000036"; ref_gene_id "LOC101506118"; cmp_ref "XM_004485408.3"; class_code "j"; tss_id "TSS41";
NC_021160.1	StringTie	transcript	512475	520789	.	+	.	transcript_id "MSTRG.71.1"; gene_id "MSTRG.71"; gene_name "LOC101513720"; xloc "XLOC_000044"; ref_gene_id "LOC101513720"; cmp_ref "XM_004485433.3"; class_code "j"; tss_id "TSS50";
NC_021160.1	StringTie	transcript	526472	535543	.	+	.	transcript_id "MSTRG.72.2"; gene_id "MSTRG.72"; gene_name "LOC101514383"; xloc "XLOC_000045"; ref_gene_id "LOC101514383"; cmp_ref "XM_004485434.3"; class_code "j"; tss_id "TSS51";
NC_021160.1	StringTie	transcript	526473	535543	.	+	.	transcript_id "MSTRG.72.3"; gene_id "MSTRG.72"; gene_name "LOC101514383"; xloc "XLOC_000045"; ref_gene_id "LOC101514383"; cmp_ref "XM_004485434.3"; class_code "j"; tss_id "TSS51";
NC_021160.1	StringTie	transcript	674889	679374	.	+	.	transcript_id "MSTRG.89.2"; gene_id "MSTRG.89"; gene_name "LOC101494610"; xloc "XLOC_000057"; ref_gene_id "LOC101494610"; cmp_ref "XM_004485457.3"; class_code "j"; tss_id "TSS64";
NC_021160.1	StringTie	transcript	725208	729090	.	+	.	transcript_id "MSTRG.96.2"; gene_id "MSTRG.96"; gene_name "LOC101496238"; xloc "XLOC_000064"; ref_gene_id "LOC101496238"; cmp_ref "XM_004485462.3"; class_code "j"; tss_id "TSS71";
NC_021160.1	StringTie	transcript	767748	774524	.	+	.	transcript_id "MSTRG.100.1"; gene_id "MSTRG.100"; gene_name "LOC101498432"; xloc "XLOC_000068"; ref_gene_id "LOC101498432"; cmp_ref "XM_004485468.3"; class_code "j"; tss_id "TSS76";
NC_021160.1	StringTie	transcript	1128223	1137351	.	+	.	transcript_id "MSTRG.145.3"; gene_id "MSTRG.145"; gene_name "LOC101503431"; xloc "XLOC_000091"; ref_gene_id "LOC101503431"; cmp_ref "XM_004486189.3"; class_code "j"; tss_id "TSS105";
NC_021160.1	StringTie	transcript	1128617	1137351	.	+	.	transcript_id "MSTRG.145.4"; gene_id "MSTRG.145"; gene_name "LOC101503431"; xloc "XLOC_000091"; ref_gene_id "LOC101503431"; cmp_ref "XM_004486189.3"; class_code "j"; tss_id "TSS106";
NC_021160.1	StringTie	transcript	1172757	1177262	.	+	.	transcript_id "MSTRG.149.2"; gene_id "MSTRG.149"; gene_name "LOC101492676"; xloc "XLOC_000096"; ref_gene_id "LOC101492676"; cmp_ref "XM_004485544.3"; class_code "j"; tss_id "TSS111";
NC_021160.1	StringTie	transcript	1287636	1294888	.	+	.	transcript_id "MSTRG.160.3"; gene_id "MSTRG.160"; gene_name "LOC101505699"; xloc "XLOC_000102"; ref_gene_id "LOC101505699"; cmp_ref "XM_012720189.2"; class_code "j"; tss_id "TSS118";
NC_021160.1	StringTie	transcript	1287636	1294888	.	+	.	transcript_id "MSTRG.160.2"; gene_id "MSTRG.160"; gene_name "LOC101505699"; xloc "XLOC_000102"; ref_gene_id "LOC101505699"; cmp_ref "XM_012720189.2"; class_code "j"; tss_id "TSS118";
NC_021160.1	StringTie	transcript	1454687	1463886	.	+	.	transcript_id "MSTRG.184.4"; gene_id "MSTRG.184"; gene_name "LOC101503974"; xloc "XLOC_000112"; ref_gene_id "LOC101503974"; cmp_ref "XM_004485578.3"; class_code "j"; tss_id "TSS130";
NC_021160.1	StringTie	transcript	1454687	1463886	.	+	.	transcript_id "MSTRG.184.3"; gene_id "MSTRG.184"; gene_name "LOC101503974"; xloc "XLOC_000112"; ref_gene_id "LOC101503974"; cmp_ref "XM_004485578.3"; class_code "j"; tss_id "TSS130";
NC_021160.1	StringTie	transcript	1811291	1814626	.	+	.	transcript_id "MSTRG.222.3"; gene_id "MSTRG.222"; gene_name "LOC101494927"; xloc "XLOC_000149"; ref_gene_id "LOC101494927"; cmp_ref "XM_027332643.1"; class_code "j"; tss_id "TSS172";
NC_021160.1	StringTie	transcript	1811300	1818957	.	+	.	transcript_id "MSTRG.222.4"; gene_id "MSTRG.222"; gene_name "LOC101494927"; xloc "XLOC_000149"; ref_gene_id "LOC101494927"; cmp_ref "XM_027332643.1"; class_code "j"; tss_id "TSS172";
NC_021160.1	StringTie	transcript	1811755	1814626	.	+	.	transcript_id "MSTRG.222.7"; gene_id "MSTRG.222"; gene_name "LOC101494927"; xloc "XLOC_000149"; ref_gene_id "LOC101494927"; cmp_ref "XM_027332657.1"; class_code "j"; tss_id "TSS174";
NC_021160.1	StringTie	transcript	1931212	1942325	.	+	.	transcript_id "MSTRG.230.1"; gene_id "MSTRG.230"; gene_name "LOC101499291"; xloc "XLOC_000154"; ref_gene_id "LOC101499291"; cmp_ref "XM_004485651.3"; class_code "j"; tss_id "TSS181";
NC_021160.1	StringTie	transcript	1955089	1963816	.	+	.	transcript_id "MSTRG.235.3"; gene_id "MSTRG.235"; gene_name "LOC101500251"; xloc "XLOC_000156"; ref_gene_id "LOC101500251"; cmp_ref "XM_004485654.2"; class_code "j"; tss_id "TSS187";
NC_021160.1	StringTie	transcript	2010401	2015500	.	+	.	transcript_id "MSTRG.240.1"; gene_id "MSTRG.240"; gene_name "LOC101503100"; xloc "XLOC_000160"; ref_gene_id "LOC101503100"; cmp_ref "XM_004485663.3"; class_code "j"; tss_id "TSS191";
NC_021160.1	StringTie	transcript	2272099	2280380	.	+	.	transcript_id "MSTRG.268.10"; gene_id "MSTRG.268"; gene_name "LOC101514288"; xloc "XLOC_000170"; ref_gene_id "LOC101514288"; cmp_ref "XM_004485697.2"; class_code "j"; tss_id "TSS206";
NC_021160.1	StringTie	transcript	2272102	2280380	.	+	.	transcript_id "MSTRG.268.12"; gene_id "MSTRG.268"; gene_name "LOC101514288"; xloc "XLOC_000170"; ref_gene_id "LOC101514288"; cmp_ref "XM_004485697.2"; class_code "j"; tss_id "TSS206";
NC_021160.1	StringTie	transcript	2274123	2280380	.	+	.	transcript_id "MSTRG.268.13"; gene_id "MSTRG.268"; gene_name "LOC101514288"; xloc "XLOC_000170"; ref_gene_id "LOC101514288"; cmp_ref "XM_004485698.2"; class_code "j"; tss_id "TSS207";
NC_021160.1	StringTie	transcript	2333934	2341340	.	+	.	transcript_id "MSTRG.274.2"; gene_id "MSTRG.274"; gene_name "LOC101490740"; xloc "XLOC_000175"; ref_gene_id "LOC101490740"; cmp_ref "XM_004485710.3"; class_code "j"; tss_id "TSS212";
NC_021160.1	StringTie	transcript	2867926	2874015	.	+	.	transcript_id "MSTRG.326.1"; gene_id "MSTRG.326"; gene_name "LOC101515361"; xloc "XLOC_000207"; ref_gene_id "LOC101515361"; cmp_ref "XM_012713812.2"; class_code "j"; tss_id "TSS247";
NC_021160.1	StringTie	transcript	2880360	2886457	.	+	.	transcript_id "MSTRG.329.2"; gene_id "MSTRG.329"; gene_name "LOC101512754"; xloc "XLOC_000209"; ref_gene_id "LOC101512754"; cmp_ref "XM_027336157.1"; class_code "j"; tss_id "TSS251";
NC_021160.1	StringTie	transcript	2881166	2886457	.	+	.	transcript_id "MSTRG.329.5"; gene_id "MSTRG.329"; gene_name "LOC101512754"; xloc "XLOC_000209"; ref_gene_id "LOC101512754"; cmp_ref "XM_027336157.1"; class_code "j"; tss_id "TSS252";
NC_021160.1	StringTie	transcript	2881166	2886457	.	+	.	transcript_id "MSTRG.329.4"; gene_id "MSTRG.329"; gene_name "LOC101512754"; xloc "XLOC_000209"; ref_gene_id "LOC101512754"; cmp_ref "XM_027336157.1"; class_code "j"; tss_id "TSS252";
NC_021160.1	StringTie	transcript	2881166	2886457	.	+	.	transcript_id "MSTRG.329.3"; gene_id "MSTRG.329"; gene_name "LOC101512754"; xloc "XLOC_000209"; ref_gene_id "LOC101512754"; cmp_ref "XM_027336157.1"; class_code "j"; tss_id "TSS252";
NC_021160.1	StringTie	transcript	2881168	2886457	.	+	.	transcript_id "MSTRG.329.7"; gene_id "MSTRG.329"; gene_name "LOC101512754"; xloc "XLOC_000209"; ref_gene_id "LOC101512754"; cmp_ref "XM_027336157.1"; class_code "j"; tss_id "TSS252";
NC_021160.1	StringTie	transcript	2881168	2886457	.	+	.	transcript_id "MSTRG.329.6"; gene_id "MSTRG.329"; gene_name "LOC101512754"; xloc "XLOC_000209"; ref_gene_id "LOC101512754"; cmp_ref "XM_027336157.1"; class_code "j"; tss_id "TSS252";
NC_021160.1	StringTie	transcript	2881169	2886457	.	+	.	transcript_id "MSTRG.329.8"; gene_id "MSTRG.329"; gene_name "LOC101512754"; xloc "XLOC_000209"; ref_gene_id "LOC101512754"; cmp_ref "XM_027336157.1"; class_code "j"; tss_id "TSS252";
NC_021160.1	StringTie	transcript	2881192	2886457	.	+	.	transcript_id "MSTRG.329.9"; gene_id "MSTRG.329"; gene_name "LOC101512754"; xloc "XLOC_000209"; ref_gene_id "LOC101512754"; cmp_ref "XM_027336157.1"; class_code "j"; tss_id "TSS252";
NC_021160.1	StringTie	transcript	2881192	2886457	.	+	.	transcript_id "MSTRG.329.10"; gene_id "MSTRG.329"; gene_name "LOC101512754"; xloc "XLOC_000209"; ref_gene_id "LOC101512754"; cmp_ref "XM_027336157.1"; class_code "j"; tss_id "TSS252";
NC_021160.1	StringTie	transcript	3180771	3186519	.	+	.	transcript_id "MSTRG.358.2"; gene_id "MSTRG.358"; gene_name "LOC101500881"; xloc "XLOC_000232"; ref_gene_id "LOC101500881"; cmp_ref "XM_004485832.3"; class_code "j"; tss_id "TSS279";
NC_021160.1	StringTie	transcript	3361657	3366261	.	+	.	transcript_id "MSTRG.374.2"; gene_id "MSTRG.374"; gene_name "LOC101508790"; xloc "XLOC_000245"; ref_gene_id "LOC101508790"; cmp_ref "XM_004485856.3"; class_code "j"; tss_id "TSS295";
NC_021160.1	StringTie	transcript	3700517	3707522	.	+	.	transcript_id "MSTRG.410.2"; gene_id "MSTRG.410"; gene_name "LOC101490419"; xloc "XLOC_000267"; ref_gene_id "LOC101490419"; cmp_ref "XM_004486226.3"; class_code "j"; tss_id "TSS320";
NC_021160.1	StringTie	transcript	3831563	3836492	.	+	.	transcript_id "MSTRG.419.1"; gene_id "MSTRG.419"; gene_name "LOC101491066"; xloc "XLOC_000273"; ref_gene_id "LOC101491066"; cmp_ref "XM_004486227.3"; class_code "j"; tss_id "TSS328";
NC_021160.1	StringTie	transcript	3831689	3836492	.	+	.	transcript_id "MSTRG.419.3"; gene_id "MSTRG.419"; gene_name "LOC101491066"; xloc "XLOC_000273"; ref_gene_id "LOC101491066"; cmp_ref "XM_004486227.3"; class_code "j"; tss_id "TSS329";
NC_021160.1	StringTie	transcript	3831689	3836492	.	+	.	transcript_id "MSTRG.419.2"; gene_id "MSTRG.419"; gene_name "LOC101491066"; xloc "XLOC_000273"; ref_gene_id "LOC101491066"; cmp_ref "XM_004486227.3"; class_code "j"; tss_id "TSS329";
NC_021160.1	StringTie	transcript	3831690	3836492	.	+	.	transcript_id "MSTRG.419.5"; gene_id "MSTRG.419"; gene_name "LOC101491066"; xloc "XLOC_000273"; ref_gene_id "LOC101491066"; cmp_ref "XM_004486227.3"; class_code "j"; tss_id "TSS329";
NC_021160.1	StringTie	transcript	3997922	4003788	.	+	.	transcript_id "MSTRG.438.15"; gene_id "MSTRG.438"; gene_name "LOC101507434"; xloc "XLOC_000285"; ref_gene_id "LOC101507434"; cmp_ref "XM_012713346.2"; class_code "j"; tss_id "TSS341";
NC_021160.1	StringTie	transcript	4252646	4259313	.	+	.	transcript_id "MSTRG.460.2"; gene_id "MSTRG.460"; gene_name "LOC101489121"; xloc "XLOC_000298"; ref_gene_id "LOC101489121"; cmp_ref "XM_004485975.3"; class_code "j"; tss_id "TSS355";
NC_021160.1	StringTie	transcript	4252735	4259313	.	+	.	transcript_id "MSTRG.460.3"; gene_id "MSTRG.460"; gene_name "LOC101489121"; xloc "XLOC_000298"; ref_gene_id "LOC101489121"; cmp_ref "XM_004485975.3"; class_code "j"; tss_id "TSS355";
NC_021160.1	StringTie	transcript	4324960	4328033	.	+	.	transcript_id "MSTRG.467.5"; gene_id "MSTRG.467"; gene_name "LOC101491379"; xloc "XLOC_000302"; ref_gene_id "LOC101491379"; cmp_ref "XM_004485982.3"; class_code "j"; tss_id "TSS360";
NC_021160.1	StringTie	transcript	4324991	4328033	.	+	.	transcript_id "MSTRG.467.6"; gene_id "MSTRG.467"; gene_name "LOC101491379"; xloc "XLOC_000302"; ref_gene_id "LOC101491379"; cmp_ref "XM_004485983.3"; class_code "j"; tss_id "TSS360";
NC_021160.1	StringTie	transcript	4658643	4665431	.	+	.	transcript_id "MSTRG.497.2"; gene_id "MSTRG.497"; gene_name "LOC101502900"; xloc "XLOC_000324"; ref_gene_id "LOC101502900"; cmp_ref "XM_012713366.2"; class_code "j"; tss_id "TSS385";
NC_021160.1	StringTie	transcript	4658643	4665431	.	+	.	transcript_id "MSTRG.497.1"; gene_id "MSTRG.497"; gene_name "LOC101502900"; xloc "XLOC_000324"; ref_gene_id "LOC101502900"; cmp_ref "XM_012713366.2"; class_code "j"; tss_id "TSS385";
NC_021160.1	StringTie	transcript	4676389	4681927	.	+	.	transcript_id "MSTRG.499.2"; gene_id "MSTRG.499"; gene_name "LOC101503550"; xloc "XLOC_000326"; ref_gene_id "LOC101503550"; cmp_ref "XM_004486024.3"; class_code "j"; tss_id "TSS388";
NC_021160.1	StringTie	transcript	4790363	4814595	.	+	.	transcript_id "MSTRG.516.1"; gene_id "MSTRG.516"; gene_name "LOC101507112"; xloc "XLOC_000330"; ref_gene_id "LOC101507112"; cmp_ref "XM_027330764.1"; class_code "j"; tss_id "TSS394";
NC_021160.1	StringTie	transcript	4790429	4814595	.	+	.	transcript_id "MSTRG.516.3"; gene_id "MSTRG.516"; gene_name "LOC101507112"; xloc "XLOC_000330"; ref_gene_id "LOC101507112"; cmp_ref "XM_027330769.1"; class_code "j"; tss_id "TSS394";
NC_021160.1	StringTie	transcript	4793499	4814595	.	+	.	transcript_id "MSTRG.516.7"; gene_id "MSTRG.516"; gene_name "LOC101507112"; xloc "XLOC_000330"; ref_gene_id "LOC101507112"; cmp_ref "XM_004486034.3"; class_code "j"; tss_id "TSS396";
NC_021160.1	StringTie	transcript	4989806	4997620	.	+	.	transcript_id "MSTRG.531.4"; gene_id "MSTRG.531"; gene_name "LOC101514384"; xloc "XLOC_000338"; ref_gene_id "LOC101514384"; cmp_ref "XM_004486056.3"; class_code "j"; tss_id "TSS405";
NC_021160.1	StringTie	transcript	4989806	4997620	.	+	.	transcript_id "MSTRG.531.3"; gene_id "MSTRG.531"; gene_name "LOC101514384"; xloc "XLOC_000338"; ref_gene_id "LOC101514384"; cmp_ref "XM_004486056.3"; class_code "j"; tss_id "TSS405";
NC_021160.1	StringTie	transcript	5107804	5113141	.	+	.	transcript_id "MSTRG.540.3"; gene_id "MSTRG.540"; gene_name "LOC101491160"; xloc "XLOC_000345"; ref_gene_id "LOC101491160"; cmp_ref "XM_012713472.2"; class_code "j"; tss_id "TSS413";
NC_021160.1	StringTie	transcript	5107827	5113141	.	+	.	transcript_id "MSTRG.540.4"; gene_id "MSTRG.540"; gene_name "LOC101491160"; xloc "XLOC_000345"; ref_gene_id "LOC101491160"; cmp_ref "XM_012713472.2"; class_code "j"; tss_id "TSS413";
NC_021160.1	StringTie	transcript	5196502	5200945	.	+	.	transcript_id "MSTRG.549.4"; gene_id "MSTRG.549"; gene_name "LOC101494709"; xloc "XLOC_000348"; ref_gene_id "LOC101494709"; cmp_ref "XM_027336267.1"; class_code "j"; tss_id "TSS417";
NC_021160.1	StringTie	transcript	5196502	5200945	.	+	.	transcript_id "MSTRG.549.3"; gene_id "MSTRG.549"; gene_name "LOC101494709"; xloc "XLOC_000348"; ref_gene_id "LOC101494709"; cmp_ref "XM_027336267.1"; class_code "j"; tss_id "TSS417";
NC_021160.1	StringTie	transcript	5469545	5479124	.	+	.	transcript_id "MSTRG.565.2"; gene_id "MSTRG.565"; gene_name "LOC101501937"; xloc "XLOC_000363"; ref_gene_id "LOC101501937"; cmp_ref "XM_004486103.3"; class_code "j"; tss_id "TSS433";
NC_021160.1	StringTie	transcript	6255084	6259914	.	+	.	transcript_id "MSTRG.628.1"; gene_id "MSTRG.628"; gene_name "LOC101499919"; xloc "XLOC_000403"; ref_gene_id "LOC101499919"; cmp_ref "XM_027336295.1"; class_code "j"; tss_id "TSS473";
NC_021160.1	StringTie	transcript	6255089	6259914	.	+	.	transcript_id "MSTRG.628.2"; gene_id "MSTRG.628"; gene_name "LOC101499919"; xloc "XLOC_000403"; ref_gene_id "LOC101499919"; cmp_ref "XM_027336295.1"; class_code "j"; tss_id "TSS473";
NC_021160.1	StringTie	transcript	6510299	6512880	.	+	.	transcript_id "MSTRG.643.1"; gene_id "MSTRG.643"; gene_name "LOC101494093"; xloc "XLOC_000418"; ref_gene_id "LOC101494093"; cmp_ref "XM_004486302.3"; class_code "j"; tss_id "TSS490";
NC_021160.1	StringTie	transcript	6510311	6512880	.	+	.	transcript_id "MSTRG.643.2"; gene_id "MSTRG.643"; gene_name "LOC101494093"; xloc "XLOC_000418"; ref_gene_id "LOC101494093"; cmp_ref "XM_004486302.3"; class_code "j"; tss_id "TSS490";
NC_021160.1	StringTie	transcript	6674767	6683559	.	+	.	transcript_id "MSTRG.658.2"; gene_id "MSTRG.658"; gene_name "LOC101501624"; xloc "XLOC_000433"; ref_gene_id "LOC101501624"; cmp_ref "XM_004486325.3"; class_code "j"; tss_id "TSS506";
NC_021160.1	StringTie	transcript	6703527	6707978	.	+	.	transcript_id "MSTRG.660.1"; gene_id "MSTRG.660"; gene_name "LOC101502481"; xloc "XLOC_000436"; ref_gene_id "LOC101502481"; cmp_ref "XM_012714580.2"; class_code "j"; tss_id "TSS511";
NC_021160.1	StringTie	transcript	6932513	6935986	.	+	.	transcript_id "MSTRG.681.3"; gene_id "MSTRG.681"; gene_name "LOC101503771"; xloc "XLOC_000450"; ref_gene_id "LOC101503771"; cmp_ref "XM_027336302.1"; class_code "j"; tss_id "TSS531";
NC_021160.1	StringTie	transcript	6932513	6935986	.	+	.	transcript_id "MSTRG.681.2"; gene_id "MSTRG.681"; gene_name "LOC101503771"; xloc "XLOC_000450"; ref_gene_id "LOC101503771"; cmp_ref "XM_027336302.1"; class_code "j"; tss_id "TSS531";
NC_021160.1	StringTie	transcript	7231450	7240458	.	+	.	transcript_id "MSTRG.704.2"; gene_id "MSTRG.704"; gene_name "LOC101505369"; xloc "XLOC_000457"; ref_gene_id "LOC101505369"; cmp_ref "XM_027336313.1"; class_code "j"; tss_id "TSS539";
NC_021160.1	StringTie	transcript	7462435	7467733	.	+	.	transcript_id "MSTRG.717.3"; gene_id "MSTRG.717"; gene_name "LOC101498204"; xloc "XLOC_000468"; ref_gene_id "LOC101498204"; cmp_ref "XM_004486402.3"; class_code "j"; tss_id "TSS550";
NC_021160.1	StringTie	transcript	7688574	7696839	.	+	.	transcript_id "MSTRG.734.5"; gene_id "MSTRG.734"; gene_name "LOC101505368"; xloc "XLOC_000483"; ref_gene_id "LOC101505368"; cmp_ref "XM_027331440.1"; class_code "j"; tss_id "TSS566";
NC_021160.1	StringTie	transcript	7688636	7696839	.	+	.	transcript_id "MSTRG.734.6"; gene_id "MSTRG.734"; gene_name "LOC101505368"; xloc "XLOC_000483"; ref_gene_id "LOC101505368"; cmp_ref "XM_027331440.1"; class_code "j"; tss_id "TSS566";
NC_021160.1	StringTie	transcript	8669337	8679968	.	+	.	transcript_id "MSTRG.783.3"; gene_id "MSTRG.783"; gene_name "LOC101488223"; xloc "XLOC_000522"; ref_gene_id "LOC101488223"; cmp_ref "XM_004486527.3"; class_code "j"; tss_id "TSS608";
NC_021160.1	StringTie	transcript	8691125	8694812	.	+	.	transcript_id "MSTRG.784.6"; gene_id "MSTRG.784"; gene_name "LOC101488900"; xloc "XLOC_000523"; ref_gene_id "LOC101488900"; cmp_ref "XM_027331500.1"; class_code "j"; tss_id "TSS609";
NC_021160.1	StringTie	transcript	8716860	8724232	.	+	.	transcript_id "MSTRG.787.4"; gene_id "MSTRG.787"; gene_name "LOC101490199"; xloc "XLOC_000526"; ref_gene_id "LOC101490199"; cmp_ref "XM_004486534.2"; class_code "j"; tss_id "TSS612";
NC_021160.1	StringTie	transcript	8732569	8737770	.	+	.	transcript_id "MSTRG.790.6"; gene_id "MSTRG.790"; gene_name "LOC101491478"; xloc "XLOC_000528"; ref_gene_id "LOC101491478"; cmp_ref "XM_027331503.1"; class_code "j"; tss_id "TSS614";
NC_021160.1	StringTie	transcript	8805686	8813497	.	+	.	transcript_id "MSTRG.801.2"; gene_id "MSTRG.801"; gene_name "LOC101495585"; xloc "XLOC_000533"; ref_gene_id "LOC101495585"; cmp_ref "XM_012715996.2"; class_code "j"; tss_id "TSS621";
NC_021160.1	StringTie	transcript	8808676	8813497	.	+	.	transcript_id "MSTRG.801.3"; gene_id "MSTRG.801"; gene_name "LOC101495585"; xloc "XLOC_000533"; ref_gene_id "LOC101495585"; cmp_ref "XM_012715996.2"; class_code "j"; tss_id "TSS622";
NC_021160.1	StringTie	transcript	8808976	8813497	.	+	.	transcript_id "MSTRG.801.4"; gene_id "MSTRG.801"; gene_name "LOC101495585"; xloc "XLOC_000533"; ref_gene_id "LOC101495585"; cmp_ref "XM_012715996.2"; class_code "j"; tss_id "TSS623";
NC_021160.1	StringTie	transcript	8813655	8818270	.	+	.	transcript_id "MSTRG.801.5"; gene_id "MSTRG.801"; gene_name "LOC101495585"; xloc "XLOC_000533"; ref_gene_id "LOC101495585"; cmp_ref "XM_012715996.2"; class_code "j"; tss_id "TSS624";
NC_021160.1	StringTie	transcript	9016702	9023969	.	+	.	transcript_id "MSTRG.822.3"; gene_id "MSTRG.822"; gene_name "LOC101505473"; xloc "XLOC_000550"; ref_gene_id "LOC101505473"; cmp_ref "XM_004486583.3"; class_code "j"; tss_id "TSS646";
NC_021160.1	StringTie	transcript	9533769	9538529	.	+	.	transcript_id "MSTRG.869.3"; gene_id "MSTRG.869"; gene_name "LOC101499196"; xloc "XLOC_000579"; ref_gene_id "LOC101499196"; cmp_ref "XM_004486655.3"; class_code "j"; tss_id "TSS678";
NC_021160.1	StringTie	transcript	9673835	9676925	.	+	.	transcript_id "MSTRG.887.3"; gene_id "MSTRG.887"; gene_name "LOC101504948"; xloc "XLOC_000586"; ref_gene_id "LOC101504948"; cmp_ref "XR_001143677.2"; class_code "j"; tss_id "TSS687";
NC_021160.1	StringTie	transcript	9673847	9676925	.	+	.	transcript_id "MSTRG.887.4"; gene_id "MSTRG.887"; gene_name "LOC101504948"; xloc "XLOC_000586"; ref_gene_id "LOC101504948"; cmp_ref "XM_004486669.3"; class_code "j"; tss_id "TSS687";
NC_021160.1	StringTie	transcript	9799590	9811739	.	+	.	transcript_id "MSTRG.905.1"; gene_id "MSTRG.905"; gene_name "LOC101513527"; xloc "XLOC_000595"; ref_gene_id "LOC101513527"; cmp_ref "XM_004486696.3"; class_code "j"; tss_id "TSS696";
NC_021160.1	StringTie	transcript	10005677	10011496	.	+	.	transcript_id "MSTRG.923.1"; gene_id "MSTRG.923"; gene_name "LOC101494618"; xloc "XLOC_000608"; ref_gene_id "LOC101494618"; cmp_ref "XM_004486724.3"; class_code "j"; tss_id "TSS710";
NC_021160.1	StringTie	transcript	10273830	10276748	.	+	.	transcript_id "MSTRG.961.5"; gene_id "MSTRG.961"; gene_name "LOC101505475"; xloc "XLOC_000628"; ref_gene_id "LOC101505475"; cmp_ref "XM_004486757.3"; class_code "j"; tss_id "TSS734";
NC_021160.1	StringTie	transcript	10420528	10422869	.	+	.	transcript_id "MSTRG.979.2"; gene_id "MSTRG.979"; gene_name "LOC101513416"; xloc "XLOC_000639"; ref_gene_id "LOC101513416"; cmp_ref "XM_004486783.3"; class_code "j"; tss_id "TSS746";
NC_021160.1	StringTie	transcript	10611760	10616967	.	+	.	transcript_id "MSTRG.997.2"; gene_id "MSTRG.997"; gene_name "LOC101495915"; xloc "XLOC_000648"; ref_gene_id "LOC101495915"; cmp_ref "XM_027331539.1"; class_code "j"; tss_id "TSS757";
NC_021160.1	StringTie	transcript	10639235	10648997	.	+	.	transcript_id "MSTRG.1002.3"; gene_id "MSTRG.1002"; gene_name "LOC101497781"; xloc "XLOC_000649"; ref_gene_id "LOC101497781"; cmp_ref "XM_012716052.2"; class_code "j"; tss_id "TSS759";
NC_021160.1	StringTie	transcript	10639257	10648997	.	+	.	transcript_id "MSTRG.1002.4"; gene_id "MSTRG.1002"; gene_name "LOC101497781"; xloc "XLOC_000649"; ref_gene_id "LOC101497781"; cmp_ref "XM_012716052.2"; class_code "j"; tss_id "TSS759";
NC_021160.1	StringTie	transcript	10671413	10679332	.	+	.	transcript_id "MSTRG.1020.1"; gene_id "MSTRG.1020"; gene_name "LOC101499816"; xloc "XLOC_000652"; ref_gene_id "LOC101499816"; cmp_ref "XM_027331544.1"; class_code "j"; tss_id "TSS763";
NC_021160.1	StringTie	transcript	10671435	10679332	.	+	.	transcript_id "MSTRG.1020.2"; gene_id "MSTRG.1020"; gene_name "LOC101499816"; xloc "XLOC_000652"; ref_gene_id "LOC101499816"; cmp_ref "XM_027331544.1"; class_code "j"; tss_id "TSS763";
NC_021160.1	StringTie	transcript	10671436	10679332	.	+	.	transcript_id "MSTRG.1020.4"; gene_id "MSTRG.1020"; gene_name "LOC101499816"; xloc "XLOC_000652"; ref_gene_id "LOC101499816"; cmp_ref "XM_027331544.1"; class_code "j"; tss_id "TSS763";
NC_021160.1	StringTie	transcript	10671450	10679332	.	+	.	transcript_id "MSTRG.1020.19"; gene_id "MSTRG.1020"; gene_name "LOC101499816"; xloc "XLOC_000652"; ref_gene_id "LOC101499816"; cmp_ref "XM_027331544.1"; class_code "j"; tss_id "TSS763";
NC_021160.1	StringTie	transcript	10671487	10679332	.	+	.	transcript_id "MSTRG.1020.20"; gene_id "MSTRG.1020"; gene_name "LOC101499816"; xloc "XLOC_000652"; ref_gene_id "LOC101499816"; cmp_ref "XM_027331544.1"; class_code "j"; tss_id "TSS763";
NC_021160.1	StringTie	transcript	10783597	10787242	.	+	.	transcript_id "MSTRG.1023.4"; gene_id "MSTRG.1023"; gene_name "LOC101511061"; xloc "XLOC_000667"; ref_gene_id "LOC101511061"; cmp_ref "XM_012714988.2"; class_code "j"; tss_id "TSS786";
NC_021160.1	StringTie	transcript	10893630	10897257	.	+	.	transcript_id "MSTRG.1032.1"; gene_id "MSTRG.1032"; gene_name "LOC101514824"; xloc "XLOC_000673"; ref_gene_id "LOC101514824"; cmp_ref "XM_004486878.2"; class_code "j"; tss_id "TSS792";
NC_021160.1	StringTie	transcript	11273015	11275529	.	+	.	transcript_id "MSTRG.1068.2"; gene_id "MSTRG.1068"; gene_name "LOC101504301"; xloc "XLOC_000699"; ref_gene_id "LOC101504301"; cmp_ref "XM_004486935.3"; class_code "j"; tss_id "TSS819";
NC_021160.1	StringTie	transcript	11487753	11492550	.	+	.	transcript_id "MSTRG.1092.4"; gene_id "MSTRG.1092"; gene_name "LOC101512340"; xloc "XLOC_000710"; ref_gene_id "LOC101512340"; cmp_ref "XM_004486966.3"; class_code "j"; tss_id "TSS833";
NC_021160.1	StringTie	transcript	11563408	11564666	.	+	.	transcript_id "MSTRG.1097.2"; gene_id "MSTRG.1097"; gene_name "LOC101489458"; xloc "XLOC_000716"; ref_gene_id "LOC101489458"; cmp_ref "XM_027333638.1"; class_code "j"; tss_id "TSS840";
NC_021160.1	StringTie	transcript	11875860	11879830	.	+	.	transcript_id "MSTRG.1122.3"; gene_id "MSTRG.1122"; gene_name "LOC101500997"; xloc "XLOC_000733"; ref_gene_id "LOC101500997"; cmp_ref "XM_004487013.3"; class_code "j"; tss_id "TSS857";
NC_021160.1	StringTie	transcript	11982057	11987101	.	+	.	transcript_id "MSTRG.1129.2"; gene_id "MSTRG.1129"; gene_name "LOC101504536"; xloc "XLOC_000736"; ref_gene_id "LOC101504536"; cmp_ref "XM_004487027.3"; class_code "j"; tss_id "TSS861";
NC_021160.1	StringTie	transcript	12093342	12101186	.	+	.	transcript_id "MSTRG.1139.2"; gene_id "MSTRG.1139"; gene_name "LOC101508904"; xloc "XLOC_000743"; ref_gene_id "LOC101508904"; cmp_ref "XM_004487040.3"; class_code "j"; tss_id "TSS871";
NC_021160.1	StringTie	transcript	12113631	12122872	.	+	.	transcript_id "MSTRG.1141.2"; gene_id "MSTRG.1141"; gene_name "LOC101507747"; xloc "XLOC_000745"; ref_gene_id "LOC101507747"; cmp_ref "XM_027336442.1"; class_code "j"; tss_id "TSS874";
NC_021160.1	StringTie	transcript	12113631	12122872	.	+	.	transcript_id "MSTRG.1141.1"; gene_id "MSTRG.1141"; gene_name "LOC101507747"; xloc "XLOC_000745"; ref_gene_id "LOC101507747"; cmp_ref "XM_027336442.1"; class_code "j"; tss_id "TSS874";
NC_021160.1	StringTie	transcript	12113732	12122872	.	+	.	transcript_id "MSTRG.1141.4"; gene_id "MSTRG.1141"; gene_name "LOC101507747"; xloc "XLOC_000745"; ref_gene_id "LOC101507747"; cmp_ref "XM_027336442.1"; class_code "j"; tss_id "TSS875";
NC_021160.1	StringTie	transcript	12460662	12463765	.	+	.	transcript_id "MSTRG.1170.2"; gene_id "MSTRG.1170"; gene_name "LOC101496025"; xloc "XLOC_000766"; ref_gene_id "LOC101496025"; cmp_ref "XM_027332846.1"; class_code "j"; tss_id "TSS899";
NC_021160.1	StringTie	transcript	12604396	12609601	.	+	.	transcript_id "MSTRG.1181.4"; gene_id "MSTRG.1181"; gene_name "LOC101499726"; xloc "XLOC_000772"; ref_gene_id "LOC101499726"; cmp_ref "XM_004487098.3"; class_code "j"; tss_id "TSS906";
NC_021160.1	StringTie	transcript	12636419	12642393	.	+	.	transcript_id "MSTRG.1179.3"; gene_id "MSTRG.1179"; gene_name "LOC101500264"; xloc "XLOC_000773"; ref_gene_id "LOC101500264"; cmp_ref "XM_004487100.3"; class_code "j"; tss_id "TSS907";
NC_021160.1	StringTie	transcript	13327621	13331704	.	+	.	transcript_id "MSTRG.1244.1"; gene_id "MSTRG.1244"; gene_name "LOC101501099"; xloc "XLOC_000810"; ref_gene_id "LOC101501099"; cmp_ref "XM_027337552.1"; class_code "j"; tss_id "TSS949";
NC_021160.1	StringTie	transcript	13327627	13331704	.	+	.	transcript_id "MSTRG.1244.2"; gene_id "MSTRG.1244"; gene_name "LOC101501099"; xloc "XLOC_000810"; ref_gene_id "LOC101501099"; cmp_ref "XM_027337552.1"; class_code "j"; tss_id "TSS949";
NC_021160.1	StringTie	transcript	13328009	13331704	.	+	.	transcript_id "MSTRG.1244.4"; gene_id "MSTRG.1244"; gene_name "LOC101501099"; xloc "XLOC_000810"; ref_gene_id "LOC101501099"; cmp_ref "XM_027337552.1"; class_code "j"; tss_id "TSS950";
NC_021160.1	StringTie	transcript	13754740	13770409	.	+	.	transcript_id "MSTRG.1284.1"; gene_id "MSTRG.1284"; gene_name "LOC101490644"; xloc "XLOC_000827"; ref_gene_id "LOC101490644"; cmp_ref "XM_004487306.3"; class_code "j"; tss_id "TSS971";
NC_021160.1	StringTie	transcript	13906183	13908726	.	+	.	transcript_id "MSTRG.1296.1"; gene_id "MSTRG.1296"; gene_name "LOC105852444"; xloc "XLOC_000841"; ref_gene_id "LOC105852444"; cmp_ref "XR_001144281.2"; class_code "j"; tss_id "TSS986";
NC_021160.1	StringTie	transcript	14294425	14298770	.	+	.	transcript_id "MSTRG.1327.1"; gene_id "MSTRG.1327"; gene_name "LOC101515368"; xloc "XLOC_000862"; ref_gene_id "LOC101515368"; cmp_ref "XM_004487378.3"; class_code "j"; tss_id "TSS1010";
NC_021160.1	StringTie	transcript	14510860	14514444	.	+	.	transcript_id "MSTRG.1347.4"; gene_id "MSTRG.1347"; gene_name "LOC101494721"; xloc "XLOC_000875"; ref_gene_id "LOC101494721"; cmp_ref "XM_027331549.1"; class_code "j"; tss_id "TSS1026";
NC_021160.1	StringTie	transcript	14569256	14571188	.	+	.	transcript_id "MSTRG.1346.2"; gene_id "MSTRG.1346"; gene_name "LOC101496578"; xloc "XLOC_000878"; ref_gene_id "LOC101496578"; cmp_ref "XR_001144164.2"; class_code "j"; tss_id "TSS1029";
NC_021160.1	StringTie	transcript	14820873	14827845	.	+	.	transcript_id "MSTRG.1374.2"; gene_id "MSTRG.1374"; gene_name "LOC101509983"; xloc "XLOC_000889"; ref_gene_id "LOC101509983"; cmp_ref "XM_012717568.2"; class_code "j"; tss_id "TSS1041";
NC_021160.1	StringTie	transcript	15210429	15217633	.	+	.	transcript_id "MSTRG.1397.1"; gene_id "MSTRG.1397"; gene_name "LOC101493566"; xloc "XLOC_000909"; ref_gene_id "LOC101493566"; cmp_ref "XM_004487489.3"; class_code "j"; tss_id "TSS1063";
NC_021160.1	StringTie	transcript	15760870	15768768	.	+	.	transcript_id "MSTRG.1428.2"; gene_id "MSTRG.1428"; gene_name "LOC101507634"; xloc "XLOC_000929"; ref_gene_id "LOC101507634"; cmp_ref "XM_004487535.3"; class_code "j"; tss_id "TSS1085";
NC_021160.1	StringTie	transcript	15761070	15768768	.	+	.	transcript_id "MSTRG.1428.4"; gene_id "MSTRG.1428"; gene_name "LOC101507634"; xloc "XLOC_000929"; ref_gene_id "LOC101507634"; cmp_ref "XM_004487535.3"; class_code "j"; tss_id "TSS1086";
NC_021160.1	StringTie	transcript	15763675	15768768	.	+	.	transcript_id "MSTRG.1428.6"; gene_id "MSTRG.1428"; gene_name "LOC101507634"; xloc "XLOC_000929"; ref_gene_id "LOC101507634"; cmp_ref "XM_004487535.3"; class_code "j"; tss_id "TSS1087";
NC_021160.1	StringTie	transcript	16079449	16082520	.	+	.	transcript_id "MSTRG.1450.2"; gene_id "MSTRG.1450"; gene_name "LOC101491796"; xloc "XLOC_000943"; ref_gene_id "LOC101491796"; cmp_ref "XM_004487573.3"; class_code "j"; tss_id "TSS1103";
NC_021160.1	StringTie	transcript	16374760	16383777	.	+	.	transcript_id "MSTRG.1462.2"; gene_id "MSTRG.1462"; gene_name "LOC101496028"; xloc "XLOC_000952"; ref_gene_id "LOC101496028"; cmp_ref "XM_004487587.3"; class_code "j"; tss_id "TSS1113";
NC_021160.1	StringTie	transcript	16540622	16545320	.	+	.	transcript_id "MSTRG.1476.2"; gene_id "MSTRG.1476"; gene_name "LOC101503245"; xloc "XLOC_000961"; ref_gene_id "LOC101503245"; cmp_ref "XM_004487611.3"; class_code "j"; tss_id "TSS1122";
NC_021160.1	StringTie	transcript	16890919	16895532	.	+	.	transcript_id "MSTRG.1498.4"; gene_id "MSTRG.1498"; gene_name "LOC101510414"; xloc "XLOC_000975"; ref_gene_id "LOC101510414"; cmp_ref "XM_027336520.1"; class_code "j"; tss_id "TSS1137";
NC_021160.1	StringTie	transcript	16899264	16909445	.	+	.	transcript_id "MSTRG.1499.1"; gene_id "MSTRG.1499"; gene_name "LOC105852355"; xloc "XLOC_000976"; ref_gene_id "LOC105852355"; cmp_ref "NM_001364978.1"; class_code "j"; tss_id "TSS1139";
NC_021160.1	StringTie	transcript	16899759	16909445	.	+	.	transcript_id "MSTRG.1499.2"; gene_id "MSTRG.1499"; gene_name "LOC105852355"; xloc "XLOC_000976"; ref_gene_id "LOC105852355"; cmp_ref "NM_001364978.1"; class_code "j"; tss_id "TSS1140";
NC_021160.1	StringTie	transcript	17043775	17049531	.	+	.	transcript_id "MSTRG.1516.2"; gene_id "MSTRG.1516"; gene_name "LOC101488676"; xloc "XLOC_000981"; ref_gene_id "LOC101488676"; cmp_ref "XM_004487653.3"; class_code "j"; tss_id "TSS1147";
NC_021160.1	StringTie	transcript	17043775	17049531	.	+	.	transcript_id "MSTRG.1516.1"; gene_id "MSTRG.1516"; gene_name "LOC101488676"; xloc "XLOC_000981"; ref_gene_id "LOC101488676"; cmp_ref "XM_004487652.3"; class_code "j"; tss_id "TSS1147";
NC_021160.1	StringTie	transcript	17043965	17049531	.	+	.	transcript_id "MSTRG.1516.3"; gene_id "MSTRG.1516"; gene_name "LOC101488676"; xloc "XLOC_000981"; ref_gene_id "LOC101488676"; cmp_ref "XM_004487653.3"; class_code "j"; tss_id "TSS1148";
NC_021160.1	StringTie	transcript	17306318	17329908	.	+	.	transcript_id "MSTRG.1530.6"; gene_id "MSTRG.1530"; gene_name "LOC101489463"; xloc "XLOC_000991"; ref_gene_id "LOC101489463"; cmp_ref "XM_012717863.2"; class_code "j"; tss_id "TSS1161";
NC_021160.1	StringTie	transcript	17339360	17347515	.	+	.	transcript_id "MSTRG.1528.1"; gene_id "MSTRG.1528"; gene_name "LOC101490330"; xloc "XLOC_000992"; ref_gene_id "LOC101490330"; cmp_ref "XM_004487718.3"; class_code "j"; tss_id "TSS1163";
NC_021160.1	StringTie	transcript	17340224	17347515	.	+	.	transcript_id "MSTRG.1528.2"; gene_id "MSTRG.1528"; gene_name "LOC101490330"; xloc "XLOC_000992"; ref_gene_id "LOC101490330"; cmp_ref "XM_004487718.3"; class_code "j"; tss_id "TSS1164";
NC_021160.1	StringTie	transcript	17758976	17764392	.	+	.	transcript_id "MSTRG.1557.2"; gene_id "MSTRG.1557"; gene_name "LOC101503988"; xloc "XLOC_001013"; ref_gene_id "LOC101503988"; cmp_ref "XM_012718120.2"; class_code "j"; tss_id "TSS1188";
NC_021160.1	StringTie	transcript	17760508	17764392	.	+	.	transcript_id "MSTRG.1557.3"; gene_id "MSTRG.1557"; gene_name "LOC101503988"; xloc "XLOC_001013"; ref_gene_id "LOC101503988"; cmp_ref "XM_012718120.2"; class_code "j"; tss_id "TSS1189";
NC_021160.1	StringTie	transcript	17981899	17985757	.	+	.	transcript_id "MSTRG.1568.1"; gene_id "MSTRG.1568"; gene_name "LOC101509872"; xloc "XLOC_001025"; ref_gene_id "LOC101509872"; cmp_ref "XM_004487778.3"; class_code "j"; tss_id "TSS1201";
NC_021160.1	StringTie	transcript	18496435	18499510	.	+	.	transcript_id "MSTRG.1594.1"; gene_id "MSTRG.1594"; gene_name "LOC101502595"; xloc "XLOC_001039"; ref_gene_id "LOC101502595"; cmp_ref "XM_004487828.3"; class_code "j"; tss_id "TSS1217";
NC_021160.1	StringTie	transcript	18687018	18689007	.	+	.	transcript_id "MSTRG.1599.2"; gene_id "MSTRG.1599"; gene_name "LOC113784394"; xloc "XLOC_001045"; ref_gene_id "LOC113784394"; cmp_ref "XR_003470434.1"; class_code "j"; tss_id "TSS1223";
NC_021160.1	StringTie	transcript	18901856	18907948	.	+	.	transcript_id "MSTRG.1611.1"; gene_id "MSTRG.1611"; gene_name "LOC101500046"; xloc "XLOC_001052"; ref_gene_id "LOC101500046"; cmp_ref "XM_004487899.2"; class_code "j"; tss_id "TSS1230";
NC_021160.1	StringTie	transcript	20061212	20071732	.	+	.	transcript_id "MSTRG.1653.4"; gene_id "MSTRG.1653"; gene_name "LOC101511591"; xloc "XLOC_001087"; ref_gene_id "LOC101511591"; cmp_ref "XM_004487938.3"; class_code "j"; tss_id "TSS1270";
NC_021160.1	StringTie	transcript	20073614	20095575	.	+	.	transcript_id "MSTRG.1656.4"; gene_id "MSTRG.1656"; gene_name "LOC101512446"; xloc "XLOC_001088"; ref_gene_id "LOC101512446"; cmp_ref "XM_004487940.3"; class_code "j"; tss_id "TSS1271";
NC_021160.1	StringTie	transcript	20111323	20115252	.	+	.	transcript_id "MSTRG.1657.5"; gene_id "MSTRG.1657"; gene_name "LOC101513094"; xloc "XLOC_001089"; ref_gene_id "LOC101513094"; cmp_ref "XM_004487942.3"; class_code "j"; tss_id "TSS1272";
NC_021160.1	StringTie	transcript	21909202	21935213	.	+	.	transcript_id "MSTRG.1672.4"; gene_id "MSTRG.1672"; gene_name "LOC101492361"; xloc "XLOC_001098"; ref_gene_id "LOC101492361"; cmp_ref "XM_012718581.2"; class_code "j"; tss_id "TSS1282";
NC_021160.1	StringTie	transcript	22684732	22690577	.	+	.	transcript_id "MSTRG.1685.1"; gene_id "MSTRG.1685"; gene_name "LOC101506037"; xloc "XLOC_001119"; ref_gene_id "LOC101506037"; cmp_ref "XM_004488004.3"; class_code "j"; tss_id "TSS1305";
NC_021160.1	StringTie	transcript	23111922	23121313	.	+	.	transcript_id "MSTRG.1691.2"; gene_id "MSTRG.1691"; gene_name "LOC101514395"; xloc "XLOC_001123"; ref_gene_id "LOC101514395"; cmp_ref "XM_004488022.3"; class_code "j"; tss_id "TSS1311";
NC_021160.1	StringTie	transcript	23332893	23341062	.	+	.	transcript_id "MSTRG.1698.6"; gene_id "MSTRG.1698"; gene_name "LOC101489343"; xloc "XLOC_001128"; ref_gene_id "LOC101489343"; cmp_ref "XM_004488030.3"; class_code "j"; tss_id "TSS1317";
NC_021160.1	StringTie	transcript	23553083	23559255	.	+	.	transcript_id "MSTRG.1700.2"; gene_id "MSTRG.1700"; gene_name "LOC101493029"; xloc "XLOC_001130"; ref_gene_id "LOC101493029"; cmp_ref "XM_004488038.3"; class_code "j"; tss_id "TSS1319";
NC_021160.1	StringTie	transcript	24494203	24509601	.	+	.	transcript_id "MSTRG.1725.13"; gene_id "MSTRG.1725"; gene_name "LOC101507755"; xloc "XLOC_001149"; ref_gene_id "LOC101507755"; cmp_ref "XM_004488079.3"; class_code "j"; tss_id "TSS1340";
NC_021160.1	StringTie	transcript	24494204	24509601	.	+	.	transcript_id "MSTRG.1725.14"; gene_id "MSTRG.1725"; gene_name "LOC101507755"; xloc "XLOC_001149"; ref_gene_id "LOC101507755"; cmp_ref "XM_004488079.3"; class_code "j"; tss_id "TSS1340";
NC_021160.1	StringTie	transcript	25728613	25733946	.	+	.	transcript_id "MSTRG.1744.2"; gene_id "MSTRG.1744"; gene_name "LOC101500268"; xloc "XLOC_001169"; ref_gene_id "LOC101500268"; cmp_ref "XM_004488131.3"; class_code "j"; tss_id "TSS1363";
NC_021160.1	StringTie	transcript	26024633	26033602	.	+	.	transcript_id "MSTRG.1756.1"; gene_id "MSTRG.1756"; gene_name "LOC101503890"; xloc "XLOC_001173"; ref_gene_id "LOC101503890"; cmp_ref "XM_004488143.3"; class_code "j"; tss_id "TSS1367";
NC_021160.1	StringTie	transcript	26711017	26720705	.	+	.	transcript_id "MSTRG.1766.5"; gene_id "MSTRG.1766"; gene_name "LOC101513318"; xloc "XLOC_001179"; ref_gene_id "LOC101513318"; cmp_ref "XM_004488165.3"; class_code "j"; tss_id "TSS1373";
NC_021160.1	StringTie	transcript	26711017	26720705	.	+	.	transcript_id "MSTRG.1766.4"; gene_id "MSTRG.1766"; gene_name "LOC101513318"; xloc "XLOC_001179"; ref_gene_id "LOC101513318"; cmp_ref "XM_004488165.3"; class_code "j"; tss_id "TSS1373";
NC_021160.1	StringTie	transcript	26711066	26720705	.	+	.	transcript_id "MSTRG.1766.6"; gene_id "MSTRG.1766"; gene_name "LOC101513318"; xloc "XLOC_001179"; ref_gene_id "LOC101513318"; cmp_ref "XR_003472277.1"; class_code "j"; tss_id "TSS1373";
NC_021160.1	StringTie	transcript	27009726	27025609	.	+	.	transcript_id "MSTRG.1779.1"; gene_id "MSTRG.1779"; gene_name "LOC113783902"; xloc "XLOC_001185"; ref_gene_id "LOC113783902"; cmp_ref "XM_027333362.1"; class_code "j"; tss_id "TSS1380";
NC_021160.1	StringTie	transcript	27010996	27025609	.	+	.	transcript_id "MSTRG.1779.3"; gene_id "MSTRG.1779"; gene_name "LOC113783902"; xloc "XLOC_001185"; ref_gene_id "LOC113783902"; cmp_ref "XM_027333362.1"; class_code "j"; tss_id "TSS1382";
NC_021160.1	StringTie	transcript	27884412	27885317	.	+	.	transcript_id "MSTRG.1786.2"; gene_id "MSTRG.1786"; gene_name "LOC105852753"; xloc "XLOC_001195"; ref_gene_id "LOC105852753"; cmp_ref "XR_001144674.2"; class_code "j"; tss_id "TSS1394";
NC_021160.1	StringTie	transcript	28323185	28328672	.	+	.	transcript_id "MSTRG.1793.1"; gene_id "MSTRG.1793"; gene_name "LOC101505595"; xloc "XLOC_001199"; ref_gene_id "LOC101505595"; cmp_ref "XM_004488214.3"; class_code "j"; tss_id "TSS1398";
NC_021160.1	StringTie	transcript	28338889	28351068	.	+	.	transcript_id "MSTRG.1797.1"; gene_id "MSTRG.1797"; gene_name "LOC101505921"; xloc "XLOC_001200"; ref_gene_id "LOC101505921"; cmp_ref "XM_004488216.3"; class_code "j"; tss_id "TSS1399";
NC_021160.1	StringTie	transcript	28391534	28410490	.	+	.	transcript_id "MSTRG.1799.4"; gene_id "MSTRG.1799"; gene_name "LOC101507130"; xloc "XLOC_001201"; ref_gene_id "LOC101507130"; cmp_ref "XR_189352.3"; class_code "j"; tss_id "TSS1400";
NC_021160.1	StringTie	transcript	28414256	28442451	.	+	.	transcript_id "MSTRG.1801.2"; gene_id "MSTRG.1801"; gene_name "LOC101507756"; xloc "XLOC_001202"; ref_gene_id "LOC101507756"; cmp_ref "XM_012719318.2"; class_code "j"; tss_id "TSS1402";
NC_021160.1	StringTie	transcript	31527683	31537883	.	+	.	transcript_id "MSTRG.1854.1"; gene_id "MSTRG.1854"; gene_name "LOC101496031"; xloc "XLOC_001244"; ref_gene_id "LOC101496031"; cmp_ref "XM_004488338.2"; class_code "j"; tss_id "TSS1451";
NC_021160.1	StringTie	transcript	33062000	33064926	.	+	.	transcript_id "MSTRG.1865.4"; gene_id "MSTRG.1865"; gene_name "LOC101509023"; xloc "XLOC_001254"; ref_gene_id "LOC101509023"; cmp_ref "XM_004488365.3"; class_code "j"; tss_id "TSS1464";
NC_021160.1	StringTie	transcript	34310975	34317293	.	+	.	transcript_id "MSTRG.1878.1"; gene_id "MSTRG.1878"; gene_name "LOC101498216"; xloc "XLOC_001271"; ref_gene_id "LOC101498216"; cmp_ref "XM_004488403.3"; class_code "j"; tss_id "TSS1481";
NC_021160.1	StringTie	transcript	34648888	34655914	.	+	.	transcript_id "MSTRG.1886.2"; gene_id "MSTRG.1886"; gene_name "LOC101503010"; xloc "XLOC_001275"; ref_gene_id "LOC101503010"; cmp_ref "XM_004488415.3"; class_code "j"; tss_id "TSS1485";
NC_021160.1	StringTie	transcript	34648895	34655914	.	+	.	transcript_id "MSTRG.1886.3"; gene_id "MSTRG.1886"; gene_name "LOC101503010"; xloc "XLOC_001275"; ref_gene_id "LOC101503010"; cmp_ref "XM_004488415.3"; class_code "j"; tss_id "TSS1485";
NC_021160.1	StringTie	transcript	35992916	35997380	.	+	.	transcript_id "MSTRG.1904.2"; gene_id "MSTRG.1904"; gene_name "LOC101493892"; xloc "XLOC_001293"; ref_gene_id "LOC101493892"; cmp_ref "XM_027336979.1"; class_code "j"; tss_id "TSS1504";
NC_021160.1	StringTie	transcript	37689565	37692563	.	+	.	transcript_id "MSTRG.1932.1"; gene_id "MSTRG.1932"; gene_name "LOC101507545"; xloc "XLOC_001321"; ref_gene_id "LOC101507545"; cmp_ref "XM_004488495.3"; class_code "j"; tss_id "TSS1535";
NC_021160.1	StringTie	transcript	38217131	38222179	.	+	.	transcript_id "MSTRG.1944.3"; gene_id "MSTRG.1944"; gene_name "LOC101488359"; xloc "XLOC_001332"; ref_gene_id "LOC101488359"; cmp_ref "XM_004488513.3"; class_code "j"; tss_id "TSS1549";
NC_021160.1	StringTie	transcript	40102943	40107900	.	+	.	transcript_id "MSTRG.1970.4"; gene_id "MSTRG.1970"; gene_name "LOC101502394"; xloc "XLOC_001362"; ref_gene_id "LOC101502394"; cmp_ref "XM_004488554.3"; class_code "j"; tss_id "TSS1587";
NC_021160.1	StringTie	transcript	40102943	40107900	.	+	.	transcript_id "MSTRG.1970.3"; gene_id "MSTRG.1970"; gene_name "LOC101502394"; xloc "XLOC_001362"; ref_gene_id "LOC101502394"; cmp_ref "XM_004488554.3"; class_code "j"; tss_id "TSS1587";
NC_021160.1	StringTie	transcript	40104610	40107900	.	+	.	transcript_id "MSTRG.1970.5"; gene_id "MSTRG.1970"; gene_name "LOC101502394"; xloc "XLOC_001362"; ref_gene_id "LOC101502394"; cmp_ref "XM_004488554.3"; class_code "j"; tss_id "TSS1588";
NC_021160.1	StringTie	transcript	40104614	40107900	.	+	.	transcript_id "MSTRG.1970.6"; gene_id "MSTRG.1970"; gene_name "LOC101502394"; xloc "XLOC_001362"; ref_gene_id "LOC101502394"; cmp_ref "XM_004488554.3"; class_code "j"; tss_id "TSS1588";
NC_021160.1	StringTie	transcript	40313153	40318457	.	+	.	transcript_id "MSTRG.1971.2"; gene_id "MSTRG.1971"; gene_name "LOC101503337"; xloc "XLOC_001366"; ref_gene_id "LOC101503337"; cmp_ref "XM_004488557.3"; class_code "j"; tss_id "TSS1592";
NC_021160.1	StringTie	transcript	40486822	40493887	.	+	.	transcript_id "MSTRG.1975.2"; gene_id "MSTRG.1975"; gene_name "LOC101492924"; xloc "XLOC_001372"; ref_gene_id "LOC101492924"; cmp_ref "XM_027334669.1"; class_code "j"; tss_id "TSS1599";
NC_021160.1	StringTie	transcript	40635692	40654588	.	+	.	transcript_id "MSTRG.1983.2"; gene_id "MSTRG.1983"; gene_name "LOC101508399"; xloc "XLOC_001375"; ref_gene_id "LOC101508399"; cmp_ref "XM_012712168.2"; class_code "j"; tss_id "TSS1605";
NC_021160.1	StringTie	transcript	41123124	41127838	.	+	.	transcript_id "MSTRG.2005.1"; gene_id "MSTRG.2005"; gene_name "LOC101506040"; xloc "XLOC_001393"; ref_gene_id "LOC101506040"; cmp_ref "XR_003472970.1"; class_code "j"; tss_id "TSS1630";
NC_021160.1	StringTie	transcript	41123126	41127838	.	+	.	transcript_id "MSTRG.2005.2"; gene_id "MSTRG.2005"; gene_name "LOC101506040"; xloc "XLOC_001393"; ref_gene_id "LOC101506040"; cmp_ref "XR_003472970.1"; class_code "j"; tss_id "TSS1630";
NC_021160.1	StringTie	transcript	41198285	41203237	.	+	.	transcript_id "MSTRG.2008.1"; gene_id "MSTRG.2008"; gene_name "MAPK2"; xloc "XLOC_001396"; ref_gene_id "MAPK2"; cmp_ref "XM_004488631.3"; class_code "j"; tss_id "TSS1634";
NC_021160.1	StringTie	transcript	41913406	41930020	.	+	.	transcript_id "MSTRG.2047.1"; gene_id "MSTRG.2047"; gene_name "LOC101499625"; xloc "XLOC_001418"; ref_gene_id "LOC101499625"; cmp_ref "XM_004488684.2"; class_code "j"; tss_id "TSS1659";
NC_021160.1	StringTie	transcript	42072473	42076571	.	+	.	transcript_id "MSTRG.2051.5"; gene_id "MSTRG.2051"; gene_name "LOC101502918"; xloc "XLOC_001421"; ref_gene_id "LOC101502918"; cmp_ref "XM_004488693.3"; class_code "j"; tss_id "TSS1665";
NC_021160.1	StringTie	transcript	42072473	42076571	.	+	.	transcript_id "MSTRG.2051.4"; gene_id "MSTRG.2051"; gene_name "LOC101502918"; xloc "XLOC_001421"; ref_gene_id "LOC101502918"; cmp_ref "XM_004488693.3"; class_code "j"; tss_id "TSS1665";
NC_021160.1	StringTie	transcript	42597755	42611087	.	+	.	transcript_id "MSTRG.2065.3"; gene_id "MSTRG.2065"; gene_name "LOC101512353"; xloc "XLOC_001432"; ref_gene_id "LOC101512353"; cmp_ref "XM_004488725.2"; class_code "j"; tss_id "TSS1680";
NC_021160.1	StringTie	transcript	42597786	42611087	.	+	.	transcript_id "MSTRG.2065.4"; gene_id "MSTRG.2065"; gene_name "LOC101512353"; xloc "XLOC_001432"; ref_gene_id "LOC101512353"; cmp_ref "XM_004488725.2"; class_code "j"; tss_id "TSS1680";
NC_021160.1	StringTie	transcript	42601666	42611087	.	+	.	transcript_id "MSTRG.2065.5"; gene_id "MSTRG.2065"; gene_name "LOC101512353"; xloc "XLOC_001432"; ref_gene_id "LOC101512353"; cmp_ref "XM_004488725.2"; class_code "j"; tss_id "TSS1681";
NC_021160.1	StringTie	transcript	43303123	43306296	.	+	.	transcript_id "MSTRG.2077.3"; gene_id "MSTRG.2077"; gene_name "LOC101490860"; xloc "XLOC_001440"; ref_gene_id "LOC101490860"; cmp_ref "XM_004488745.3"; class_code "j"; tss_id "TSS1691";
NC_021160.1	StringTie	transcript	43379666	43388362	.	+	.	transcript_id "MSTRG.2081.2"; gene_id "MSTRG.2081"; gene_name "LOC101491717"; xloc "XLOC_001445"; ref_gene_id "LOC101491717"; cmp_ref "XM_012712485.2"; class_code "j"; tss_id "TSS1696";
NC_021160.1	StringTie	transcript	43596558	43599930	.	+	.	transcript_id "MSTRG.2097.8"; gene_id "MSTRG.2097"; gene_name "LOC101494848"; xloc "XLOC_001452"; ref_gene_id "LOC101494848"; cmp_ref "XM_004488757.3"; class_code "j"; tss_id "TSS1704";
NC_021160.1	StringTie	transcript	43596639	43599930	.	+	.	transcript_id "MSTRG.2097.10"; gene_id "MSTRG.2097"; gene_name "LOC101494848"; xloc "XLOC_001452"; ref_gene_id "LOC101494848"; cmp_ref "XM_004488757.3"; class_code "j"; tss_id "TSS1704";
NC_021160.1	StringTie	transcript	43596706	43599930	.	+	.	transcript_id "MSTRG.2097.11"; gene_id "MSTRG.2097"; gene_name "LOC101494848"; xloc "XLOC_001452"; ref_gene_id "LOC101494848"; cmp_ref "XR_189377.3"; class_code "j"; tss_id "TSS1705";
NC_021160.1	StringTie	transcript	43638880	43640667	.	+	.	transcript_id "MSTRG.2091.2"; gene_id "MSTRG.2091"; gene_name "LOC113786966"; xloc "XLOC_001453"; ref_gene_id "LOC113786966"; cmp_ref "XR_003473203.1"; class_code "j"; tss_id "TSS1706";
NC_021160.1	StringTie	transcript	43638885	43645603	.	+	.	transcript_id "MSTRG.2091.3"; gene_id "MSTRG.2091"; gene_name "LOC113786966"; xloc "XLOC_001453"; ref_gene_id "LOC113786966"; cmp_ref "XR_003473203.1"; class_code "j"; tss_id "TSS1706";
NC_021160.1	StringTie	transcript	43653543	43663685	.	+	.	transcript_id "MSTRG.2092.1"; gene_id "MSTRG.2092"; gene_name "LOC101498118"; xloc "XLOC_001454"; ref_gene_id "LOC101498118"; cmp_ref "XM_004488769.3"; class_code "j"; tss_id "TSS1707";
NC_021160.1	StringTie	transcript	43918269	43934596	.	+	.	transcript_id "MSTRG.2112.4"; gene_id "MSTRG.2112"; gene_name "LOC101503568"; xloc "XLOC_001463"; ref_gene_id "LOC101503568"; cmp_ref "XM_004488784.3"; class_code "j"; tss_id "TSS1717";
NC_021160.1	StringTie	transcript	43918297	43934596	.	+	.	transcript_id "MSTRG.2112.5"; gene_id "MSTRG.2112"; gene_name "LOC101503568"; xloc "XLOC_001463"; ref_gene_id "LOC101503568"; cmp_ref "XM_004488784.3"; class_code "j"; tss_id "TSS1717";
NC_021160.1	StringTie	transcript	44673754	44712226	.	+	.	transcript_id "MSTRG.2125.1"; gene_id "MSTRG.2125"; gene_name "LOC101503786"; xloc "XLOC_001472"; ref_gene_id "LOC101503786"; cmp_ref "XM_004488850.3"; class_code "j"; tss_id "TSS1727";
NC_021160.1	StringTie	transcript	44673803	44712226	.	+	.	transcript_id "MSTRG.2125.3"; gene_id "MSTRG.2125"; gene_name "LOC101503786"; xloc "XLOC_001472"; ref_gene_id "LOC101503786"; cmp_ref "XM_004488850.3"; class_code "j"; tss_id "TSS1727";
NC_021160.1	StringTie	transcript	46456295	46459301	.	+	.	transcript_id "MSTRG.2155.3"; gene_id "MSTRG.2155"; gene_name "LOC101496916"; xloc "XLOC_001495"; ref_gene_id "LOC101496916"; cmp_ref "XM_004488895.3"; class_code "j"; tss_id "TSS1753";
NC_021160.1	StringTie	transcript	46817863	46829878	.	+	.	transcript_id "MSTRG.2167.2"; gene_id "MSTRG.2167"; gene_name "LOC101506241"; xloc "XLOC_001501"; ref_gene_id "LOC101506241"; cmp_ref "XR_003473373.1"; class_code "j"; tss_id "TSS1760";
NC_021160.1	StringTie	transcript	46817864	46822127	.	+	.	transcript_id "MSTRG.2167.3"; gene_id "MSTRG.2167"; gene_name "LOC101506241"; xloc "XLOC_001501"; ref_gene_id "LOC101506241"; cmp_ref "XR_003473373.1"; class_code "j"; tss_id "TSS1760";
NC_021160.1	StringTie	transcript	46825939	46829878	.	+	.	transcript_id "MSTRG.2167.4"; gene_id "MSTRG.2167"; gene_name "LOC101506241"; xloc "XLOC_001501"; ref_gene_id "LOC101506241"; cmp_ref "XR_003473373.1"; class_code "j"; tss_id "TSS1761";
NC_021160.1	StringTie	transcript	46826274	46831564	.	+	.	transcript_id "MSTRG.2167.5"; gene_id "MSTRG.2167"; gene_name "LOC101506241"; xloc "XLOC_001501"; ref_gene_id "LOC101506241"; cmp_ref "XR_003473373.1"; class_code "j"; tss_id "TSS1762";
NC_021160.1	StringTie	transcript	47178403	47182783	.	+	.	transcript_id "MSTRG.2185.2"; gene_id "MSTRG.2185"; gene_name "LOC101514311"; xloc "XLOC_001506"; ref_gene_id "LOC101514311"; cmp_ref "XM_004488942.3"; class_code "j"; tss_id "TSS1769";
NC_021160.1	StringTie	transcript	47189577	47195374	.	+	.	transcript_id "MSTRG.2186.1"; gene_id "MSTRG.2186"; gene_name "LOC113783930"; xloc "XLOC_001507"; ref_gene_id "LOC113783930"; cmp_ref "XR_003473406.1"; class_code "j"; tss_id "TSS1770";
NC_021160.1	StringTie	transcript	47189606	47195374	.	+	.	transcript_id "MSTRG.2186.3"; gene_id "MSTRG.2186"; gene_name "LOC113783930"; xloc "XLOC_001507"; ref_gene_id "LOC113783930"; cmp_ref "XR_003473406.1"; class_code "j"; tss_id "TSS1770";
NC_021160.1	StringTie	transcript	47189609	47195374	.	+	.	transcript_id "MSTRG.2186.4"; gene_id "MSTRG.2186"; gene_name "LOC113783930"; xloc "XLOC_001507"; ref_gene_id "LOC113783930"; cmp_ref "XR_003473406.1"; class_code "j"; tss_id "TSS1770";
NC_021160.1	StringTie	transcript	47523475	47529275	.	+	.	transcript_id "MSTRG.2203.1"; gene_id "MSTRG.2203"; gene_name "LOC101493366"; xloc "XLOC_001520"; ref_gene_id "LOC101493366"; cmp_ref "XM_004488958.2"; class_code "j"; tss_id "TSS1783";
NC_021160.1	StringTie	transcript	47885801	47891649	.	+	.	transcript_id "MSTRG.2212.1"; gene_id "MSTRG.2212"; gene_name "LOC101497901"; xloc "XLOC_001538"; ref_gene_id "LOC101497901"; cmp_ref "XM_027335766.1"; class_code "j"; tss_id "TSS1801";
NC_021160.1	StringTie	transcript	48035096	48036412	.	+	.	transcript_id "MSTRG.2220.2"; gene_id "MSTRG.2220"; gene_name "LOC101502185"; xloc "XLOC_001545"; ref_gene_id "LOC101502185"; cmp_ref "XM_004488988.3"; class_code "j"; tss_id "TSS1810";
NC_021160.1	StringTie	transcript	48265357	48274940	.	+	.	transcript_id "MSTRG.2232.1"; gene_id "MSTRG.2232"; gene_name "LOC101507338"; xloc "XLOC_001552"; ref_gene_id "LOC101507338"; cmp_ref "XM_027337333.1"; class_code "j"; tss_id "TSS1818";
NC_021160.1	StringTie	transcript	48331533	48335343	.	+	.	transcript_id "MSTRG.2236.2"; gene_id "MSTRG.2236"; gene_name "LOC101507644"; xloc "XLOC_001553"; ref_gene_id "LOC101507644"; cmp_ref "XM_004489006.3"; class_code "j"; tss_id "TSS1819";
NC_021160.1	StringTie	transcript	48331569	48335343	.	+	.	transcript_id "MSTRG.2236.3"; gene_id "MSTRG.2236"; gene_name "LOC101507644"; xloc "XLOC_001553"; ref_gene_id "LOC101507644"; cmp_ref "XM_004489006.3"; class_code "j"; tss_id "TSS1819";
NC_021160.1	StringTie	transcript	17856	20558	.	-	.	transcript_id "MSTRG.19.1"; gene_id "MSTRG.19"; gene_name "LOC101488339"; xloc "XLOC_001557"; ref_gene_id "LOC101488339"; cmp_ref "XR_001143419.2"; class_code "j"; tss_id "TSS1823";
NC_021160.1	StringTie	transcript	18105	20334	.	-	.	transcript_id "MSTRG.19.3"; gene_id "MSTRG.19"; gene_name "LOC101488339"; xloc "XLOC_001557"; ref_gene_id "LOC101488339"; cmp_ref "XR_001143419.2"; class_code "j"; tss_id "TSS1824";
NC_021160.1	StringTie	transcript	108341	112052	.	-	.	transcript_id "MSTRG.26.3"; gene_id "MSTRG.26"; gene_name "LOC101490086"; xloc "XLOC_001559"; ref_gene_id "LOC101490086"; cmp_ref "XR_003474488.1"; class_code "j"; tss_id "TSS1828";
NC_021160.1	StringTie	transcript	174584	178271	.	-	.	transcript_id "MSTRG.28.2"; gene_id "MSTRG.28"; gene_name "LOC101493663"; xloc "XLOC_001561"; ref_gene_id "LOC101493663"; cmp_ref "XM_004485364.3"; class_code "j"; tss_id "TSS1830";
NC_021160.1	StringTie	transcript	414397	417261	.	-	.	transcript_id "MSTRG.60.1"; gene_id "MSTRG.60"; gene_name "LOC101507736"; xloc "XLOC_001580"; ref_gene_id "LOC101507736"; cmp_ref "XM_012713652.2"; class_code "j"; tss_id "TSS1854";
NC_021160.1	StringTie	transcript	437775	443360	.	-	.	transcript_id "MSTRG.63.1"; gene_id "MSTRG.63"; gene_name "LOC101509757"; xloc "XLOC_001583"; ref_gene_id "LOC101509757"; cmp_ref "XM_004485420.3"; class_code "j"; tss_id "TSS1857";
NC_021160.1	StringTie	transcript	455425	463553	.	-	.	transcript_id "MSTRG.70.11"; gene_id "MSTRG.70"; gene_name "LOC101510617"; xloc "XLOC_001584"; ref_gene_id "LOC101510617"; cmp_ref "XM_027337462.1"; class_code "j"; tss_id "TSS1860";
NC_021160.1	StringTie	transcript	455461	463471	.	-	.	transcript_id "MSTRG.70.14"; gene_id "MSTRG.70"; gene_name "LOC101510617"; xloc "XLOC_001584"; ref_gene_id "LOC101510617"; cmp_ref "XM_027337464.1"; class_code "j"; tss_id "TSS1860";
NC_021160.1	StringTie	transcript	455612	464952	.	-	.	transcript_id "MSTRG.70.15"; gene_id "MSTRG.70"; gene_name "LOC101510617"; xloc "XLOC_001584"; ref_gene_id "LOC101510617"; cmp_ref "XR_003474538.1"; class_code "j"; tss_id "TSS1861";
NC_021160.1	StringTie	transcript	595216	600757	.	-	.	transcript_id "MSTRG.77.2"; gene_id "MSTRG.77"; gene_name "LOC101499917"; xloc "XLOC_001592"; ref_gene_id "LOC101499917"; cmp_ref "XM_004486179.2"; class_code "j"; tss_id "TSS1871";
NC_021160.1	StringTie	transcript	884975	895296	.	-	.	transcript_id "MSTRG.114.2"; gene_id "MSTRG.114"; gene_name "LOC101504195"; xloc "XLOC_001615"; ref_gene_id "LOC101504195"; cmp_ref "XM_004485488.3"; class_code "j"; tss_id "TSS1898";
NC_021160.1	StringTie	transcript	884975	895296	.	-	.	transcript_id "MSTRG.114.1"; gene_id "MSTRG.114"; gene_name "LOC101504195"; xloc "XLOC_001615"; ref_gene_id "LOC101504195"; cmp_ref "XM_004485488.3"; class_code "j"; tss_id "TSS1898";
NC_021160.1	StringTie	transcript	885019	894749	.	-	.	transcript_id "MSTRG.114.3"; gene_id "MSTRG.114"; gene_name "LOC101504195"; xloc "XLOC_001615"; ref_gene_id "LOC101504195"; cmp_ref "XM_004485488.3"; class_code "j"; tss_id "TSS1899";
NC_021160.1	StringTie	transcript	885051	895296	.	-	.	transcript_id "MSTRG.114.4"; gene_id "MSTRG.114"; gene_name "LOC101504195"; xloc "XLOC_001615"; ref_gene_id "LOC101504195"; cmp_ref "XM_004485488.3"; class_code "j"; tss_id "TSS1898";
NC_021160.1	StringTie	transcript	895516	897532	.	-	.	transcript_id "MSTRG.112.1"; gene_id "MSTRG.112"; gene_name "NAC01"; xloc "XLOC_001616"; ref_gene_id "NAC01"; cmp_ref "XM_004485490.3"; class_code "j"; tss_id "TSS1900";
NC_021160.1	StringTie	transcript	988888	994827	.	-	.	transcript_id "MSTRG.122.2"; gene_id "MSTRG.122"; gene_name "LOC101509107"; xloc "XLOC_001623"; ref_gene_id "LOC101509107"; cmp_ref "XM_004485505.3"; class_code "j"; tss_id "TSS1908";
NC_021160.1	StringTie	transcript	1007223	1009641	.	-	.	transcript_id "MSTRG.130.3"; gene_id "MSTRG.130"; gene_name "LOC101510618"; xloc "XLOC_001626"; ref_gene_id "LOC101510618"; cmp_ref "XM_027337599.1"; class_code "j"; tss_id "TSS1912";
NC_021160.1	StringTie	transcript	1007223	1013106	.	-	.	transcript_id "MSTRG.130.2"; gene_id "MSTRG.130"; gene_name "LOC101510618"; xloc "XLOC_001626"; ref_gene_id "LOC101510618"; cmp_ref "XM_027337599.1"; class_code "j"; tss_id "TSS1913";
NC_021160.1	StringTie	transcript	1007354	1013262	.	-	.	transcript_id "MSTRG.130.17"; gene_id "MSTRG.130"; gene_name "LOC101510618"; xloc "XLOC_001626"; ref_gene_id "LOC101510618"; cmp_ref "XM_027337599.1"; class_code "j"; tss_id "TSS1911";
NC_021160.1	StringTie	transcript	1007373	1013262	.	-	.	transcript_id "MSTRG.130.20"; gene_id "MSTRG.130"; gene_name "LOC101510618"; xloc "XLOC_001626"; ref_gene_id "LOC101510618"; cmp_ref "XM_027337610.1"; class_code "j"; tss_id "TSS1911";
NC_021160.1	StringTie	transcript	1384981	1391297	.	-	.	transcript_id "MSTRG.174.2"; gene_id "MSTRG.174"; gene_name "LOC105851628"; xloc "XLOC_001656"; ref_gene_id "LOC105851628"; cmp_ref "XR_001143364.2"; class_code "j"; tss_id "TSS1947";
NC_021160.1	StringTie	transcript	1385025	1393023	.	-	.	transcript_id "MSTRG.174.4"; gene_id "MSTRG.174"; gene_name "LOC105851628"; xloc "XLOC_001656"; ref_gene_id "LOC105851628"; cmp_ref "XR_003474654.1"; class_code "j"; tss_id "TSS1948";
NC_021160.1	StringTie	transcript	1698979	1701586	.	-	.	transcript_id "MSTRG.204.2"; gene_id "MSTRG.204"; gene_name "LOC101488546"; xloc "XLOC_001679"; ref_gene_id "LOC101488546"; cmp_ref "XM_027330120.1"; class_code "j"; tss_id "TSS1973";
NC_021160.1	StringTie	transcript	1698979	1701586	.	-	.	transcript_id "MSTRG.204.1"; gene_id "MSTRG.204"; gene_name "LOC101488546"; xloc "XLOC_001679"; ref_gene_id "LOC101488546"; cmp_ref "XM_027330120.1"; class_code "j"; tss_id "TSS1973";
NC_021160.1	StringTie	transcript	1831118	1836082	.	-	.	transcript_id "MSTRG.219.2"; gene_id "MSTRG.219"; gene_name "LOC101495478"; xloc "XLOC_001690"; ref_gene_id "LOC101495478"; cmp_ref "XM_004485638.3"; class_code "j"; tss_id "TSS1985";
NC_021160.1	StringTie	transcript	1831189	1836082	.	-	.	transcript_id "MSTRG.219.3"; gene_id "MSTRG.219"; gene_name "LOC101495478"; xloc "XLOC_001690"; ref_gene_id "LOC101495478"; cmp_ref "XM_004485638.3"; class_code "j"; tss_id "TSS1985";
NC_021160.1	StringTie	transcript	1884581	1887545	.	-	.	transcript_id "MSTRG.227.2"; gene_id "MSTRG.227"; gene_name "LOC101497641"; xloc "XLOC_001695"; ref_gene_id "LOC101497641"; cmp_ref "XM_004485646.3"; class_code "j"; tss_id "TSS1990";
NC_021160.1	StringTie	transcript	2025110	2047240	.	-	.	transcript_id "MSTRG.249.2"; gene_id "MSTRG.249"; gene_name "LOC101510181"; xloc "XLOC_001707"; ref_gene_id "LOC101510181"; cmp_ref "XM_012712578.2"; class_code "j"; tss_id "TSS2005";
NC_021160.1	StringTie	transcript	2059205	2084842	.	-	.	transcript_id "MSTRG.251.1"; gene_id "MSTRG.251"; gene_name "LOC101506019"; xloc "XLOC_001708"; ref_gene_id "LOC101506019"; cmp_ref "XM_004485670.3"; class_code "j"; tss_id "TSS2007";
NC_021160.1	StringTie	transcript	2101964	2112730	.	-	.	transcript_id "MSTRG.245.1"; gene_id "MSTRG.245"; gene_name "LOC101507740"; xloc "XLOC_001711"; ref_gene_id "LOC101507740"; cmp_ref "XM_012713103.2"; class_code "j"; tss_id "TSS2013";
NC_021160.1	StringTie	transcript	2101980	2112730	.	-	.	transcript_id "MSTRG.245.3"; gene_id "MSTRG.245"; gene_name "LOC101507740"; xloc "XLOC_001711"; ref_gene_id "LOC101507740"; cmp_ref "XM_012713103.2"; class_code "j"; tss_id "TSS2013";
NC_021160.1	StringTie	transcript	2101991	2112730	.	-	.	transcript_id "MSTRG.245.4"; gene_id "MSTRG.245"; gene_name "LOC101507740"; xloc "XLOC_001711"; ref_gene_id "LOC101507740"; cmp_ref "XM_012713103.2"; class_code "j"; tss_id "TSS2013";
NC_021160.1	StringTie	transcript	2121690	2129352	.	-	.	transcript_id "MSTRG.248.1"; gene_id "MSTRG.248"; gene_name "LOC101508062"; xloc "XLOC_001712"; ref_gene_id "LOC101508062"; cmp_ref "XM_012713546.1"; class_code "j"; tss_id "TSS2014";
NC_021160.1	StringTie	transcript	2285638	2299155	.	-	.	transcript_id "MSTRG.267.8"; gene_id "MSTRG.267"; gene_name "LOC101515142"; xloc "XLOC_001724"; ref_gene_id "LOC101515142"; cmp_ref "XM_004485701.3"; class_code "j"; tss_id "TSS2027";
NC_021160.1	StringTie	transcript	2300653	2307192	.	-	.	transcript_id "MSTRG.264.2"; gene_id "MSTRG.264"; gene_name "LOC101488340"; xloc "XLOC_001725"; ref_gene_id "LOC101488340"; cmp_ref "XM_004485703.3"; class_code "j"; tss_id "TSS2028";
NC_021160.1	StringTie	transcript	2312332	2315993	.	-	.	transcript_id "MSTRG.265.2"; gene_id "MSTRG.265"; gene_name "LOC101489450"; xloc "XLOC_001726"; ref_gene_id "LOC101489450"; cmp_ref "XM_004485707.2"; class_code "j"; tss_id "TSS2029";
NC_021160.1	StringTie	transcript	2606850	2612540	.	-	.	transcript_id "MSTRG.295.1"; gene_id "MSTRG.295"; gene_name "LOC101501837"; xloc "XLOC_001738"; ref_gene_id "LOC101501837"; cmp_ref "XM_004485746.3"; class_code "j"; tss_id "TSS2042";
NC_021160.1	StringTie	transcript	2708061	2712472	.	-	.	transcript_id "MSTRG.307.1"; gene_id "MSTRG.307"; gene_name "LOC101508896"; xloc "XLOC_001746"; ref_gene_id "LOC101508896"; cmp_ref "XM_004485774.3"; class_code "j"; tss_id "TSS2051";
NC_021160.1	StringTie	transcript	2735329	2744307	.	-	.	transcript_id "MSTRG.314.2"; gene_id "MSTRG.314"; gene_name "LOC101510178"; xloc "XLOC_001748"; ref_gene_id "LOC101510178"; cmp_ref "XM_004485778.3"; class_code "j"; tss_id "TSS2053";
NC_021160.1	StringTie	transcript	2932811	2937596	.	-	.	transcript_id "MSTRG.334.2"; gene_id "MSTRG.334"; gene_name "LOC101490634"; xloc "XLOC_001759"; ref_gene_id "LOC101490634"; cmp_ref "XM_004485801.3"; class_code "j"; tss_id "TSS2064";
NC_021160.1	StringTie	transcript	2932913	2937596	.	-	.	transcript_id "MSTRG.334.3"; gene_id "MSTRG.334"; gene_name "LOC101490634"; xloc "XLOC_001759"; ref_gene_id "LOC101490634"; cmp_ref "XM_004485801.3"; class_code "j"; tss_id "TSS2064";
NC_021160.1	StringTie	transcript	3142844	3149427	.	-	.	transcript_id "MSTRG.361.6"; gene_id "MSTRG.361"; gene_name "LOC101499915"; xloc "XLOC_001772"; ref_gene_id "LOC101499915"; cmp_ref "XM_004485829.2"; class_code "j"; tss_id "TSS2079";
NC_021160.1	StringTie	transcript	3142844	3149427	.	-	.	transcript_id "MSTRG.361.4"; gene_id "MSTRG.361"; gene_name "LOC101499915"; xloc "XLOC_001772"; ref_gene_id "LOC101499915"; cmp_ref "XR_001144032.2"; class_code "j"; tss_id "TSS2079";
NC_021160.1	StringTie	transcript	4047778	4051489	.	-	.	transcript_id "MSTRG.444.3"; gene_id "MSTRG.444"; gene_name "LOC101491380"; xloc "XLOC_001828"; ref_gene_id "LOC101491380"; cmp_ref "XM_004486228.3"; class_code "j"; tss_id "TSS2139";
NC_021160.1	StringTie	transcript	4047782	4051489	.	-	.	transcript_id "MSTRG.444.4"; gene_id "MSTRG.444"; gene_name "LOC101491380"; xloc "XLOC_001828"; ref_gene_id "LOC101491380"; cmp_ref "XM_004486228.3"; class_code "j"; tss_id "TSS2139";
NC_021160.1	StringTie	transcript	4423673	4427181	.	-	.	transcript_id "MSTRG.481.3"; gene_id "MSTRG.481"; gene_name "LOC101496132"; xloc "XLOC_001850"; ref_gene_id "LOC101496132"; cmp_ref "XM_027334181.1"; class_code "j"; tss_id "TSS2162";
NC_021160.1	StringTie	transcript	4428537	4432739	.	-	.	transcript_id "MSTRG.482.2"; gene_id "MSTRG.482"; gene_name "LOC101496458"; xloc "XLOC_001851"; ref_gene_id "LOC101496458"; cmp_ref "XM_027336205.1"; class_code "j"; tss_id "TSS2163";
NC_021160.1	StringTie	transcript	5086996	5090126	.	-	.	transcript_id "MSTRG.538.1"; gene_id "MSTRG.538"; gene_name "LOC101489859"; xloc "XLOC_001893"; ref_gene_id "LOC101489859"; cmp_ref "XM_004486066.3"; class_code "j"; tss_id "TSS2211";
NC_021160.1	StringTie	transcript	5128738	5130989	.	-	.	transcript_id "MSTRG.542.2"; gene_id "MSTRG.542"; gene_name "LOC101492580"; xloc "XLOC_001899"; ref_gene_id "LOC101492580"; cmp_ref "XM_004486075.3"; class_code "j"; tss_id "TSS2217";
NC_021160.1	StringTie	transcript	5650485	5656030	.	-	.	transcript_id "MSTRG.580.2"; gene_id "MSTRG.580"; gene_name "AP2"; xloc "XLOC_001923"; ref_gene_id "AP2"; cmp_ref "XM_027330962.1"; class_code "j"; tss_id "TSS2241";
NC_021160.1	StringTie	transcript	5651384	5656030	.	-	.	transcript_id "MSTRG.580.5"; gene_id "MSTRG.580"; gene_name "AP2"; xloc "XLOC_001923"; ref_gene_id "AP2"; cmp_ref "XM_004486118.3"; class_code "j"; tss_id "TSS2241";
NC_021160.1	StringTie	transcript	5651384	5656030	.	-	.	transcript_id "MSTRG.580.4"; gene_id "MSTRG.580"; gene_name "AP2"; xloc "XLOC_001923"; ref_gene_id "AP2"; cmp_ref "XM_004486118.3"; class_code "j"; tss_id "TSS2241";
NC_021160.1	StringTie	transcript	5801182	5807617	.	-	.	transcript_id "MSTRG.590.1"; gene_id "MSTRG.590"; gene_name "LOC101513200"; xloc "XLOC_001933"; ref_gene_id "LOC101513200"; cmp_ref "XM_004486136.3"; class_code "j"; tss_id "TSS2252";
NC_021160.1	StringTie	transcript	6032219	6040060	.	-	.	transcript_id "MSTRG.608.1"; gene_id "MSTRG.608"; gene_name "LOC101492244"; xloc "XLOC_001946"; ref_gene_id "LOC101492244"; cmp_ref "XM_004486157.3"; class_code "j"; tss_id "TSS2265";
NC_021160.1	StringTie	transcript	6347485	6350942	.	-	.	transcript_id "MSTRG.634.4"; gene_id "MSTRG.634"; gene_name "LOC101488220"; xloc "XLOC_001964"; ref_gene_id "LOC101488220"; cmp_ref "XM_012714690.2"; class_code "j"; tss_id "TSS2283";
NC_021160.1	StringTie	transcript	6551878	6555258	.	-	.	transcript_id "MSTRG.648.2"; gene_id "MSTRG.648"; gene_name "LOC101496999"; xloc "XLOC_001972"; ref_gene_id "LOC101496999"; cmp_ref "XM_004486313.3"; class_code "j"; tss_id "TSS2292";
NC_021160.1	StringTie	transcript	6608081	6613176	.	-	.	transcript_id "MSTRG.653.3"; gene_id "MSTRG.653"; gene_name "LOC101501527"; xloc "XLOC_001973"; ref_gene_id "LOC101501527"; cmp_ref "XM_027331116.1"; class_code "j"; tss_id "TSS2294";
NC_021160.1	StringTie	transcript	6942105	6946631	.	-	.	transcript_id "MSTRG.683.1"; gene_id "MSTRG.683"; gene_name "LOC101513629"; xloc "XLOC_001993"; ref_gene_id "LOC101513629"; cmp_ref "XM_004486367.3"; class_code "j"; tss_id "TSS2319";
NC_021160.1	StringTie	transcript	6942107	6946631	.	-	.	transcript_id "MSTRG.683.4"; gene_id "MSTRG.683"; gene_name "LOC101513629"; xloc "XLOC_001993"; ref_gene_id "LOC101513629"; cmp_ref "XM_004486367.3"; class_code "j"; tss_id "TSS2319";
NC_021160.1	StringTie	transcript	7047911	7053185	.	-	.	transcript_id "MSTRG.690.2"; gene_id "MSTRG.690"; gene_name "LOC101488458"; xloc "XLOC_001997"; ref_gene_id "LOC101488458"; cmp_ref "XM_004486375.3"; class_code "j"; tss_id "TSS2323";
NC_021160.1	StringTie	transcript	7061980	7069498	.	-	.	transcript_id "MSTRG.691.2"; gene_id "MSTRG.691"; gene_name "LOC101489007"; xloc "XLOC_001998"; ref_gene_id "LOC101489007"; cmp_ref "XM_004486376.3"; class_code "j"; tss_id "TSS2324";
NC_021160.1	StringTie	transcript	7078433	7081227	.	-	.	transcript_id "MSTRG.692.1"; gene_id "MSTRG.692"; gene_name "LOC101489548"; xloc "XLOC_001999"; ref_gene_id "LOC101489548"; cmp_ref "XR_001143578.2"; class_code "j"; tss_id "TSS2325";
NC_021160.1	StringTie	transcript	7089691	7094872	.	-	.	transcript_id "MSTRG.695.3"; gene_id "MSTRG.695"; gene_name "LOC101490421"; xloc "XLOC_002001"; ref_gene_id "LOC101490421"; cmp_ref "XM_004486381.3"; class_code "j"; tss_id "TSS2328";
NC_021160.1	StringTie	transcript	7089712	7094872	.	-	.	transcript_id "MSTRG.695.4"; gene_id "MSTRG.695"; gene_name "LOC101490421"; xloc "XLOC_002001"; ref_gene_id "LOC101490421"; cmp_ref "XM_004486380.3"; class_code "j"; tss_id "TSS2328";
NC_021160.1	StringTie	transcript	7120767	7124462	.	-	.	transcript_id "MSTRG.696.1"; gene_id "MSTRG.696"; gene_name "LOC101504725"; xloc "XLOC_002004"; ref_gene_id "LOC101504725"; cmp_ref "XM_004486504.2"; class_code "j"; tss_id "TSS2331";
NC_021160.1	StringTie	transcript	8074499	8077073	.	-	.	transcript_id "MSTRG.752.2"; gene_id "MSTRG.752"; gene_name "LOC101515148"; xloc "XLOC_002043"; ref_gene_id "LOC101515148"; cmp_ref "XM_004486455.3"; class_code "j"; tss_id "TSS2375";
NC_021160.1	StringTie	transcript	8208627	8239132	.	-	.	transcript_id "MSTRG.763.3"; gene_id "MSTRG.763"; gene_name "LOC101491382"; xloc "XLOC_002049"; ref_gene_id "LOC101491382"; cmp_ref "XM_004486466.3"; class_code "j"; tss_id "TSS2382";
NC_021160.1	StringTie	transcript	8582025	8587602	.	-	.	transcript_id "MSTRG.776.2"; gene_id "MSTRG.776"; gene_name "LOC101498312"; xloc "XLOC_002061"; ref_gene_id "LOC101498312"; cmp_ref "XM_004486486.3"; class_code "j"; tss_id "TSS2395";
NC_021160.1	StringTie	transcript	8741292	8745146	.	-	.	transcript_id "MSTRG.791.3"; gene_id "MSTRG.791"; gene_name "LOC101492348"; xloc "XLOC_002068"; ref_gene_id "LOC101492348"; cmp_ref "XM_027331505.1"; class_code "j"; tss_id "TSS2402";
NC_021160.1	StringTie	transcript	8741292	8745146	.	-	.	transcript_id "MSTRG.791.2"; gene_id "MSTRG.791"; gene_name "LOC101492348"; xloc "XLOC_002068"; ref_gene_id "LOC101492348"; cmp_ref "XM_027331505.1"; class_code "j"; tss_id "TSS2402";
NC_021160.1	StringTie	transcript	8741292	8754914	.	-	.	transcript_id "MSTRG.791.1"; gene_id "MSTRG.791"; gene_name "LOC101492682"; xloc "XLOC_002068"; ref_gene_id "LOC101492682"; cmp_ref "XM_004486542.3"; class_code "j"; tss_id "TSS2403";
NC_021160.1	StringTie	transcript	8868212	8872974	.	-	.	transcript_id "MSTRG.808.1"; gene_id "MSTRG.808"; gene_name "LOC101490643"; xloc "XLOC_002075"; ref_gene_id "LOC101490643"; cmp_ref "XR_003471311.1"; class_code "j"; tss_id "TSS2411";
NC_021160.1	StringTie	transcript	8871044	8872974	.	-	.	transcript_id "MSTRG.808.6"; gene_id "MSTRG.808"; gene_name "LOC101490643"; xloc "XLOC_002075"; ref_gene_id "LOC101490643"; cmp_ref "XR_003471311.1"; class_code "j"; tss_id "TSS2411";
NC_021160.1	StringTie	transcript	8941319	8946105	.	-	.	transcript_id "MSTRG.815.1"; gene_id "MSTRG.815"; gene_name "LOC101502168"; xloc "XLOC_002080"; ref_gene_id "LOC101502168"; cmp_ref "XM_004486573.3"; class_code "j"; tss_id "TSS2418";
NC_021160.1	StringTie	transcript	9185549	9187546	.	-	.	transcript_id "MSTRG.840.3"; gene_id "MSTRG.840"; gene_name "LOC101488796"; xloc "XLOC_002096"; ref_gene_id "LOC101488796"; cmp_ref "XM_004486620.3"; class_code "j"; tss_id "TSS2434";
NC_021160.1	StringTie	transcript	9389818	9394627	.	-	.	transcript_id "MSTRG.858.2"; gene_id "MSTRG.858"; gene_name "LOC101494516"; xloc "XLOC_002116"; ref_gene_id "LOC101494516"; cmp_ref "XM_004486639.3"; class_code "j"; tss_id "TSS2458";
NC_021160.1	StringTie	transcript	9556215	9558286	.	-	.	transcript_id "MSTRG.872.1"; gene_id "MSTRG.872"; gene_name "LOC101500577"; xloc "XLOC_002128"; ref_gene_id "LOC101500577"; cmp_ref "XR_003471327.1"; class_code "j"; tss_id "TSS2472";
NC_021160.1	StringTie	transcript	9644957	9648023	.	-	.	transcript_id "MSTRG.880.1"; gene_id "MSTRG.880"; gene_name "LOC101503653"; xloc "XLOC_002134"; ref_gene_id "LOC101503653"; cmp_ref "XM_004486666.3"; class_code "j"; tss_id "TSS2478";
NC_021160.1	StringTie	transcript	9856098	9858930	.	-	.	transcript_id "MSTRG.906.1"; gene_id "MSTRG.906"; gene_name "LOC101515592"; xloc "XLOC_002153"; ref_gene_id "LOC101515592"; cmp_ref "XM_004486702.3"; class_code "j"; tss_id "TSS2497";
NC_021160.1	StringTie	transcript	9883193	9888780	.	-	.	transcript_id "MSTRG.912.1"; gene_id "MSTRG.912"; gene_name "LOC101489661"; xloc "XLOC_002157"; ref_gene_id "LOC101489661"; cmp_ref "XM_004486708.2"; class_code "j"; tss_id "TSS2501";
NC_021160.1	StringTie	transcript	9920686	9924984	.	-	.	transcript_id "MSTRG.917.3"; gene_id "MSTRG.917"; gene_name "LOC101491479"; xloc "XLOC_002160"; ref_gene_id "LOC101491479"; cmp_ref "XM_004486714.2"; class_code "j"; tss_id "TSS2507";
NC_021160.1	StringTie	transcript	10153853	10157141	.	-	.	transcript_id "MSTRG.943.4"; gene_id "MSTRG.943"; gene_name "LOC101499924"; xloc "XLOC_002178"; ref_gene_id "LOC101499924"; cmp_ref "XM_004486741.3"; class_code "j"; tss_id "TSS2526";
NC_021160.1	StringTie	transcript	10370627	10384232	.	-	.	transcript_id "MSTRG.976.3"; gene_id "MSTRG.976"; gene_name "LOC101511475"; xloc "XLOC_002196"; ref_gene_id "LOC101511475"; cmp_ref "XM_004486776.3"; class_code "j"; tss_id "TSS2545";
NC_021160.1	StringTie	transcript	10600877	10607326	.	-	.	transcript_id "MSTRG.994.2"; gene_id "MSTRG.994"; gene_name "LOC101495266"; xloc "XLOC_002217"; ref_gene_id "LOC101495266"; cmp_ref "XM_027331538.1"; class_code "j"; tss_id "TSS2570";
NC_021160.1	StringTie	transcript	10601128	10607326	.	-	.	transcript_id "MSTRG.994.4"; gene_id "MSTRG.994"; gene_name "LOC101495266"; xloc "XLOC_002217"; ref_gene_id "LOC101495266"; cmp_ref "XM_027331538.1"; class_code "j"; tss_id "TSS2570";
NC_021160.1	StringTie	transcript	10714448	10722910	.	-	.	transcript_id "MSTRG.1012.3"; gene_id "MSTRG.1012"; gene_name "LOC101504535"; xloc "XLOC_002223"; ref_gene_id "LOC101504535"; cmp_ref "XM_004486850.2"; class_code "j"; tss_id "TSS2576";
NC_021160.1	StringTie	transcript	10777840	10783040	.	-	.	transcript_id "MSTRG.1022.7"; gene_id "MSTRG.1022"; gene_name "LOC101510515"; xloc "XLOC_002228"; ref_gene_id "LOC101510515"; cmp_ref "XM_012714945.2"; class_code "j"; tss_id "TSS2581";
NC_021160.1	StringTie	transcript	10787777	10791581	.	-	.	transcript_id "MSTRG.1024.1"; gene_id "MSTRG.1024"; gene_name "LOC101511370"; xloc "XLOC_002229"; ref_gene_id "LOC101511370"; cmp_ref "XM_004486868.3"; class_code "j"; tss_id "TSS2583";
NC_021160.1	StringTie	transcript	10900264	10907604	.	-	.	transcript_id "MSTRG.1033.2"; gene_id "MSTRG.1033"; gene_name "LOC101501631"; xloc "XLOC_002235"; ref_gene_id "LOC101501631"; cmp_ref "XM_004487179.3"; class_code "j"; tss_id "TSS2590";
NC_021160.1	StringTie	transcript	10963159	10969477	.	-	.	transcript_id "MSTRG.1038.1"; gene_id "MSTRG.1038"; gene_name "LOC101488901"; xloc "XLOC_002241"; ref_gene_id "LOC101488901"; cmp_ref "XM_004486886.3"; class_code "j"; tss_id "TSS2597";
NC_021160.1	StringTie	transcript	11082794	11091048	.	-	.	transcript_id "MSTRG.1047.2"; gene_id "MSTRG.1047"; gene_name "LOC101493456"; xloc "XLOC_002246"; ref_gene_id "LOC101493456"; cmp_ref "XM_004486898.3"; class_code "j"; tss_id "TSS2602";
NC_021160.1	StringTie	transcript	11105399	11117261	.	-	.	transcript_id "MSTRG.1049.2"; gene_id "MSTRG.1049"; gene_name "LOC101495267"; xloc "XLOC_002247"; ref_gene_id "LOC101495267"; cmp_ref "XM_004486904.3"; class_code "j"; tss_id "TSS2603";
NC_021160.1	StringTie	transcript	11119271	11123385	.	-	.	transcript_id "MSTRG.1051.1"; gene_id "MSTRG.1051"; gene_name "LOC101495814"; xloc "XLOC_002248"; ref_gene_id "LOC101495814"; cmp_ref "XM_004486906.3"; class_code "j"; tss_id "TSS2604";
NC_021160.1	StringTie	transcript	11225201	11233224	.	-	.	transcript_id "MSTRG.1066.1"; gene_id "MSTRG.1066"; gene_name "LOC101502172"; xloc "XLOC_002256"; ref_gene_id "LOC101502172"; cmp_ref "XM_004486928.3"; class_code "j"; tss_id "TSS2614";
NC_021160.1	StringTie	transcript	11289134	11295159	.	-	.	transcript_id "MSTRG.1071.7"; gene_id "MSTRG.1071"; gene_name "LOC101504950"; xloc "XLOC_002259"; ref_gene_id "LOC101504950"; cmp_ref "XM_012716132.2"; class_code "j"; tss_id "TSS2618";
NC_021160.1	StringTie	transcript	11322454	11325955	.	-	.	transcript_id "MSTRG.1073.2"; gene_id "MSTRG.1073"; gene_name "LOC101505588"; xloc "XLOC_002260"; ref_gene_id "LOC101505588"; cmp_ref "XM_004486939.3"; class_code "j"; tss_id "TSS2619";
NC_021160.1	StringTie	transcript	11322454	11325955	.	-	.	transcript_id "MSTRG.1073.1"; gene_id "MSTRG.1073"; gene_name "LOC101505588"; xloc "XLOC_002260"; ref_gene_id "LOC101505588"; cmp_ref "XM_004486939.3"; class_code "j"; tss_id "TSS2619";
NC_021160.1	StringTie	transcript	11402504	11407867	.	-	.	transcript_id "MSTRG.1082.3"; gene_id "MSTRG.1082"; gene_name "LOC101509545"; xloc "XLOC_002267"; ref_gene_id "LOC101509545"; cmp_ref "XM_004486953.3"; class_code "j"; tss_id "TSS2627";
NC_021160.1	StringTie	transcript	11581895	11587185	.	-	.	transcript_id "MSTRG.1101.2"; gene_id "MSTRG.1101"; gene_name "LOC101490745"; xloc "XLOC_002279"; ref_gene_id "LOC101490745"; cmp_ref "XM_012714953.2"; class_code "j"; tss_id "TSS2640";
NC_021160.1	StringTie	transcript	11581895	11587185	.	-	.	transcript_id "MSTRG.1101.1"; gene_id "MSTRG.1101"; gene_name "LOC101490745"; xloc "XLOC_002279"; ref_gene_id "LOC101490745"; cmp_ref "XM_012714953.2"; class_code "j"; tss_id "TSS2640";
NC_021160.1	StringTie	transcript	11596492	11632568	.	-	.	transcript_id "MSTRG.1104.2"; gene_id "MSTRG.1104"; gene_name "LOC101491387"; xloc "XLOC_002280"; ref_gene_id "LOC101491387"; cmp_ref "XM_012715853.2"; class_code "j"; tss_id "TSS2641";
NC_021160.1	StringTie	transcript	11596494	11632568	.	-	.	transcript_id "MSTRG.1104.3"; gene_id "MSTRG.1104"; gene_name "LOC101491387"; xloc "XLOC_002280"; ref_gene_id "LOC101491387"; cmp_ref "XM_012715853.2"; class_code "j"; tss_id "TSS2641";
NC_021160.1	StringTie	transcript	11596500	11632568	.	-	.	transcript_id "MSTRG.1104.4"; gene_id "MSTRG.1104"; gene_name "LOC101491387"; xloc "XLOC_002280"; ref_gene_id "LOC101491387"; cmp_ref "XM_012715853.2"; class_code "j"; tss_id "TSS2641";
NC_021160.1	StringTie	transcript	11671858	11678750	.	-	.	transcript_id "MSTRG.1109.2"; gene_id "MSTRG.1109"; gene_name "LOC101493019"; xloc "XLOC_002281"; ref_gene_id "LOC101493019"; cmp_ref "XM_012715794.2"; class_code "j"; tss_id "TSS2642";
NC_021160.1	StringTie	transcript	11671858	11678750	.	-	.	transcript_id "MSTRG.1109.1"; gene_id "MSTRG.1109"; gene_name "LOC101493019"; xloc "XLOC_002281"; ref_gene_id "LOC101493019"; cmp_ref "XM_012715794.2"; class_code "j"; tss_id "TSS2642";
NC_021160.1	StringTie	transcript	11671930	11678750	.	-	.	transcript_id "MSTRG.1109.3"; gene_id "MSTRG.1109"; gene_name "LOC101493019"; xloc "XLOC_002281"; ref_gene_id "LOC101493019"; cmp_ref "XM_012715794.2"; class_code "j"; tss_id "TSS2642";
NC_021160.1	StringTie	transcript	11756478	11768220	.	-	.	transcript_id "MSTRG.1115.1"; gene_id "MSTRG.1115"; gene_name "LOC101496248"; xloc "XLOC_002286"; ref_gene_id "LOC101496248"; cmp_ref "XM_004486999.3"; class_code "j"; tss_id "TSS2647";
NC_021160.1	StringTie	transcript	11756646	11768220	.	-	.	transcript_id "MSTRG.1115.5"; gene_id "MSTRG.1115"; gene_name "LOC101496248"; xloc "XLOC_002286"; ref_gene_id "LOC101496248"; cmp_ref "XM_004486999.3"; class_code "j"; tss_id "TSS2647";
NC_021160.1	StringTie	transcript	11780181	11782876	.	-	.	transcript_id "MSTRG.1114.2"; gene_id "MSTRG.1114"; gene_name "LOC101497114"; xloc "XLOC_002287"; ref_gene_id "LOC101497114"; cmp_ref "XM_004487001.3"; class_code "j"; tss_id "TSS2650";
NC_021160.1	StringTie	transcript	11796663	11801231	.	-	.	transcript_id "MSTRG.1119.2"; gene_id "MSTRG.1119"; gene_name "LOC101498208"; xloc "XLOC_002288"; ref_gene_id "LOC101498208"; cmp_ref "XM_012716259.2"; class_code "j"; tss_id "TSS2652";
NC_021160.1	StringTie	transcript	11994878	11996545	.	-	.	transcript_id "MSTRG.1128.2"; gene_id "MSTRG.1128"; gene_name "LOC113786715"; xloc "XLOC_002298"; ref_gene_id "LOC113786715"; cmp_ref "XR_003472978.1"; class_code "j"; tss_id "TSS2664";
NC_021160.1	StringTie	transcript	12197586	12202016	.	-	.	transcript_id "MSTRG.1146.2"; gene_id "MSTRG.1146"; gene_name "LOC101511265"; xloc "XLOC_002304"; ref_gene_id "LOC101511265"; cmp_ref "XM_004487048.3"; class_code "j"; tss_id "TSS2670";
NC_021160.1	StringTie	transcript	12248721	12254199	.	-	.	transcript_id "MSTRG.1152.1"; gene_id "MSTRG.1152"; gene_name "LOC101515596"; xloc "XLOC_002306"; ref_gene_id "LOC101515596"; cmp_ref "XM_027335192.1"; class_code "j"; tss_id "TSS2673";
NC_021160.1	StringTie	transcript	12530034	12534431	.	-	.	transcript_id "MSTRG.1175.1"; gene_id "MSTRG.1175"; gene_name "LOC101497653"; xloc "XLOC_002320"; ref_gene_id "LOC101497653"; cmp_ref "XM_004487091.3"; class_code "j"; tss_id "TSS2687";
NC_021160.1	StringTie	transcript	12880269	12882536	.	-	.	transcript_id "MSTRG.1204.3"; gene_id "MSTRG.1204"; gene_name "LOC101512115"; xloc "XLOC_002333"; ref_gene_id "LOC101512115"; cmp_ref "XM_004487137.3"; class_code "j"; tss_id "TSS2704";
NC_021160.1	StringTie	transcript	12895077	12896802	.	-	.	transcript_id "MSTRG.1207.1"; gene_id "MSTRG.1207"; gene_name "LOC101512764"; xloc "XLOC_002334"; ref_gene_id "LOC101512764"; cmp_ref "XR_189317.3"; class_code "j"; tss_id "TSS2705";
NC_021160.1	StringTie	transcript	13072399	13080327	.	-	.	transcript_id "MSTRG.1221.3"; gene_id "MSTRG.1221"; gene_name "LOC101490425"; xloc "XLOC_002344"; ref_gene_id "LOC101490425"; cmp_ref "XM_004487213.3"; class_code "j"; tss_id "TSS2715";
NC_021160.1	StringTie	transcript	13198335	13203100	.	-	.	transcript_id "MSTRG.1231.1"; gene_id "MSTRG.1231"; gene_name "LOC101495816"; xloc "XLOC_002351"; ref_gene_id "LOC101495816"; cmp_ref "XM_027331668.1"; class_code "j"; tss_id "TSS2724";
NC_021160.1	StringTie	transcript	13198422	13203100	.	-	.	transcript_id "MSTRG.1231.2"; gene_id "MSTRG.1231"; gene_name "LOC101495816"; xloc "XLOC_002351"; ref_gene_id "LOC101495816"; cmp_ref "XM_027331668.1"; class_code "j"; tss_id "TSS2724";
NC_021160.1	StringTie	transcript	13198447	13203100	.	-	.	transcript_id "MSTRG.1231.7"; gene_id "MSTRG.1231"; gene_name "LOC101495816"; xloc "XLOC_002351"; ref_gene_id "LOC101495816"; cmp_ref "XM_027331668.1"; class_code "j"; tss_id "TSS2724";
NC_021160.1	StringTie	transcript	13335552	13339549	.	-	.	transcript_id "MSTRG.1246.1"; gene_id "MSTRG.1246"; gene_name "LOC101502057"; xloc "XLOC_002365"; ref_gene_id "LOC101502057"; cmp_ref "XM_004487254.3"; class_code "j"; tss_id "TSS2740";
NC_021160.1	StringTie	transcript	13543834	13559436	.	-	.	transcript_id "MSTRG.1273.3"; gene_id "MSTRG.1273"; gene_name "LOC101512116"; xloc "XLOC_002386"; ref_gene_id "LOC101512116"; cmp_ref "XM_004487287.3"; class_code "j"; tss_id "TSS2769";
NC_021160.1	StringTie	transcript	13781030	13786098	.	-	.	transcript_id "MSTRG.1283.1"; gene_id "MSTRG.1283"; gene_name "LOC101491482"; xloc "XLOC_002398"; ref_gene_id "LOC101491482"; cmp_ref "XM_004487309.3"; class_code "j"; tss_id "TSS2782";
NC_021160.1	StringTie	transcript	14043475	14052574	.	-	.	transcript_id "MSTRG.1311.1"; gene_id "MSTRG.1311"; gene_name "LOC101507957"; xloc "XLOC_002414"; ref_gene_id "LOC101507957"; cmp_ref "XM_004487355.3"; class_code "j"; tss_id "TSS2800";
NC_021160.1	StringTie	transcript	14509391	14511383	.	-	.	transcript_id "MSTRG.1348.1"; gene_id "MSTRG.1348"; gene_name "LOC113785284"; xloc "XLOC_002430"; ref_gene_id "LOC113785284"; cmp_ref "XR_003471415.1"; class_code "j"; tss_id "TSS2817";
NC_021160.1	StringTie	transcript	14509402	14511383	.	-	.	transcript_id "MSTRG.1348.2"; gene_id "MSTRG.1348"; gene_name "LOC113785284"; xloc "XLOC_002430"; ref_gene_id "LOC113785284"; cmp_ref "XR_003471415.1"; class_code "j"; tss_id "TSS2817";
NC_021160.1	StringTie	transcript	14576100	14580457	.	-	.	transcript_id "MSTRG.1349.2"; gene_id "MSTRG.1349"; gene_name "LOC101495489"; xloc "XLOC_002433"; ref_gene_id "LOC101495489"; cmp_ref "XM_012717227.2"; class_code "j"; tss_id "TSS2822";
NC_021160.1	StringTie	transcript	14622910	14629306	.	-	.	transcript_id "MSTRG.1357.1"; gene_id "MSTRG.1357"; gene_name "LOC101500684"; xloc "XLOC_002439"; ref_gene_id "LOC101500684"; cmp_ref "XM_012717543.2"; class_code "j"; tss_id "TSS2832";
NC_021160.1	StringTie	transcript	14920082	14927533	.	-	.	transcript_id "MSTRG.1378.2"; gene_id "MSTRG.1378"; gene_name "LOC101512117"; xloc "XLOC_002459"; ref_gene_id "LOC101512117"; cmp_ref "XM_004487460.3"; class_code "j"; tss_id "TSS2853";
NC_021160.1	StringTie	transcript	15107032	15110448	.	-	.	transcript_id "MSTRG.1389.1"; gene_id "MSTRG.1389"; gene_name "LOC101489462"; xloc "XLOC_002467"; ref_gene_id "LOC101489462"; cmp_ref "XR_003471454.1"; class_code "j"; tss_id "TSS2861";
NC_021160.1	StringTie	transcript	15107279	15110448	.	-	.	transcript_id "MSTRG.1389.5"; gene_id "MSTRG.1389"; gene_name "LOC101489462"; xloc "XLOC_002467"; ref_gene_id "LOC101489462"; cmp_ref "XM_004487477.3"; class_code "j"; tss_id "TSS2861";
NC_021160.1	StringTie	transcript	15239167	15242866	.	-	.	transcript_id "MSTRG.1400.3"; gene_id "MSTRG.1400"; gene_name "LOC101494939"; xloc "XLOC_002476"; ref_gene_id "LOC101494939"; cmp_ref "XM_004487494.3"; class_code "j"; tss_id "TSS2871";
NC_021160.1	StringTie	transcript	15250239	15253396	.	-	.	transcript_id "MSTRG.1401.1"; gene_id "MSTRG.1401"; gene_name "LOC101495271"; xloc "XLOC_002477"; ref_gene_id "LOC101495271"; cmp_ref "XM_004487495.3"; class_code "j"; tss_id "TSS2872";
NC_021160.1	StringTie	transcript	16246002	16250480	.	-	.	transcript_id "MSTRG.1455.3"; gene_id "MSTRG.1455"; gene_name "LOC101494408"; xloc "XLOC_002517"; ref_gene_id "LOC101494408"; cmp_ref "XM_004487582.3"; class_code "j"; tss_id "TSS2920";
NC_021160.1	StringTie	transcript	16280063	16284306	.	-	.	transcript_id "MSTRG.1458.2"; gene_id "MSTRG.1458"; gene_name "LOC101495047"; xloc "XLOC_002521"; ref_gene_id "LOC101495047"; cmp_ref "XM_004487584.3"; class_code "j"; tss_id "TSS2924";
NC_021160.1	StringTie	transcript	16603967	16618354	.	-	.	transcript_id "MSTRG.1483.2"; gene_id "MSTRG.1483"; gene_name "LOC101504853"; xloc "XLOC_002536"; ref_gene_id "LOC101504853"; cmp_ref "XM_004487689.3"; class_code "j"; tss_id "TSS2940";
NC_021160.1	StringTie	transcript	16603971	16618354	.	-	.	transcript_id "MSTRG.1483.3"; gene_id "MSTRG.1483"; gene_name "LOC101504853"; xloc "XLOC_002536"; ref_gene_id "LOC101504853"; cmp_ref "XM_004487689.3"; class_code "j"; tss_id "TSS2940";
NC_021160.1	StringTie	transcript	16949479	16955812	.	-	.	transcript_id "MSTRG.1507.2"; gene_id "MSTRG.1507"; gene_name "LOC101507447"; xloc "XLOC_002553"; ref_gene_id "LOC101507447"; cmp_ref "XM_027332078.1"; class_code "j"; tss_id "TSS2957";
NC_021160.1	StringTie	transcript	16949491	16955812	.	-	.	transcript_id "MSTRG.1507.3"; gene_id "MSTRG.1507"; gene_name "LOC101507447"; xloc "XLOC_002553"; ref_gene_id "LOC101507447"; cmp_ref "XM_027332078.1"; class_code "j"; tss_id "TSS2957";
NC_021160.1	StringTie	transcript	16978893	16983229	.	-	.	transcript_id "MSTRG.1511.4"; gene_id "MSTRG.1511"; gene_name "LOC101513637"; xloc "XLOC_002556"; ref_gene_id "LOC101513637"; cmp_ref "XM_004487644.3"; class_code "j"; tss_id "TSS2961";
NC_021160.1	StringTie	transcript	17402601	17415621	.	-	.	transcript_id "MSTRG.1539.1"; gene_id "MSTRG.1539"; gene_name "LOC101493676"; xloc "XLOC_002576"; ref_gene_id "LOC101493676"; cmp_ref "XM_012717883.2"; class_code "j"; tss_id "TSS2986";
NC_021160.1	StringTie	transcript	17402638	17415621	.	-	.	transcript_id "MSTRG.1539.2"; gene_id "MSTRG.1539"; gene_name "LOC101493676"; xloc "XLOC_002576"; ref_gene_id "LOC101493676"; cmp_ref "XM_012717880.2"; class_code "j"; tss_id "TSS2986";
NC_021160.1	StringTie	transcript	17647145	17650603	.	-	.	transcript_id "MSTRG.1554.2"; gene_id "MSTRG.1554"; gene_name "LOC101503329"; xloc "XLOC_002588"; ref_gene_id "LOC101503329"; cmp_ref "XM_004487758.3"; class_code "j"; tss_id "TSS2998";
NC_021160.1	StringTie	transcript	18064621	18071496	.	-	.	transcript_id "MSTRG.1573.2"; gene_id "MSTRG.1573"; gene_name "LOC101512765"; xloc "XLOC_002603"; ref_gene_id "LOC101512765"; cmp_ref "XM_004487787.3"; class_code "j"; tss_id "TSS3014";
NC_021160.1	StringTie	transcript	18148677	18155054	.	-	.	transcript_id "MSTRG.1582.1"; gene_id "MSTRG.1582"; gene_name "LOC101515476"; xloc "XLOC_002606"; ref_gene_id "LOC101515476"; cmp_ref "XM_027332320.1"; class_code "j"; tss_id "TSS3017";
NC_021160.1	StringTie	transcript	18148686	18155054	.	-	.	transcript_id "MSTRG.1582.3"; gene_id "MSTRG.1582"; gene_name "LOC101515476"; xloc "XLOC_002606"; ref_gene_id "LOC101515476"; cmp_ref "XM_027332320.1"; class_code "j"; tss_id "TSS3017";
NC_021160.1	StringTie	transcript	18148686	18155054	.	-	.	transcript_id "MSTRG.1582.2"; gene_id "MSTRG.1582"; gene_name "LOC101515476"; xloc "XLOC_002606"; ref_gene_id "LOC101515476"; cmp_ref "XM_027332320.1"; class_code "j"; tss_id "TSS3017";
NC_021160.1	StringTie	transcript	18457251	18461596	.	-	.	transcript_id "MSTRG.1591.6"; gene_id "MSTRG.1591"; gene_name "LOC101500785"; xloc "XLOC_002617"; ref_gene_id "LOC101500785"; cmp_ref "XR_003471797.1"; class_code "j"; tss_id "TSS3028";
NC_021160.1	StringTie	transcript	18939772	18946536	.	-	.	transcript_id "MSTRG.1615.1"; gene_id "MSTRG.1615"; gene_name "LOC101500380"; xloc "XLOC_002632"; ref_gene_id "LOC101500380"; cmp_ref "XM_012718319.2"; class_code "j"; tss_id "TSS3045";
NC_021160.1	StringTie	transcript	19873909	19881835	.	-	.	transcript_id "MSTRG.1647.3"; gene_id "MSTRG.1647"; gene_name "LOC101507006"; xloc "XLOC_002657"; ref_gene_id "LOC101507006"; cmp_ref "XM_012718512.2"; class_code "j"; tss_id "TSS3074";
NC_021160.1	StringTie	transcript	19873909	19881835	.	-	.	transcript_id "MSTRG.1647.2"; gene_id "MSTRG.1647"; gene_name "LOC101507006"; xloc "XLOC_002657"; ref_gene_id "LOC101507006"; cmp_ref "XM_012718512.2"; class_code "j"; tss_id "TSS3074";
NC_021160.1	StringTie	transcript	21735868	21752293	.	-	.	transcript_id "MSTRG.1660.1"; gene_id "MSTRG.1660"; gene_name "LOC101489992"; xloc "XLOC_002667"; ref_gene_id "LOC101489992"; cmp_ref "XM_027332756.1"; class_code "j"; tss_id "TSS3086";
NC_021160.1	StringTie	transcript	22130667	22133332	.	-	.	transcript_id "MSTRG.1670.2"; gene_id "MSTRG.1670"; gene_name "LOC105852588"; xloc "XLOC_002675"; ref_gene_id "LOC105852588"; cmp_ref "XR_001144489.2"; class_code "j"; tss_id "TSS3095";
NC_021160.1	StringTie	transcript	22130667	22133332	.	-	.	transcript_id "MSTRG.1670.1"; gene_id "MSTRG.1670"; gene_name "LOC105852588"; xloc "XLOC_002675"; ref_gene_id "LOC105852588"; cmp_ref "XR_001144489.2"; class_code "j"; tss_id "TSS3095";
NC_021160.1	StringTie	transcript	22230532	22236543	.	-	.	transcript_id "MSTRG.1675.5"; gene_id "MSTRG.1675"; gene_name "LOC101498984"; xloc "XLOC_002678"; ref_gene_id "LOC101498984"; cmp_ref "XM_004487981.3"; class_code "j"; tss_id "TSS3098";
NC_021160.1	StringTie	transcript	22230543	22236543	.	-	.	transcript_id "MSTRG.1675.8"; gene_id "MSTRG.1675"; gene_name "LOC101498984"; xloc "XLOC_002678"; ref_gene_id "LOC101498984"; cmp_ref "XM_004487981.3"; class_code "j"; tss_id "TSS3098";
NC_021160.1	StringTie	transcript	22362839	22385024	.	-	.	transcript_id "MSTRG.1682.1"; gene_id "MSTRG.1682"; gene_name "LOC101501639"; xloc "XLOC_002683"; ref_gene_id "LOC101501639"; cmp_ref "XM_004487988.3"; class_code "j"; tss_id "TSS3103";
NC_021160.1	StringTie	transcript	22362894	22385024	.	-	.	transcript_id "MSTRG.1682.2"; gene_id "MSTRG.1682"; gene_name "LOC101501639"; xloc "XLOC_002683"; ref_gene_id "LOC101501639"; cmp_ref "XM_004487987.3"; class_code "j"; tss_id "TSS3103";
NC_021160.1	StringTie	transcript	22362920	22385024	.	-	.	transcript_id "MSTRG.1682.3"; gene_id "MSTRG.1682"; gene_name "LOC101501639"; xloc "XLOC_002683"; ref_gene_id "LOC101501639"; cmp_ref "XM_004487987.3"; class_code "j"; tss_id "TSS3103";
NC_021160.1	StringTie	transcript	22644386	22649783	.	-	.	transcript_id "MSTRG.1684.1"; gene_id "MSTRG.1684"; gene_name "LOC101505484"; xloc "XLOC_002686"; ref_gene_id "LOC101505484"; cmp_ref "XM_004488002.3"; class_code "j"; tss_id "TSS3107";
NC_021160.1	StringTie	transcript	22742438	22747014	.	-	.	transcript_id "MSTRG.1688.1"; gene_id "MSTRG.1688"; gene_name "LOC101507451"; xloc "XLOC_002689"; ref_gene_id "LOC101507451"; cmp_ref "XM_004488010.3"; class_code "j"; tss_id "TSS3110";
NC_021160.1	StringTie	transcript	22742471	22747014	.	-	.	transcript_id "MSTRG.1688.8"; gene_id "MSTRG.1688"; gene_name "LOC101507451"; xloc "XLOC_002689"; ref_gene_id "LOC101507451"; cmp_ref "XM_004488012.3"; class_code "j"; tss_id "TSS3110";
NC_021160.1	StringTie	transcript	22742471	22747014	.	-	.	transcript_id "MSTRG.1688.7"; gene_id "MSTRG.1688"; gene_name "LOC101507451"; xloc "XLOC_002689"; ref_gene_id "LOC101507451"; cmp_ref "XM_004488010.3"; class_code "j"; tss_id "TSS3110";
NC_021160.1	StringTie	transcript	22742471	22747014	.	-	.	transcript_id "MSTRG.1688.6"; gene_id "MSTRG.1688"; gene_name "LOC101507451"; xloc "XLOC_002689"; ref_gene_id "LOC101507451"; cmp_ref "XM_004488012.3"; class_code "j"; tss_id "TSS3110";
NC_021160.1	StringTie	transcript	23346743	23354967	.	-	.	transcript_id "MSTRG.1699.2"; gene_id "MSTRG.1699"; gene_name "LOC101489669"; xloc "XLOC_002697"; ref_gene_id "LOC101489669"; cmp_ref "XM_004488032.3"; class_code "j"; tss_id "TSS3118";
NC_021160.1	StringTie	transcript	23346743	23354967	.	-	.	transcript_id "MSTRG.1699.1"; gene_id "MSTRG.1699"; gene_name "LOC101489669"; xloc "XLOC_002697"; ref_gene_id "LOC101489669"; cmp_ref "XM_004488032.3"; class_code "j"; tss_id "TSS3118";
NC_021160.1	StringTie	transcript	24761740	24767278	.	-	.	transcript_id "MSTRG.1727.2"; gene_id "MSTRG.1727"; gene_name "LOC101509229"; xloc "XLOC_002725"; ref_gene_id "LOC101509229"; cmp_ref "XM_012719014.2"; class_code "j"; tss_id "TSS3148";
NC_021160.1	StringTie	transcript	24761740	24768482	.	-	.	transcript_id "MSTRG.1727.3"; gene_id "MSTRG.1727"; gene_name "LOC101509229"; xloc "XLOC_002725"; ref_gene_id "LOC101509229"; cmp_ref "XM_012719014.2"; class_code "j"; tss_id "TSS3149";
NC_021160.1	StringTie	transcript	24761740	24768482	.	-	.	transcript_id "MSTRG.1727.1"; gene_id "MSTRG.1727"; gene_name "LOC101509229"; xloc "XLOC_002725"; ref_gene_id "LOC101509229"; cmp_ref "XM_012719014.2"; class_code "j"; tss_id "TSS3149";
NC_021160.1	StringTie	transcript	24761912	24771064	.	-	.	transcript_id "MSTRG.1727.5"; gene_id "MSTRG.1727"; gene_name "LOC101509229"; xloc "XLOC_002725"; ref_gene_id "LOC101509229"; cmp_ref "XM_012719014.2"; class_code "j"; tss_id "TSS3150";
NC_021160.1	StringTie	transcript	24827200	24834076	.	-	.	transcript_id "MSTRG.1736.1"; gene_id "MSTRG.1736"; gene_name "LOC101512025"; xloc "XLOC_002728"; ref_gene_id "LOC101512025"; cmp_ref "XM_004488095.3"; class_code "j"; tss_id "TSS3154";
NC_021160.1	StringTie	transcript	24875241	24880873	.	-	.	transcript_id "MSTRG.1731.2"; gene_id "MSTRG.1731"; gene_name "LOC101513213"; xloc "XLOC_002730"; ref_gene_id "LOC101513213"; cmp_ref "XM_012719046.2"; class_code "j"; tss_id "TSS3157";
NC_021160.1	StringTie	transcript	24875275	24880873	.	-	.	transcript_id "MSTRG.1731.3"; gene_id "MSTRG.1731"; gene_name "LOC101513213"; xloc "XLOC_002730"; ref_gene_id "LOC101513213"; cmp_ref "XM_012719046.2"; class_code "j"; tss_id "TSS3157";
NC_021160.1	StringTie	transcript	25257327	25261782	.	-	.	transcript_id "MSTRG.1740.1"; gene_id "MSTRG.1740"; gene_name "LOC101488809"; xloc "XLOC_002742"; ref_gene_id "LOC101488809"; cmp_ref "XM_004488105.3"; class_code "j"; tss_id "TSS3170";
NC_021160.1	StringTie	transcript	25471099	25476589	.	-	.	transcript_id "MSTRG.1747.2"; gene_id "MSTRG.1747"; gene_name "LOC101499205"; xloc "XLOC_002745"; ref_gene_id "LOC101499205"; cmp_ref "XM_004488128.3"; class_code "j"; tss_id "TSS3174";
NC_021160.1	StringTie	transcript	25849072	25851030	.	-	.	transcript_id "MSTRG.1750.2"; gene_id "MSTRG.1750"; gene_name "LOC101501737"; xloc "XLOC_002748"; ref_gene_id "LOC101501737"; cmp_ref "XM_004488137.3"; class_code "j"; tss_id "TSS3178";
NC_021160.1	StringTie	transcript	26784925	26786736	.	-	.	transcript_id "MSTRG.1765.1"; gene_id "MSTRG.1765"; gene_name "LOC101515158"; xloc "XLOC_002766"; ref_gene_id "LOC101515158"; cmp_ref "XM_004488170.3"; class_code "j"; tss_id "TSS3196";
NC_021160.1	StringTie	transcript	26917611	26924769	.	-	.	transcript_id "MSTRG.1771.1"; gene_id "MSTRG.1771"; gene_name "LOC101489875"; xloc "XLOC_002774"; ref_gene_id "LOC101489875"; cmp_ref "XM_004488177.3"; class_code "j"; tss_id "TSS3206";
NC_021160.1	StringTie	transcript	26917633	26924769	.	-	.	transcript_id "MSTRG.1771.3"; gene_id "MSTRG.1771"; gene_name "LOC101489875"; xloc "XLOC_002774"; ref_gene_id "LOC101489875"; cmp_ref "XM_004488177.3"; class_code "j"; tss_id "TSS3206";
NC_021160.1	StringTie	transcript	26917808	26924769	.	-	.	transcript_id "MSTRG.1771.4"; gene_id "MSTRG.1771"; gene_name "LOC101489875"; xloc "XLOC_002774"; ref_gene_id "LOC101489875"; cmp_ref "XM_004488177.3"; class_code "j"; tss_id "TSS3206";
NC_021160.1	StringTie	transcript	27056577	27085113	.	-	.	transcript_id "MSTRG.1776.1"; gene_id "MSTRG.1776"; gene_name "LOC101491710"; xloc "XLOC_002778"; ref_gene_id "LOC101491710"; cmp_ref "XM_004488183.3"; class_code "j"; tss_id "TSS3210";
NC_021160.1	StringTie	transcript	28061690	28089320	.	-	.	transcript_id "MSTRG.1791.1"; gene_id "MSTRG.1791"; gene_name "LOC101504313"; xloc "XLOC_002798"; ref_gene_id "LOC101504313"; cmp_ref "XM_004488210.3"; class_code "j"; tss_id "TSS3231";
NC_021160.1	StringTie	transcript	28126250	28168544	.	-	.	transcript_id "MSTRG.1795.4"; gene_id "MSTRG.1795"; gene_name "LOC101504641"; xloc "XLOC_002800"; ref_gene_id "LOC101504641"; cmp_ref "XM_004488211.3"; class_code "j"; tss_id "TSS3233";
NC_021160.1	StringTie	transcript	28245895	28263230	.	-	.	transcript_id "MSTRG.1794.2"; gene_id "MSTRG.1794"; gene_name "LOC101505270"; xloc "XLOC_002802"; ref_gene_id "LOC101505270"; cmp_ref "XM_012719437.2"; class_code "j"; tss_id "TSS3236";
NC_021160.1	StringTie	transcript	28375779	28379941	.	-	.	transcript_id "MSTRG.1796.1"; gene_id "MSTRG.1796"; gene_name "LOC101506793"; xloc "XLOC_002803"; ref_gene_id "LOC101506793"; cmp_ref "XM_004488218.3"; class_code "j"; tss_id "TSS3237";
NC_021160.1	StringTie	transcript	28375845	28379941	.	-	.	transcript_id "MSTRG.1796.2"; gene_id "MSTRG.1796"; gene_name "LOC101506793"; xloc "XLOC_002803"; ref_gene_id "LOC101506793"; cmp_ref "XM_004488218.3"; class_code "j"; tss_id "TSS3237";
NC_021160.1	StringTie	transcript	30635620	30641632	.	-	.	transcript_id "MSTRG.1839.6"; gene_id "MSTRG.1839"; gene_name "LOC101510642"; xloc "XLOC_002849"; ref_gene_id "LOC101510642"; cmp_ref "XM_027333794.1"; class_code "j"; tss_id "TSS3287";
NC_021160.1	StringTie	transcript	34256457	34277378	.	-	.	transcript_id "MSTRG.1880.6"; gene_id "MSTRG.1880"; gene_name "LOC101496366"; xloc "XLOC_002895"; ref_gene_id "LOC101496366"; cmp_ref "XM_004488397.2"; class_code "j"; tss_id "TSS3335";
NC_021160.1	StringTie	transcript	34256457	34277378	.	-	.	transcript_id "MSTRG.1880.5"; gene_id "MSTRG.1880"; gene_name "LOC101496366"; xloc "XLOC_002895"; ref_gene_id "LOC101496366"; cmp_ref "XM_004488397.2"; class_code "j"; tss_id "TSS3335";
NC_021160.1	StringTie	transcript	34471767	34477556	.	-	.	transcript_id "MSTRG.1882.2"; gene_id "MSTRG.1882"; gene_name "LOC101501423"; xloc "XLOC_002901"; ref_gene_id "LOC101501423"; cmp_ref "XM_004488412.3"; class_code "j"; tss_id "TSS3344";
NC_021160.1	StringTie	transcript	37064985	37067298	.	-	.	transcript_id "MSTRG.1918.2"; gene_id "MSTRG.1918"; gene_name "LOC113786602"; xloc "XLOC_002927"; ref_gene_id "LOC113786602"; cmp_ref "XR_003472867.1"; class_code "j"; tss_id "TSS3374";
NC_021160.1	StringTie	transcript	39660216	39666915	.	-	.	transcript_id "MSTRG.1960.1"; gene_id "MSTRG.1960"; gene_name "LOC101497996"; xloc "XLOC_002969"; ref_gene_id "LOC101497996"; cmp_ref "XM_004488541.3"; class_code "j"; tss_id "TSS3422";
NC_021160.1	StringTie	transcript	39674590	39679303	.	-	.	transcript_id "MSTRG.1961.2"; gene_id "MSTRG.1961"; gene_name "LOC101498665"; xloc "XLOC_002970"; ref_gene_id "LOC101498665"; cmp_ref "XM_004488543.3"; class_code "j"; tss_id "TSS3424";
NC_021160.1	StringTie	transcript	40335040	40370034	.	-	.	transcript_id "MSTRG.1974.1"; gene_id "MSTRG.1974"; gene_name "LOC101503894"; xloc "XLOC_002978"; ref_gene_id "LOC101503894"; cmp_ref "XM_012712084.2"; class_code "j"; tss_id "TSS3433";
NC_021160.1	StringTie	transcript	40494545	40504351	.	-	.	transcript_id "MSTRG.1976.1"; gene_id "MSTRG.1976"; gene_name "LOC101494219"; xloc "XLOC_002980"; ref_gene_id "LOC101494219"; cmp_ref "XM_004488594.3"; class_code "j"; tss_id "TSS3435";
NC_021160.1	StringTie	transcript	40583073	40585940	.	-	.	transcript_id "MSTRG.1980.3"; gene_id "MSTRG.1980"; gene_name "LOC101495382"; xloc "XLOC_002983"; ref_gene_id "LOC101495382"; cmp_ref "XM_004488598.3"; class_code "j"; tss_id "TSS3440";
NC_021160.1	StringTie	transcript	40657601	40663050	.	-	.	transcript_id "MSTRG.1987.7"; gene_id "MSTRG.1987"; gene_name "LOC101497796"; xloc "XLOC_002987"; ref_gene_id "LOC101497796"; cmp_ref "XM_004488604.3"; class_code "j"; tss_id "TSS3446";
NC_021160.1	StringTie	transcript	40989492	40993712	.	-	.	transcript_id "MSTRG.1992.1"; gene_id "MSTRG.1992"; gene_name "LOC101501323"; xloc "XLOC_002992"; ref_gene_id "LOC101501323"; cmp_ref "XR_189368.3"; class_code "j"; tss_id "TSS3451";
NC_021160.1	StringTie	transcript	41309940	41314509	.	-	.	transcript_id "MSTRG.2016.3"; gene_id "MSTRG.2016"; gene_name "LOC101512458"; xloc "XLOC_003008"; ref_gene_id "LOC101512458"; cmp_ref "XM_027334833.1"; class_code "j"; tss_id "TSS3469";
NC_021160.1	StringTie	transcript	41563620	41567372	.	-	.	transcript_id "MSTRG.2030.5"; gene_id "MSTRG.2030"; gene_name "LOC101491399"; xloc "XLOC_003018"; ref_gene_id "LOC101491399"; cmp_ref "XM_004488660.2"; class_code "j"; tss_id "TSS3481";
NC_021160.1	StringTie	transcript	41895748	41898723	.	-	.	transcript_id "MSTRG.2043.2"; gene_id "MSTRG.2043"; gene_name "LOC101499116"; xloc "XLOC_003026"; ref_gene_id "LOC101499116"; cmp_ref "XM_004488683.3"; class_code "j"; tss_id "TSS3489";
NC_021160.1	StringTie	transcript	42823670	42828684	.	-	.	transcript_id "MSTRG.2071.3"; gene_id "MSTRG.2071"; gene_name "LOC101514517"; xloc "XLOC_003053"; ref_gene_id "LOC101514517"; cmp_ref "XM_027335150.1"; class_code "j"; tss_id "TSS3517";
NC_021160.1	StringTie	transcript	43590012	43596264	.	-	.	transcript_id "MSTRG.2096.4"; gene_id "MSTRG.2096"; gene_name "LOC101496914"; xloc "XLOC_003067"; ref_gene_id "LOC101496914"; cmp_ref "XM_004488764.3"; class_code "j"; tss_id "TSS3532";
NC_021160.1	StringTie	transcript	43590012	43596264	.	-	.	transcript_id "MSTRG.2096.3"; gene_id "MSTRG.2096"; gene_name "LOC101496914"; xloc "XLOC_003067"; ref_gene_id "LOC101496914"; cmp_ref "XM_004488764.3"; class_code "j"; tss_id "TSS3532";
NC_021160.1	StringTie	transcript	43682653	43686509	.	-	.	transcript_id "MSTRG.2102.2"; gene_id "MSTRG.2102"; gene_name "LOC101499742"; xloc "XLOC_003070"; ref_gene_id "LOC101499742"; cmp_ref "XM_004488773.3"; class_code "j"; tss_id "TSS3535";
NC_021160.1	StringTie	transcript	43724572	43729280	.	-	.	transcript_id "MSTRG.2100.1"; gene_id "MSTRG.2100"; gene_name "LOC101500387"; xloc "XLOC_003073"; ref_gene_id "LOC101500387"; cmp_ref "XM_004488776.3"; class_code "j"; tss_id "TSS3538";
NC_021160.1	StringTie	transcript	44525994	44530867	.	-	.	transcript_id "MSTRG.2123.3"; gene_id "MSTRG.2123"; gene_name "LOC101495385"; xloc "XLOC_003095"; ref_gene_id "LOC101495385"; cmp_ref "XM_004488834.3"; class_code "j"; tss_id "TSS3562";
NC_021160.1	StringTie	transcript	44526906	44530867	.	-	.	transcript_id "MSTRG.2123.8"; gene_id "MSTRG.2123"; gene_name "LOC101495385"; xloc "XLOC_003095"; ref_gene_id "LOC101495385"; cmp_ref "XM_004488834.3"; class_code "j"; tss_id "TSS3562";
NC_021160.1	StringTie	transcript	44983616	44990432	.	-	.	transcript_id "MSTRG.2128.2"; gene_id "MSTRG.2128"; gene_name "LOC101505719"; xloc "XLOC_003108"; ref_gene_id "LOC101505719"; cmp_ref "XM_004488854.3"; class_code "j"; tss_id "TSS3577";
NC_021160.1	StringTie	transcript	46919009	46926496	.	-	.	transcript_id "MSTRG.2172.4"; gene_id "MSTRG.2172"; gene_name "LOC101508087"; xloc "XLOC_003141"; ref_gene_id "LOC101508087"; cmp_ref "XM_004488920.3"; class_code "j"; tss_id "TSS3613";
NC_021160.1	StringTie	transcript	47042364	47046735	.	-	.	transcript_id "MSTRG.2179.1"; gene_id "MSTRG.2179"; gene_name "LOC101511922"; xloc "XLOC_003146"; ref_gene_id "LOC101511922"; cmp_ref "XM_004488934.3"; class_code "j"; tss_id "TSS3620";
NC_021160.1	StringTie	transcript	47111370	47115725	.	-	.	transcript_id "MSTRG.2183.4"; gene_id "MSTRG.2183"; gene_name "LOC101509877"; xloc "XLOC_003149"; ref_gene_id "LOC101509877"; cmp_ref "XM_012712525.2"; class_code "j"; tss_id "TSS3624";
NC_021160.1	StringTie	transcript	47124986	47136571	.	-	.	transcript_id "MSTRG.2184.1"; gene_id "MSTRG.2184"; gene_name "LOC101513218"; xloc "XLOC_003150"; ref_gene_id "LOC101513218"; cmp_ref "XM_027335663.1"; class_code "j"; tss_id "TSS3625";
NC_021160.1	StringTie	transcript	47125174	47136571	.	-	.	transcript_id "MSTRG.2184.7"; gene_id "MSTRG.2184"; gene_name "LOC101513218"; xloc "XLOC_003150"; ref_gene_id "LOC101513218"; cmp_ref "XM_004488939.3"; class_code "j"; tss_id "TSS3625";
NC_021160.1	StringTie	transcript	47125174	47136571	.	-	.	transcript_id "MSTRG.2184.6"; gene_id "MSTRG.2184"; gene_name "LOC101513218"; xloc "XLOC_003150"; ref_gene_id "LOC101513218"; cmp_ref "XM_027335663.1"; class_code "j"; tss_id "TSS3625";
NC_021160.1	StringTie	transcript	47125179	47136571	.	-	.	transcript_id "MSTRG.2184.8"; gene_id "MSTRG.2184"; gene_name "LOC101513218"; xloc "XLOC_003150"; ref_gene_id "LOC101513218"; cmp_ref "XM_027335663.1"; class_code "j"; tss_id "TSS3625";
NC_021160.1	StringTie	transcript	47796592	47799175	.	-	.	transcript_id "MSTRG.2208.1"; gene_id "MSTRG.2208"; gene_name "LOC101496267"; xloc "XLOC_003169"; ref_gene_id "LOC101496267"; cmp_ref "XM_004488968.3"; class_code "j"; tss_id "TSS3645";
NC_021160.1	StringTie	transcript	47796639	47799175	.	-	.	transcript_id "MSTRG.2208.3"; gene_id "MSTRG.2208"; gene_name "LOC101496267"; xloc "XLOC_003169"; ref_gene_id "LOC101496267"; cmp_ref "XM_004488968.3"; class_code "j"; tss_id "TSS3645";
NC_021160.1	StringTie	transcript	47804016	47806610	.	-	.	transcript_id "MSTRG.2211.3"; gene_id "MSTRG.2211"; gene_name "LOC101496918"; xloc "XLOC_003170"; ref_gene_id "LOC101496918"; cmp_ref "XM_004488970.3"; class_code "j"; tss_id "TSS3647";
NC_021160.1	StringTie	transcript	47804059	47806610	.	-	.	transcript_id "MSTRG.2211.4"; gene_id "MSTRG.2211"; gene_name "LOC101496918"; xloc "XLOC_003170"; ref_gene_id "LOC101496918"; cmp_ref "XM_004488970.3"; class_code "j"; tss_id "TSS3647";
NC_021160.1	StringTie	transcript	47804060	47806610	.	-	.	transcript_id "MSTRG.2211.5"; gene_id "MSTRG.2211"; gene_name "LOC101496918"; xloc "XLOC_003170"; ref_gene_id "LOC101496918"; cmp_ref "XM_004488970.3"; class_code "j"; tss_id "TSS3647";
NC_021160.1	StringTie	transcript	47978642	47987990	.	-	.	transcript_id "MSTRG.2217.1"; gene_id "MSTRG.2217"; gene_name "LOC101500156"; xloc "XLOC_003174"; ref_gene_id "LOC101500156"; cmp_ref "XM_004488982.3"; class_code "j"; tss_id "TSS3651";
NC_021160.1	StringTie	transcript	47978700	47987990	.	-	.	transcript_id "MSTRG.2217.6"; gene_id "MSTRG.2217"; gene_name "LOC101500156"; xloc "XLOC_003174"; ref_gene_id "LOC101500156"; cmp_ref "XM_004488980.3"; class_code "j"; tss_id "TSS3651";
NC_021160.1	StringTie	transcript	48131862	48135141	.	-	.	transcript_id "MSTRG.2225.1"; gene_id "MSTRG.2225"; gene_name "LOC101504422"; xloc "XLOC_003178"; ref_gene_id "LOC101504422"; cmp_ref "XM_004488995.3"; class_code "j"; tss_id "TSS3655";
NC_021160.1	StringTie	transcript	48218744	48221901	.	-	.	transcript_id "MSTRG.2230.2"; gene_id "MSTRG.2230"; gene_name "LOC101506680"; xloc "XLOC_003183"; ref_gene_id "LOC101506680"; cmp_ref "XM_004489003.3"; class_code "j"; tss_id "TSS3663";
NC_021160.1	StringTie	transcript	48304071	48308269	.	-	.	transcript_id "MSTRG.2233.1"; gene_id "MSTRG.2233"; gene_name "LOC101491402"; xloc "XLOC_003187"; ref_gene_id "LOC101491402"; cmp_ref "XM_004489032.3"; class_code "j"; tss_id "TSS3667";
NC_021161.1	StringTie	transcript	747897	753624	.	+	.	transcript_id "MSTRG.2272.2"; gene_id "MSTRG.2272"; gene_name "LOC101504964"; xloc "XLOC_003322"; ref_gene_id "LOC101504964"; cmp_ref "XM_004489072.3"; class_code "j"; tss_id "TSS3803";
NC_021161.1	StringTie	transcript	871842	878486	.	+	.	transcript_id "MSTRG.2276.4"; gene_id "MSTRG.2276"; gene_name "LOC101513851"; xloc "XLOC_003325"; ref_gene_id "LOC101513851"; cmp_ref "XM_012712547.2"; class_code "j"; tss_id "TSS3807";
NC_021161.1	StringTie	transcript	871842	879996	.	+	.	transcript_id "MSTRG.2276.3"; gene_id "MSTRG.2276"; gene_name "LOC101513851"; xloc "XLOC_003325"; ref_gene_id "LOC101513851"; cmp_ref "XM_012712547.2"; class_code "j"; tss_id "TSS3807";
NC_021161.1	StringTie	transcript	1124242	1131119	.	+	.	transcript_id "MSTRG.2287.2"; gene_id "MSTRG.2287"; gene_name "LOC101490002"; xloc "XLOC_003333"; ref_gene_id "LOC101490002"; cmp_ref "XM_004489102.3"; class_code "j"; tss_id "TSS3815";
NC_021161.1	StringTie	transcript	1224076	1267812	.	+	.	transcript_id "MSTRG.2294.3"; gene_id "MSTRG.2294"; gene_name "LOC101491178"; xloc "XLOC_003335"; ref_gene_id "LOC101491178"; cmp_ref "XM_027331774.1"; class_code "j"; tss_id "TSS3817";
NC_021161.1	StringTie	transcript	1224076	1267812	.	+	.	transcript_id "MSTRG.2294.2"; gene_id "MSTRG.2294"; gene_name "LOC101491178"; xloc "XLOC_003335"; ref_gene_id "LOC101491178"; cmp_ref "XM_027331774.1"; class_code "j"; tss_id "TSS3817";
NC_021161.1	StringTie	transcript	1224076	1267812	.	+	.	transcript_id "MSTRG.2294.1"; gene_id "MSTRG.2294"; gene_name "LOC101491178"; xloc "XLOC_003335"; ref_gene_id "LOC101491178"; cmp_ref "XM_012712567.2"; class_code "j"; tss_id "TSS3817";
NC_021161.1	StringTie	transcript	1224084	1267812	.	+	.	transcript_id "MSTRG.2294.4"; gene_id "MSTRG.2294"; gene_name "LOC101491178"; xloc "XLOC_003335"; ref_gene_id "LOC101491178"; cmp_ref "XM_027331774.1"; class_code "j"; tss_id "TSS3817";
NC_021161.1	StringTie	transcript	1224137	1267812	.	+	.	transcript_id "MSTRG.2294.5"; gene_id "MSTRG.2294"; gene_name "LOC101491178"; xloc "XLOC_003335"; ref_gene_id "LOC101491178"; cmp_ref "XM_027331774.1"; class_code "j"; tss_id "TSS3817";
NC_021161.1	StringTie	transcript	1308316	1313137	.	+	.	transcript_id "MSTRG.2289.3"; gene_id "MSTRG.2289"; gene_name "LOC101491808"; xloc "XLOC_003336"; ref_gene_id "LOC101491808"; cmp_ref "XM_004489107.3"; class_code "j"; tss_id "TSS3819";
NC_021161.1	StringTie	transcript	1411067	1414736	.	+	.	transcript_id "MSTRG.2296.3"; gene_id "MSTRG.2296"; gene_name "LOC101495280"; xloc "XLOC_003341"; ref_gene_id "LOC101495280"; cmp_ref "XM_004489118.3"; class_code "j"; tss_id "TSS3824";
NC_021161.1	StringTie	transcript	1740155	1747155	.	+	.	transcript_id "MSTRG.2334.3"; gene_id "MSTRG.2334"; gene_name "LOC101505721"; xloc "XLOC_003355"; ref_gene_id "LOC101505721"; cmp_ref "XM_004489147.3"; class_code "j"; tss_id "TSS3840";
NC_021161.1	StringTie	transcript	1753067	1756111	.	+	.	transcript_id "MSTRG.2331.1"; gene_id "MSTRG.2331"; gene_name "LOC101506043"; xloc "XLOC_003356"; ref_gene_id "LOC101506043"; cmp_ref "XM_004489148.3"; class_code "j"; tss_id "TSS3842";
NC_021161.1	StringTie	transcript	1753077	1756111	.	+	.	transcript_id "MSTRG.2331.3"; gene_id "MSTRG.2331"; gene_name "LOC101506043"; xloc "XLOC_003356"; ref_gene_id "LOC101506043"; cmp_ref "XM_004489148.3"; class_code "j"; tss_id "TSS3842";
NC_021161.1	StringTie	transcript	1753077	1756111	.	+	.	transcript_id "MSTRG.2331.2"; gene_id "MSTRG.2331"; gene_name "LOC101506043"; xloc "XLOC_003356"; ref_gene_id "LOC101506043"; cmp_ref "XM_004489148.3"; class_code "j"; tss_id "TSS3842";
NC_021161.1	StringTie	transcript	1753111	1756111	.	+	.	transcript_id "MSTRG.2331.4"; gene_id "MSTRG.2331"; gene_name "LOC101506043"; xloc "XLOC_003356"; ref_gene_id "LOC101506043"; cmp_ref "XM_004489148.3"; class_code "j"; tss_id "TSS3842";
NC_021161.1	StringTie	transcript	1795737	1800762	.	+	.	transcript_id "MSTRG.2343.3"; gene_id "MSTRG.2343"; gene_name "LOC101510100"; xloc "XLOC_003361"; ref_gene_id "LOC101510100"; cmp_ref "XM_004489163.3"; class_code "j"; tss_id "TSS3848";
NC_021161.1	StringTie	transcript	1795738	1808791	.	+	.	transcript_id "MSTRG.2343.5"; gene_id "MSTRG.2343"; gene_name "LOC101510100"; xloc "XLOC_003361"; ref_gene_id "LOC101510100"; cmp_ref "XM_004489163.3"; class_code "j"; tss_id "TSS3848";
NC_021161.1	StringTie	transcript	1881994	1885089	.	+	.	transcript_id "MSTRG.2350.5"; gene_id "MSTRG.2350"; gene_name "LOC101513429"; xloc "XLOC_003363"; ref_gene_id "LOC101513429"; cmp_ref "XM_012712586.2"; class_code "j"; tss_id "TSS3852";
NC_021161.1	StringTie	transcript	1881994	1885089	.	+	.	transcript_id "MSTRG.2350.4"; gene_id "MSTRG.2350"; gene_name "LOC101513429"; xloc "XLOC_003363"; ref_gene_id "LOC101513429"; cmp_ref "XM_012712586.2"; class_code "j"; tss_id "TSS3852";
NC_021161.1	StringTie	transcript	1882022	1885089	.	+	.	transcript_id "MSTRG.2350.6"; gene_id "MSTRG.2350"; gene_name "LOC101513429"; xloc "XLOC_003363"; ref_gene_id "LOC101513429"; cmp_ref "XM_012712586.2"; class_code "j"; tss_id "TSS3852";
NC_021161.1	StringTie	transcript	1955514	1958576	.	+	.	transcript_id "MSTRG.2356.1"; gene_id "MSTRG.2356"; gene_name "LOC101489472"; xloc "XLOC_003370"; ref_gene_id "LOC101489472"; cmp_ref "XM_004489187.3"; class_code "j"; tss_id "TSS3859";
NC_021161.1	StringTie	transcript	1956615	1958576	.	+	.	transcript_id "MSTRG.2356.4"; gene_id "MSTRG.2356"; gene_name "LOC101489472"; xloc "XLOC_003370"; ref_gene_id "LOC101489472"; cmp_ref "XM_004489187.3"; class_code "j"; tss_id "TSS3860";
NC_021161.1	StringTie	transcript	2081810	2087258	.	+	.	transcript_id "MSTRG.2373.3"; gene_id "MSTRG.2373"; gene_name "LOC105851157"; xloc "XLOC_003380"; ref_gene_id "LOC105851157"; cmp_ref "XM_012712579.1"; class_code "j"; tss_id "TSS3870";
NC_021161.1	StringTie	transcript	2081810	2087258	.	+	.	transcript_id "MSTRG.2373.2"; gene_id "MSTRG.2373"; gene_name "LOC105851157"; xloc "XLOC_003380"; ref_gene_id "LOC105851157"; cmp_ref "XM_012712579.1"; class_code "j"; tss_id "TSS3870";
NC_021161.1	StringTie	transcript	2081851	2087258	.	+	.	transcript_id "MSTRG.2373.5"; gene_id "MSTRG.2373"; gene_name "LOC105851157"; xloc "XLOC_003380"; ref_gene_id "LOC105851157"; cmp_ref "XM_012712579.1"; class_code "j"; tss_id "TSS3870";
NC_021161.1	StringTie	transcript	2081851	2087258	.	+	.	transcript_id "MSTRG.2373.4"; gene_id "MSTRG.2373"; gene_name "LOC105851157"; xloc "XLOC_003380"; ref_gene_id "LOC105851157"; cmp_ref "XM_012712579.1"; class_code "j"; tss_id "TSS3870";
NC_021161.1	StringTie	transcript	2081879	2087258	.	+	.	transcript_id "MSTRG.2373.6"; gene_id "MSTRG.2373"; gene_name "LOC105851157"; xloc "XLOC_003380"; ref_gene_id "LOC105851157"; cmp_ref "XM_012712579.1"; class_code "j"; tss_id "TSS3870";
NC_021161.1	StringTie	transcript	2144881	2152757	.	+	.	transcript_id "MSTRG.2377.2"; gene_id "MSTRG.2377"; gene_name "LOC101498223"; xloc "XLOC_003383"; ref_gene_id "LOC101498223"; cmp_ref "XM_004489215.3"; class_code "j"; tss_id "TSS3875";
NC_021161.1	StringTie	transcript	2209542	2214817	.	+	.	transcript_id "MSTRG.2383.4"; gene_id "MSTRG.2383"; gene_name "LOC101500480"; xloc "XLOC_003386"; ref_gene_id "LOC101500480"; cmp_ref "XM_027332182.1"; class_code "j"; tss_id "TSS3880";
NC_021161.1	StringTie	transcript	2210217	2214817	.	+	.	transcript_id "MSTRG.2383.5"; gene_id "MSTRG.2383"; gene_name "LOC101500480"; xloc "XLOC_003386"; ref_gene_id "LOC101500480"; cmp_ref "XM_027332182.1"; class_code "j"; tss_id "TSS3881";
NC_021161.1	StringTie	transcript	2219528	2225895	.	+	.	transcript_id "MSTRG.2385.2"; gene_id "MSTRG.2385"; gene_name "LOC101501123"; xloc "XLOC_003387"; ref_gene_id "LOC101501123"; cmp_ref "XM_027331638.1"; class_code "j"; tss_id "TSS3882";
NC_021161.1	StringTie	transcript	2279125	2285134	.	+	.	transcript_id "MSTRG.2393.2"; gene_id "MSTRG.2393"; gene_name "LOC101503017"; xloc "XLOC_003391"; ref_gene_id "LOC101503017"; cmp_ref "XM_027331819.1"; class_code "j"; tss_id "TSS3887";
NC_021161.1	StringTie	transcript	2434941	2437769	.	+	.	transcript_id "MSTRG.2403.3"; gene_id "MSTRG.2403"; gene_name "LOC101507016"; xloc "XLOC_003398"; ref_gene_id "LOC101507016"; cmp_ref "XM_004489243.3"; class_code "j"; tss_id "TSS3896";
NC_021161.1	StringTie	transcript	2501254	2504871	.	+	.	transcript_id "MSTRG.2409.3"; gene_id "MSTRG.2409"; gene_name "LOC101509558"; xloc "XLOC_003403"; ref_gene_id "LOC101509558"; cmp_ref "XM_012712570.2"; class_code "j"; tss_id "TSS3902";
NC_021161.1	StringTie	transcript	2501257	2504871	.	+	.	transcript_id "MSTRG.2409.5"; gene_id "MSTRG.2409"; gene_name "LOC101509558"; xloc "XLOC_003403"; ref_gene_id "LOC101509558"; cmp_ref "XM_012712570.2"; class_code "j"; tss_id "TSS3902";
NC_021161.1	StringTie	transcript	3051406	3086037	.	+	.	transcript_id "MSTRG.2470.6"; gene_id "MSTRG.2470"; gene_name "LOC101507767"; xloc "XLOC_003442"; ref_gene_id "LOC101507767"; cmp_ref "XM_012712654.2"; class_code "j"; tss_id "TSS3944";
NC_021161.1	StringTie	transcript	3314872	3327002	.	+	.	transcript_id "MSTRG.2484.1"; gene_id "MSTRG.2484"; gene_name "LOC101514404"; xloc "XLOC_003454"; ref_gene_id "LOC101514404"; cmp_ref "XM_004489332.3"; class_code "j"; tss_id "TSS3962";
NC_021161.1	StringTie	transcript	3314897	3327002	.	+	.	transcript_id "MSTRG.2484.3"; gene_id "MSTRG.2484"; gene_name "LOC101514404"; xloc "XLOC_003454"; ref_gene_id "LOC101514404"; cmp_ref "XM_004489332.3"; class_code "j"; tss_id "TSS3962";
NC_021161.1	StringTie	transcript	3632661	3635330	.	+	.	transcript_id "MSTRG.2503.2"; gene_id "MSTRG.2503"; gene_name "LOC101492263"; xloc "XLOC_003468"; ref_gene_id "LOC101492263"; cmp_ref "XM_012712625.1"; class_code "j"; tss_id "TSS3977";
NC_021161.1	StringTie	transcript	3668867	3676715	.	+	.	transcript_id "MSTRG.2512.3"; gene_id "MSTRG.2512"; gene_name "LOC101497011"; xloc "XLOC_003472"; ref_gene_id "LOC101497011"; cmp_ref "XM_004489366.3"; class_code "j"; tss_id "TSS3983";
NC_021161.1	StringTie	transcript	3668870	3676715	.	+	.	transcript_id "MSTRG.2512.4"; gene_id "MSTRG.2512"; gene_name "LOC101497011"; xloc "XLOC_003472"; ref_gene_id "LOC101497011"; cmp_ref "XM_004489366.3"; class_code "j"; tss_id "TSS3983";
NC_021161.1	StringTie	transcript	3668871	3676715	.	+	.	transcript_id "MSTRG.2512.5"; gene_id "MSTRG.2512"; gene_name "LOC101497011"; xloc "XLOC_003472"; ref_gene_id "LOC101497011"; cmp_ref "XM_004489366.3"; class_code "j"; tss_id "TSS3983";
NC_021161.1	StringTie	transcript	4099065	4112233	.	+	.	transcript_id "MSTRG.2562.1"; gene_id "MSTRG.2562"; gene_name "LOC101494533"; xloc "XLOC_003492"; ref_gene_id "LOC101494533"; cmp_ref "XM_027331827.1"; class_code "j"; tss_id "TSS4009";
NC_021161.1	StringTie	transcript	4105204	4112233	.	+	.	transcript_id "MSTRG.2562.4"; gene_id "MSTRG.2562"; gene_name "LOC101494533"; xloc "XLOC_003492"; ref_gene_id "LOC101494533"; cmp_ref "XM_027331827.1"; class_code "j"; tss_id "TSS4012";
NC_021161.1	StringTie	transcript	4105223	4112233	.	+	.	transcript_id "MSTRG.2562.6"; gene_id "MSTRG.2562"; gene_name "LOC101494533"; xloc "XLOC_003492"; ref_gene_id "LOC101494533"; cmp_ref "XM_027331827.1"; class_code "j"; tss_id "TSS4012";
NC_021161.1	StringTie	transcript	4560071	4569855	.	+	.	transcript_id "MSTRG.2577.5"; gene_id "MSTRG.2577"; gene_name "LOC101501753"; xloc "XLOC_003499"; ref_gene_id "LOC101501753"; cmp_ref "XM_004489460.3"; class_code "j"; tss_id "TSS4023";
NC_021161.1	StringTie	transcript	4755602	4758603	.	+	.	transcript_id "MSTRG.2585.12"; gene_id "MSTRG.2585"; gene_name "LOC105851555"; xloc "XLOC_003502"; ref_gene_id "LOC105851555"; cmp_ref "XR_003471629.1"; class_code "j"; tss_id "TSS4026";
NC_021161.1	StringTie	transcript	4755602	4758603	.	+	.	transcript_id "MSTRG.2585.11"; gene_id "MSTRG.2585"; gene_name "LOC105851555"; xloc "XLOC_003502"; ref_gene_id "LOC105851555"; cmp_ref "XR_003471628.1"; class_code "j"; tss_id "TSS4026";
NC_021161.1	StringTie	transcript	4970113	4972086	.	+	.	transcript_id "MSTRG.2587.3"; gene_id "MSTRG.2587"; gene_name "LOC101505725"; xloc "XLOC_003506"; ref_gene_id "LOC101505725"; cmp_ref "XM_004489555.3"; class_code "j"; tss_id "TSS4032";
NC_021161.1	StringTie	transcript	5888753	5905747	.	+	.	transcript_id "MSTRG.2652.3"; gene_id "MSTRG.2652"; gene_name "LOC101515382"; xloc "XLOC_003550"; ref_gene_id "LOC101515382"; cmp_ref "XM_004489584.3"; class_code "j"; tss_id "TSS4080";
NC_021161.1	StringTie	transcript	6109227	6112087	.	+	.	transcript_id "MSTRG.2657.2"; gene_id "MSTRG.2657"; gene_name "LOC101491405"; xloc "XLOC_003557"; ref_gene_id "LOC101491405"; cmp_ref "XM_004489594.3"; class_code "j"; tss_id "TSS4090";
NC_021161.1	StringTie	transcript	6744907	6751139	.	+	.	transcript_id "MSTRG.2689.1"; gene_id "MSTRG.2689"; gene_name "LOC101510757"; xloc "XLOC_003584"; ref_gene_id "LOC101510757"; cmp_ref "XM_012712736.2"; class_code "j"; tss_id "TSS4120";
NC_021161.1	StringTie	transcript	6744910	6751139	.	+	.	transcript_id "MSTRG.2689.3"; gene_id "MSTRG.2689"; gene_name "LOC101510757"; xloc "XLOC_003584"; ref_gene_id "LOC101510757"; cmp_ref "XM_012712736.2"; class_code "j"; tss_id "TSS4120";
NC_021161.1	StringTie	transcript	6744912	6751139	.	+	.	transcript_id "MSTRG.2689.5"; gene_id "MSTRG.2689"; gene_name "LOC101510757"; xloc "XLOC_003584"; ref_gene_id "LOC101510757"; cmp_ref "XM_012712736.2"; class_code "j"; tss_id "TSS4120";
NC_021161.1	StringTie	transcript	6744912	6751139	.	+	.	transcript_id "MSTRG.2689.4"; gene_id "MSTRG.2689"; gene_name "LOC101510757"; xloc "XLOC_003584"; ref_gene_id "LOC101510757"; cmp_ref "XM_012712736.2"; class_code "j"; tss_id "TSS4120";
NC_021161.1	StringTie	transcript	7477953	7487897	.	+	.	transcript_id "MSTRG.2712.1"; gene_id "MSTRG.2712"; gene_name "LOC101499636"; xloc "XLOC_003604"; ref_gene_id "LOC101499636"; cmp_ref "XM_027331804.1"; class_code "j"; tss_id "TSS4141";
NC_021161.1	StringTie	transcript	7477984	7487720	.	+	.	transcript_id "MSTRG.2712.4"; gene_id "MSTRG.2712"; gene_name "LOC101499636"; xloc "XLOC_003604"; ref_gene_id "LOC101499636"; cmp_ref "XM_004489701.3"; class_code "j"; tss_id "TSS4141";
NC_021161.1	StringTie	transcript	8082721	8087747	.	+	.	transcript_id "MSTRG.2741.3"; gene_id "MSTRG.2741"; gene_name "LOC101511391"; xloc "XLOC_003624"; ref_gene_id "LOC101511391"; cmp_ref "XM_004489739.3"; class_code "j"; tss_id "TSS4163";
NC_021161.1	StringTie	transcript	8589301	8596007	.	+	.	transcript_id "MSTRG.2765.5"; gene_id "MSTRG.2765"; gene_name "LOC101503020"; xloc "XLOC_003642"; ref_gene_id "LOC101503020"; cmp_ref "XM_004489795.3"; class_code "j"; tss_id "TSS4189";
NC_021161.1	StringTie	transcript	8625037	8634181	.	+	.	transcript_id "MSTRG.2766.2"; gene_id "MSTRG.2766"; gene_name "LOC101509675"; xloc "XLOC_003645"; ref_gene_id "LOC101509675"; cmp_ref "XM_012712766.2"; class_code "j"; tss_id "TSS4192";
NC_021161.1	StringTie	transcript	9893135	9897496	.	+	.	transcript_id "MSTRG.2801.3"; gene_id "MSTRG.2801"; gene_name "LOC101498677"; xloc "XLOC_003673"; ref_gene_id "LOC101498677"; cmp_ref "XM_004489849.3"; class_code "j"; tss_id "TSS4223";
NC_021161.1	StringTie	transcript	9985092	9990673	.	+	.	transcript_id "MSTRG.2809.2"; gene_id "MSTRG.2809"; gene_name "LOC101502811"; xloc "XLOC_003679"; ref_gene_id "LOC101502811"; cmp_ref "XM_004489864.3"; class_code "j"; tss_id "TSS4229";
NC_021161.1	StringTie	transcript	10252210	10255322	.	+	.	transcript_id "MSTRG.2821.2"; gene_id "MSTRG.2821"; gene_name "LOC101511722"; xloc "XLOC_003690"; ref_gene_id "LOC101511722"; cmp_ref "XM_004489888.3"; class_code "j"; tss_id "TSS4241";
NC_021161.1	StringTie	transcript	11351769	11360875	.	+	.	transcript_id "MSTRG.2858.4"; gene_id "MSTRG.2858"; gene_name "LOC101501755"; xloc "XLOC_003715"; ref_gene_id "LOC101501755"; cmp_ref "XM_004489934.3"; class_code "j"; tss_id "TSS4271";
NC_021161.1	StringTie	transcript	12075445	12078586	.	+	.	transcript_id "MSTRG.2887.2"; gene_id "MSTRG.2887"; gene_name "LOC101515493"; xloc "XLOC_003732"; ref_gene_id "LOC101515493"; cmp_ref "XM_004489981.3"; class_code "j"; tss_id "TSS4292";
NC_021161.1	StringTie	transcript	12791268	12800921	.	+	.	transcript_id "MSTRG.2917.3"; gene_id "MSTRG.2917"; gene_name "LOC101507145"; xloc "XLOC_003752"; ref_gene_id "LOC101507145"; cmp_ref "XM_012712833.2"; class_code "j"; tss_id "TSS4312";
NC_021161.1	StringTie	transcript	13098890	13105721	.	+	.	transcript_id "MSTRG.2923.1"; gene_id "MSTRG.2923"; gene_name "LOC101488482"; xloc "XLOC_003761"; ref_gene_id "LOC101488482"; cmp_ref "XM_004490060.3"; class_code "j"; tss_id "TSS4321";
NC_021161.1	StringTie	transcript	13353650	13357706	.	+	.	transcript_id "MSTRG.2927.3"; gene_id "MSTRG.2927"; gene_name "LOC101491186"; xloc "XLOC_003766"; ref_gene_id "LOC101491186"; cmp_ref "XM_012712840.2"; class_code "j"; tss_id "TSS4326";
NC_021161.1	StringTie	transcript	13408875	13413288	.	+	.	transcript_id "MSTRG.2931.2"; gene_id "MSTRG.2931"; gene_name "LOC101508925"; xloc "XLOC_003772"; ref_gene_id "LOC101508925"; cmp_ref "XM_012712844.2"; class_code "j"; tss_id "TSS4332";
NC_021161.1	StringTie	transcript	15380568	15393607	.	+	.	transcript_id "MSTRG.2970.2"; gene_id "MSTRG.2970"; gene_name "LOC101491810"; xloc "XLOC_003807"; ref_gene_id "LOC101491810"; cmp_ref "XM_004490150.3"; class_code "j"; tss_id "TSS4369";
NC_021161.1	StringTie	transcript	15459301	15462774	.	+	.	transcript_id "MSTRG.2972.3"; gene_id "MSTRG.2972"; gene_name "LOC101492815"; xloc "XLOC_003810"; ref_gene_id "LOC101492815"; cmp_ref "XM_004490154.3"; class_code "j"; tss_id "TSS4373";
NC_021161.1	StringTie	transcript	16689461	16692591	.	+	.	transcript_id "MSTRG.2997.2"; gene_id "MSTRG.2997"; gene_name "LOC101512782"; xloc "XLOC_003836"; ref_gene_id "LOC101512782"; cmp_ref "XM_004490208.3"; class_code "j"; tss_id "TSS4402";
NC_021161.1	StringTie	transcript	16916626	16921292	.	+	.	transcript_id "MSTRG.3000.1"; gene_id "MSTRG.3000"; gene_name "NAC18"; xloc "XLOC_003839"; ref_gene_id "NAC18"; cmp_ref "XM_004490218.3"; class_code "j"; tss_id "TSS4405";
NC_021161.1	StringTie	transcript	17008952	17017808	.	+	.	transcript_id "MSTRG.3003.2"; gene_id "MSTRG.3003"; gene_name "LOC101491812"; xloc "XLOC_003841"; ref_gene_id "LOC101491812"; cmp_ref "XM_004490222.3"; class_code "j"; tss_id "TSS4408";
NC_021161.1	StringTie	transcript	18225839	18237893	.	+	.	transcript_id "MSTRG.3030.3"; gene_id "MSTRG.3030"; gene_name "LOC101502926"; xloc "XLOC_003858"; ref_gene_id "LOC101502926"; cmp_ref "XM_004490252.3"; class_code "j"; tss_id "TSS4427";
NC_021161.1	StringTie	transcript	21362391	21381023	.	+	.	transcript_id "MSTRG.3073.5"; gene_id "MSTRG.3073"; gene_name "LOC101512369"; xloc "XLOC_003883"; ref_gene_id "LOC101512369"; cmp_ref "XR_003471568.1"; class_code "j"; tss_id "TSS4456";
NC_021161.1	StringTie	transcript	23025041	23035143	.	+	.	transcript_id "MSTRG.3097.4"; gene_id "MSTRG.3097"; gene_name "LOC101503022"; xloc "XLOC_003904"; ref_gene_id "LOC101503022"; cmp_ref "XM_012712930.2"; class_code "j"; tss_id "TSS4478";
NC_021161.1	StringTie	transcript	23034406	23035143	.	+	.	transcript_id "MSTRG.3097.9"; gene_id "MSTRG.3097"; gene_name "LOC101503022"; xloc "XLOC_003904"; ref_gene_id "LOC101503022"; cmp_ref "XM_012712930.2"; class_code "j"; tss_id "TSS4481";
NC_021161.1	StringTie	transcript	23673473	23680528	.	+	.	transcript_id "MSTRG.3110.1"; gene_id "MSTRG.3110"; gene_name "LOC101510206"; xloc "XLOC_003919"; ref_gene_id "LOC101510206"; cmp_ref "XM_004490411.3"; class_code "j"; tss_id "TSS4496";
NC_021161.1	StringTie	transcript	23950212	23954164	.	+	.	transcript_id "MSTRG.3116.1"; gene_id "MSTRG.3116"; gene_name "LOC101495287"; xloc "XLOC_003928"; ref_gene_id "LOC101495287"; cmp_ref "XM_004490439.3"; class_code "j"; tss_id "TSS4506";
NC_021161.1	StringTie	transcript	24091562	24095769	.	+	.	transcript_id "MSTRG.3121.2"; gene_id "MSTRG.3121"; gene_name "LOC101497678"; xloc "XLOC_003930"; ref_gene_id "LOC101497678"; cmp_ref "XM_004490446.2"; class_code "j"; tss_id "TSS4509";
NC_021161.1	StringTie	transcript	24091585	24095769	.	+	.	transcript_id "MSTRG.3121.3"; gene_id "MSTRG.3121"; gene_name "LOC101497678"; xloc "XLOC_003930"; ref_gene_id "LOC101497678"; cmp_ref "XM_004490446.2"; class_code "j"; tss_id "TSS4509";
NC_021161.1	StringTie	transcript	24091619	24095769	.	+	.	transcript_id "MSTRG.3121.5"; gene_id "MSTRG.3121"; gene_name "LOC101497678"; xloc "XLOC_003930"; ref_gene_id "LOC101497678"; cmp_ref "XM_004490446.2"; class_code "j"; tss_id "TSS4509";
NC_021161.1	StringTie	transcript	24091619	24095769	.	+	.	transcript_id "MSTRG.3121.4"; gene_id "MSTRG.3121"; gene_name "LOC101497678"; xloc "XLOC_003930"; ref_gene_id "LOC101497678"; cmp_ref "XM_004490446.2"; class_code "j"; tss_id "TSS4509";
NC_021161.1	StringTie	transcript	24162751	24166908	.	+	.	transcript_id "MSTRG.3122.1"; gene_id "MSTRG.3122"; gene_name "LOC101498558"; xloc "XLOC_003932"; ref_gene_id "LOC101498558"; cmp_ref "XM_004490449.3"; class_code "j"; tss_id "TSS4511";
NC_021161.1	StringTie	transcript	24704023	24713181	.	+	.	transcript_id "MSTRG.3144.5"; gene_id "MSTRG.3144"; gene_name "LOC101507660"; xloc "XLOC_003944"; ref_gene_id "LOC101507660"; cmp_ref "XM_004490475.3"; class_code "j"; tss_id "TSS4525";
NC_021161.1	StringTie	transcript	24704023	24713181	.	+	.	transcript_id "MSTRG.3144.4"; gene_id "MSTRG.3144"; gene_name "LOC101507660"; xloc "XLOC_003944"; ref_gene_id "LOC101507660"; cmp_ref "XM_004490475.3"; class_code "j"; tss_id "TSS4525";
NC_021161.1	StringTie	transcript	24740023	24743433	.	+	.	transcript_id "MSTRG.3149.3"; gene_id "MSTRG.3149"; gene_name "LOC105851632"; xloc "XLOC_003945"; ref_gene_id "LOC105851632"; cmp_ref "XM_012712969.1"; class_code "j"; tss_id "TSS4527";
NC_021161.1	StringTie	transcript	24740024	24743433	.	+	.	transcript_id "MSTRG.3149.5"; gene_id "MSTRG.3149"; gene_name "LOC105851632"; xloc "XLOC_003945"; ref_gene_id "LOC105851632"; cmp_ref "XM_012712969.1"; class_code "j"; tss_id "TSS4527";
NC_021161.1	StringTie	transcript	25102005	25104397	.	+	.	transcript_id "MSTRG.3158.1"; gene_id "MSTRG.3158"; gene_name "LOC101493376"; xloc "XLOC_003956"; ref_gene_id "LOC101493376"; cmp_ref "XM_004490515.3"; class_code "j"; tss_id "TSS4540";
NC_021161.1	StringTie	transcript	25371553	25408622	.	+	.	transcript_id "MSTRG.3182.1"; gene_id "MSTRG.3182"; gene_name "LOC105851638"; xloc "XLOC_003970"; ref_gene_id "LOC105851638"; cmp_ref "XM_012712995.2"; class_code "j"; tss_id "TSS4556";
NC_021161.1	StringTie	transcript	25371610	25461816	.	+	.	transcript_id "MSTRG.3182.2"; gene_id "MSTRG.3182"; gene_name "LOC105851633"; xloc "XLOC_003970"; ref_gene_id "LOC105851633"; cmp_ref "XM_012712979.2"; class_code "j"; tss_id "TSS4556";
NC_021161.1	StringTie	transcript	25493538	25499341	.	+	.	transcript_id "MSTRG.3180.2"; gene_id "MSTRG.3180"; gene_name "LOC101503259"; xloc "XLOC_003976"; ref_gene_id "LOC101503259"; cmp_ref "XM_004490545.3"; class_code "j"; tss_id "TSS4565";
NC_021161.1	StringTie	transcript	25564669	25568056	.	+	.	transcript_id "MSTRG.3192.3"; gene_id "MSTRG.3192"; gene_name "LOC101504874"; xloc "XLOC_003980"; ref_gene_id "LOC101504874"; cmp_ref "XM_004490549.2"; class_code "j"; tss_id "TSS4570";
NC_021161.1	StringTie	transcript	25921048	25924822	.	+	.	transcript_id "MSTRG.3209.1"; gene_id "MSTRG.3209"; gene_name "LOC101509793"; xloc "XLOC_004007"; ref_gene_id "LOC101509793"; cmp_ref "XM_004490564.3"; class_code "j"; tss_id "TSS4598";
NC_021161.1	StringTie	transcript	26456848	26462934	.	+	.	transcript_id "MSTRG.3230.2"; gene_id "MSTRG.3230"; gene_name "LOC101496381"; xloc "XLOC_004020"; ref_gene_id "LOC101496381"; cmp_ref "XM_004490599.3"; class_code "j"; tss_id "TSS4612";
NC_021161.1	StringTie	transcript	26650350	26680634	.	+	.	transcript_id "MSTRG.3238.4"; gene_id "MSTRG.3238"; gene_name "LOC101500706"; xloc "XLOC_004025"; ref_gene_id "LOC101500706"; cmp_ref "XR_003471545.1"; class_code "j"; tss_id "TSS4619";
NC_021161.1	StringTie	transcript	26723990	26726679	.	+	.	transcript_id "MSTRG.3240.2"; gene_id "MSTRG.3240"; gene_name "LOC101502083"; xloc "XLOC_004026"; ref_gene_id "LOC101502083"; cmp_ref "XM_004490614.3"; class_code "j"; tss_id "TSS4620";
NC_021161.1	StringTie	transcript	26724013	26728138	.	+	.	transcript_id "MSTRG.3240.3"; gene_id "MSTRG.3240"; gene_name "LOC101502083"; xloc "XLOC_004026"; ref_gene_id "LOC101502083"; cmp_ref "XM_004490614.3"; class_code "j"; tss_id "TSS4620";
NC_021161.1	StringTie	transcript	27537981	27545813	.	+	.	transcript_id "MSTRG.3281.3"; gene_id "MSTRG.3281"; gene_name "LOC101493054"; xloc "XLOC_004049"; ref_gene_id "LOC101493054"; cmp_ref "XR_003471555.1"; class_code "j"; tss_id "TSS4644";
NC_021161.1	StringTie	transcript	27537981	27545813	.	+	.	transcript_id "MSTRG.3281.1"; gene_id "MSTRG.3281"; gene_name "LOC101493054"; xloc "XLOC_004049"; ref_gene_id "LOC101493054"; cmp_ref "XR_003471555.1"; class_code "j"; tss_id "TSS4644";
NC_021161.1	StringTie	transcript	27538426	27539991	.	+	.	transcript_id "MSTRG.3281.6"; gene_id "MSTRG.3281"; gene_name "LOC101493054"; xloc "XLOC_004049"; ref_gene_id "LOC101493054"; cmp_ref "XR_003471555.1"; class_code "j"; tss_id "TSS4645";
NC_021161.1	StringTie	transcript	27538426	27544814	.	+	.	transcript_id "MSTRG.3281.5"; gene_id "MSTRG.3281"; gene_name "LOC101493054"; xloc "XLOC_004049"; ref_gene_id "LOC101493054"; cmp_ref "XR_003471555.1"; class_code "j"; tss_id "TSS4645";
NC_021161.1	StringTie	transcript	28095519	28099427	.	+	.	transcript_id "MSTRG.3302.2"; gene_id "MSTRG.3302"; gene_name "LOC101513444"; xloc "XLOC_004065"; ref_gene_id "LOC101513444"; cmp_ref "XM_004490717.3"; class_code "j"; tss_id "TSS4664";
NC_021161.1	StringTie	transcript	28095539	28099427	.	+	.	transcript_id "MSTRG.3302.3"; gene_id "MSTRG.3302"; gene_name "LOC101513444"; xloc "XLOC_004065"; ref_gene_id "LOC101513444"; cmp_ref "XM_004490717.3"; class_code "j"; tss_id "TSS4664";
NC_021161.1	StringTie	transcript	28177263	28185297	.	+	.	transcript_id "MSTRG.3310.3"; gene_id "MSTRG.3310"; gene_name "LOC101489484"; xloc "XLOC_004068"; ref_gene_id "LOC101489484"; cmp_ref "XM_004490728.3"; class_code "j"; tss_id "TSS4668";
NC_021161.1	StringTie	transcript	28177263	28185297	.	+	.	transcript_id "MSTRG.3310.4"; gene_id "MSTRG.3310"; gene_name "LOC101489484"; xloc "XLOC_004068"; ref_gene_id "LOC101489484"; cmp_ref "XM_004490728.3"; class_code "j"; tss_id "TSS4668";
NC_021161.1	StringTie	transcript	28177263	28185297	.	+	.	transcript_id "MSTRG.3310.2"; gene_id "MSTRG.3310"; gene_name "LOC101489484"; xloc "XLOC_004068"; ref_gene_id "LOC101489484"; cmp_ref "XM_004490728.3"; class_code "j"; tss_id "TSS4668";
NC_021161.1	StringTie	transcript	28177263	28185297	.	+	.	transcript_id "MSTRG.3310.1"; gene_id "MSTRG.3310"; gene_name "LOC101489484"; xloc "XLOC_004068"; ref_gene_id "LOC101489484"; cmp_ref "XM_004490728.3"; class_code "j"; tss_id "TSS4668";
NC_021161.1	StringTie	transcript	28210794	28220749	.	+	.	transcript_id "MSTRG.3316.3"; gene_id "MSTRG.3316"; gene_name "LOC101490673"; xloc "XLOC_004071"; ref_gene_id "LOC101490673"; cmp_ref "XM_004490732.3"; class_code "j"; tss_id "TSS4673";
NC_021161.1	StringTie	transcript	29590457	29594092	.	+	.	transcript_id "MSTRG.3374.4"; gene_id "MSTRG.3374"; gene_name "LOC101492484"; xloc "XLOC_004104"; ref_gene_id "LOC101492484"; cmp_ref "XM_004490810.3"; class_code "j"; tss_id "TSS4710";
NC_021161.1	StringTie	transcript	29609702	29616336	.	+	.	transcript_id "MSTRG.3376.3"; gene_id "MSTRG.3376"; gene_name "LOC101493055"; xloc "XLOC_004106"; ref_gene_id "LOC101493055"; cmp_ref "XM_004490812.2"; class_code "j"; tss_id "TSS4713";
NC_021161.1	StringTie	transcript	29912727	29922883	.	+	.	transcript_id "MSTRG.3389.2"; gene_id "MSTRG.3389"; gene_name "LOC101499754"; xloc "XLOC_004116"; ref_gene_id "LOC101499754"; cmp_ref "XM_004490835.3"; class_code "j"; tss_id "TSS4723";
NC_021161.1	StringTie	transcript	30320303	30323811	.	+	.	transcript_id "MSTRG.3415.3"; gene_id "MSTRG.3415"; gene_name "LOC101514641"; xloc "XLOC_004126"; ref_gene_id "LOC101514641"; cmp_ref "XM_004490881.3"; class_code "j"; tss_id "TSS4734";
NC_021161.1	StringTie	transcript	30320321	30323811	.	+	.	transcript_id "MSTRG.3415.7"; gene_id "MSTRG.3415"; gene_name "LOC101514641"; xloc "XLOC_004126"; ref_gene_id "LOC101514641"; cmp_ref "XM_004490881.3"; class_code "j"; tss_id "TSS4734";
NC_021161.1	StringTie	transcript	30320321	30323811	.	+	.	transcript_id "MSTRG.3415.6"; gene_id "MSTRG.3415"; gene_name "LOC101514641"; xloc "XLOC_004126"; ref_gene_id "LOC101514641"; cmp_ref "XM_004490881.3"; class_code "j"; tss_id "TSS4734";
NC_021161.1	StringTie	transcript	30320388	30323811	.	+	.	transcript_id "MSTRG.3415.8"; gene_id "MSTRG.3415"; gene_name "LOC101514641"; xloc "XLOC_004126"; ref_gene_id "LOC101514641"; cmp_ref "XM_027331943.1"; class_code "j"; tss_id "TSS4735";
NC_021161.1	StringTie	transcript	30369776	30373682	.	+	.	transcript_id "MSTRG.3419.2"; gene_id "MSTRG.3419"; gene_name "LOC101491816"; xloc "XLOC_004132"; ref_gene_id "LOC101491816"; cmp_ref "XM_004490893.3"; class_code "j"; tss_id "TSS4743";
NC_021161.1	StringTie	transcript	30575409	30577789	.	+	.	transcript_id "MSTRG.3434.7"; gene_id "MSTRG.3434"; gene_name "LOC101498341"; xloc "XLOC_004138"; ref_gene_id "LOC101498341"; cmp_ref "XM_027331951.1"; class_code "j"; tss_id "TSS4749";
NC_021161.1	StringTie	transcript	30749970	30757945	.	+	.	transcript_id "MSTRG.3449.1"; gene_id "MSTRG.3449"; gene_name "LOC105851662"; xloc "XLOC_004143"; ref_gene_id "LOC105851662"; cmp_ref "XR_001143415.2"; class_code "j"; tss_id "TSS4754";
NC_021161.1	StringTie	transcript	30898142	30901668	.	+	.	transcript_id "MSTRG.3453.1"; gene_id "MSTRG.3453"; gene_name "LOC101515072"; xloc "XLOC_004147"; ref_gene_id "LOC101515072"; cmp_ref "XM_004490969.3"; class_code "j"; tss_id "TSS4759";
NC_021161.1	StringTie	transcript	31304120	31307269	.	+	.	transcript_id "MSTRG.3479.1"; gene_id "MSTRG.3479"; gene_name "LOC101491731"; xloc "XLOC_004164"; ref_gene_id "LOC101491731"; cmp_ref "XM_004490982.3"; class_code "j"; tss_id "TSS4776";
NC_021161.1	StringTie	transcript	31304213	31307269	.	+	.	transcript_id "MSTRG.3479.3"; gene_id "MSTRG.3479"; gene_name "LOC101491731"; xloc "XLOC_004164"; ref_gene_id "LOC101491731"; cmp_ref "XM_004490982.3"; class_code "j"; tss_id "TSS4776";
NC_021161.1	StringTie	transcript	31337905	31346129	.	+	.	transcript_id "MSTRG.3484.2"; gene_id "MSTRG.3484"; gene_name "LOC101493057"; xloc "XLOC_004166"; ref_gene_id "LOC101493057"; cmp_ref "XM_027332179.1"; class_code "j"; tss_id "TSS4779";
NC_021161.1	StringTie	transcript	31343137	31346129	.	+	.	transcript_id "MSTRG.3484.4"; gene_id "MSTRG.3484"; gene_name "LOC101493057"; xloc "XLOC_004166"; ref_gene_id "LOC101493057"; cmp_ref "XM_027332179.1"; class_code "j"; tss_id "TSS4780";
NC_021161.1	StringTie	transcript	31817515	31822295	.	+	.	transcript_id "MSTRG.3498.1"; gene_id "MSTRG.3498"; gene_name "LOC101506155"; xloc "XLOC_004180"; ref_gene_id "LOC101506155"; cmp_ref "XM_027331630.1"; class_code "j"; tss_id "TSS4795";
NC_021161.1	StringTie	transcript	31827306	31831215	.	+	.	transcript_id "MSTRG.3501.1"; gene_id "MSTRG.3501"; gene_name "LOC101507030"; xloc "XLOC_004181"; ref_gene_id "LOC101507030"; cmp_ref "XM_004491023.3"; class_code "j"; tss_id "TSS4796";
NC_021161.1	StringTie	transcript	31854177	31858460	.	+	.	transcript_id "MSTRG.3503.2"; gene_id "MSTRG.3503"; gene_name "LOC101507666"; xloc "XLOC_004183"; ref_gene_id "LOC101507666"; cmp_ref "XM_004491025.3"; class_code "j"; tss_id "TSS4798";
NC_021161.1	StringTie	transcript	32347040	32353368	.	+	.	transcript_id "MSTRG.3529.2"; gene_id "MSTRG.3529"; gene_name "LOC101498012"; xloc "XLOC_004203"; ref_gene_id "LOC101498012"; cmp_ref "XM_004491075.3"; class_code "j"; tss_id "TSS4819";
NC_021161.1	StringTie	transcript	32637652	32641446	.	+	.	transcript_id "MSTRG.3550.2"; gene_id "MSTRG.3550"; gene_name "LOC101503908"; xloc "XLOC_004217"; ref_gene_id "LOC101503908"; cmp_ref "XM_004491096.3"; class_code "j"; tss_id "TSS4837";
NC_021161.1	StringTie	transcript	32637667	32641446	.	+	.	transcript_id "MSTRG.3550.3"; gene_id "MSTRG.3550"; gene_name "LOC101503908"; xloc "XLOC_004217"; ref_gene_id "LOC101503908"; cmp_ref "XM_004491095.3"; class_code "j"; tss_id "TSS4837";
NC_021161.1	StringTie	transcript	32668155	32672208	.	+	.	transcript_id "MSTRG.3551.1"; gene_id "MSTRG.3551"; gene_name "LOC101505945"; xloc "XLOC_004221"; ref_gene_id "LOC101505945"; cmp_ref "XM_004491102.3"; class_code "j"; tss_id "TSS4843";
NC_021161.1	StringTie	transcript	32780252	32784618	.	+	.	transcript_id "MSTRG.3563.2"; gene_id "MSTRG.3563"; gene_name "LOC101494746"; xloc "XLOC_004230"; ref_gene_id "LOC101494746"; cmp_ref "XM_004491237.3"; class_code "j"; tss_id "TSS4853";
NC_021161.1	StringTie	transcript	32982026	32987666	.	+	.	transcript_id "MSTRG.3581.4"; gene_id "MSTRG.3581"; gene_name "LOC101495400"; xloc "XLOC_004238"; ref_gene_id "LOC101495400"; cmp_ref "XM_012713140.2"; class_code "j"; tss_id "TSS4865";
NC_021161.1	StringTie	transcript	33176229	33202111	.	+	.	transcript_id "MSTRG.3602.2"; gene_id "MSTRG.3602"; gene_name "LOC101497912"; xloc "XLOC_004249"; ref_gene_id "LOC101497912"; cmp_ref "XM_012713160.2"; class_code "j"; tss_id "TSS4880";
NC_021161.1	StringTie	transcript	33210631	33215103	.	+	.	transcript_id "MSTRG.3601.1"; gene_id "MSTRG.3601"; gene_name "LOC101498562"; xloc "XLOC_004251"; ref_gene_id "LOC101498562"; cmp_ref "XM_012713127.2"; class_code "j"; tss_id "TSS4882";
NC_021161.1	StringTie	transcript	33333193	33338036	.	+	.	transcript_id "MSTRG.3610.3"; gene_id "MSTRG.3610"; gene_name "LOC101501340"; xloc "XLOC_004254"; ref_gene_id "LOC101501340"; cmp_ref "XM_004491172.3"; class_code "j"; tss_id "TSS4887";
NC_021161.1	StringTie	transcript	33367134	33373475	.	+	.	transcript_id "MSTRG.3613.2"; gene_id "MSTRG.3613"; gene_name "LOC101503689"; xloc "XLOC_004258"; ref_gene_id "LOC101503689"; cmp_ref "XM_004491180.3"; class_code "j"; tss_id "TSS4892";
NC_021161.1	StringTie	transcript	34597863	34601797	.	+	.	transcript_id "MSTRG.3696.3"; gene_id "MSTRG.3696"; gene_name "LOC101490354"; xloc "XLOC_004307"; ref_gene_id "LOC101490354"; cmp_ref "XM_004491304.3"; class_code "j"; tss_id "TSS4947";
NC_021161.1	StringTie	transcript	34818879	34822835	.	+	.	transcript_id "MSTRG.3716.2"; gene_id "MSTRG.3716"; gene_name "LOC101506587"; xloc "XLOC_004314"; ref_gene_id "LOC101506587"; cmp_ref "XM_004491347.3"; class_code "j"; tss_id "TSS4954";
NC_021161.1	StringTie	transcript	34880723	34887737	.	+	.	transcript_id "MSTRG.3725.2"; gene_id "MSTRG.3725"; gene_name "LOC101508935"; xloc "XLOC_004319"; ref_gene_id "LOC101508935"; cmp_ref "XM_012713234.2"; class_code "j"; tss_id "TSS4959";
NC_021161.1	StringTie	transcript	34880763	34887737	.	+	.	transcript_id "MSTRG.3725.3"; gene_id "MSTRG.3725"; gene_name "LOC101508935"; xloc "XLOC_004319"; ref_gene_id "LOC101508935"; cmp_ref "XM_012713233.2"; class_code "j"; tss_id "TSS4960";
NC_021161.1	StringTie	transcript	35042641	35047985	.	+	.	transcript_id "MSTRG.3732.10"; gene_id "MSTRG.3732"; gene_name "LOC101511836"; xloc "XLOC_004330"; ref_gene_id "LOC101511836"; cmp_ref "XM_012713229.2"; class_code "j"; tss_id "TSS4972";
NC_021161.1	StringTie	transcript	35051520	35056464	.	+	.	transcript_id "MSTRG.3730.3"; gene_id "MSTRG.3730"; gene_name "LOC101513232"; xloc "XLOC_004331"; ref_gene_id "LOC101513232"; cmp_ref "XM_004491369.3"; class_code "j"; tss_id "TSS4974";
NC_021161.1	StringTie	transcript	35093952	35098650	.	+	.	transcript_id "MSTRG.3735.1"; gene_id "MSTRG.3735"; gene_name "LOC101515075"; xloc "XLOC_004333"; ref_gene_id "LOC101515075"; cmp_ref "XM_004491374.3"; class_code "j"; tss_id "TSS4977";
NC_021161.1	StringTie	transcript	35207645	35210709	.	+	.	transcript_id "MSTRG.3751.2"; gene_id "MSTRG.3751"; gene_name "LOC101494649"; xloc "XLOC_004341"; ref_gene_id "LOC101494649"; cmp_ref "XM_004491398.3"; class_code "j"; tss_id "TSS4985";
NC_021161.1	StringTie	transcript	35373232	35377708	.	+	.	transcript_id "MSTRG.3757.2"; gene_id "MSTRG.3757"; gene_name "LOC101501973"; xloc "XLOC_004344"; ref_gene_id "LOC101501973"; cmp_ref "XM_004491417.3"; class_code "j"; tss_id "TSS4989";
NC_021161.1	StringTie	transcript	35615133	35619248	.	+	.	transcript_id "MSTRG.3786.2"; gene_id "MSTRG.3786"; gene_name "LOC101488492"; xloc "XLOC_004369"; ref_gene_id "LOC101488492"; cmp_ref "XM_012713237.2"; class_code "j"; tss_id "TSS5019";
NC_021161.1	StringTie	transcript	35694155	35705457	.	+	.	transcript_id "MSTRG.3794.2"; gene_id "MSTRG.3794"; gene_name "LOC101490772"; xloc "XLOC_004372"; ref_gene_id "LOC101490772"; cmp_ref "XM_027331588.1"; class_code "j"; tss_id "TSS5023";
NC_021161.1	StringTie	transcript	35847500	35852607	.	+	.	transcript_id "MSTRG.3807.1"; gene_id "MSTRG.3807"; gene_name "LOC101498232"; xloc "XLOC_004384"; ref_gene_id "LOC101498232"; cmp_ref "XM_004491495.3"; class_code "j"; tss_id "TSS5037";
NC_021161.1	StringTie	transcript	35900363	35907832	.	+	.	transcript_id "MSTRG.3812.2"; gene_id "MSTRG.3812"; gene_name "LOC101499647"; xloc "XLOC_004387"; ref_gene_id "LOC101499647"; cmp_ref "XM_004491499.3"; class_code "j"; tss_id "TSS5040";
NC_021161.1	StringTie	transcript	35972379	35986989	.	+	.	transcript_id "MSTRG.3820.5"; gene_id "MSTRG.3820"; gene_name "LOC101501248"; xloc "XLOC_004391"; ref_gene_id "LOC101501248"; cmp_ref "XM_012713266.2"; class_code "j"; tss_id "TSS5045";
NC_021161.1	StringTie	transcript	36065301	36075247	.	+	.	transcript_id "MSTRG.3836.9"; gene_id "MSTRG.3836"; gene_name "LOC101507033"; xloc "XLOC_004398"; ref_gene_id "LOC101507033"; cmp_ref "XM_027332138.1"; class_code "j"; tss_id "TSS5054";
NC_021161.1	StringTie	transcript	36148376	36151133	.	+	.	transcript_id "MSTRG.3838.1"; gene_id "MSTRG.3838"; gene_name "LOC101511095"; xloc "XLOC_004403"; ref_gene_id "LOC101511095"; cmp_ref "XM_004491539.3"; class_code "j"; tss_id "TSS5061";
NC_021161.1	StringTie	transcript	36202537	36204126	.	+	.	transcript_id "MSTRG.3846.3"; gene_id "MSTRG.3846"; gene_name "LOC101514646"; xloc "XLOC_004406"; ref_gene_id "LOC101514646"; cmp_ref "XM_027332144.1"; class_code "j"; tss_id "TSS5066";
NC_021161.1	StringTie	transcript	36202539	36204126	.	+	.	transcript_id "MSTRG.3846.4"; gene_id "MSTRG.3846"; gene_name "LOC101514646"; xloc "XLOC_004406"; ref_gene_id "LOC101514646"; cmp_ref "XM_027332144.1"; class_code "j"; tss_id "TSS5066";
NC_021161.1	StringTie	transcript	36202543	36204126	.	+	.	transcript_id "MSTRG.3846.5"; gene_id "MSTRG.3846"; gene_name "LOC101514646"; xloc "XLOC_004406"; ref_gene_id "LOC101514646"; cmp_ref "XM_027332144.1"; class_code "j"; tss_id "TSS5066";
NC_021161.1	StringTie	transcript	36248759	36251273	.	+	.	transcript_id "MSTRG.3854.2"; gene_id "MSTRG.3854"; gene_name "LOC101490014"; xloc "XLOC_004409"; ref_gene_id "LOC101490014"; cmp_ref "XM_004491560.3"; class_code "j"; tss_id "TSS5071";
NC_021161.1	StringTie	transcript	36481143	36488730	.	+	.	transcript_id "MSTRG.3876.1"; gene_id "MSTRG.3876"; gene_name "LOC101499014"; xloc "XLOC_004421"; ref_gene_id "LOC101499014"; cmp_ref "XM_012713261.1"; class_code "j"; tss_id "TSS5084";
NC_021161.1	StringTie	transcript	36481358	36488730	.	+	.	transcript_id "MSTRG.3876.3"; gene_id "MSTRG.3876"; gene_name "LOC101499014"; xloc "XLOC_004421"; ref_gene_id "LOC101499014"; cmp_ref "XM_012713261.1"; class_code "j"; tss_id "TSS5085";
NC_021161.1	StringTie	transcript	36504971	36511349	.	+	.	transcript_id "MSTRG.3879.2"; gene_id "MSTRG.3879"; gene_name "LOC101500712"; xloc "XLOC_004423"; ref_gene_id "LOC101500712"; cmp_ref "XM_027332147.1"; class_code "j"; tss_id "TSS5087";
NC_021161.1	StringTie	transcript	36505084	36511349	.	+	.	transcript_id "MSTRG.3879.3"; gene_id "MSTRG.3879"; gene_name "LOC101500712"; xloc "XLOC_004423"; ref_gene_id "LOC101500712"; cmp_ref "XM_027332147.1"; class_code "j"; tss_id "TSS5088";
NC_021161.1	StringTie	transcript	36606875	36611527	.	+	.	transcript_id "MSTRG.3883.1"; gene_id "MSTRG.3883"; gene_name "LOC113785518"; xloc "XLOC_004426"; ref_gene_id "LOC113785518"; cmp_ref "XR_003471643.1"; class_code "j"; tss_id "TSS5091";
NC_021161.1	StringTie	transcript	36606880	36611527	.	+	.	transcript_id "MSTRG.3883.2"; gene_id "MSTRG.3883"; gene_name "LOC113785518"; xloc "XLOC_004426"; ref_gene_id "LOC113785518"; cmp_ref "XR_003471642.1"; class_code "j"; tss_id "TSS5091";
NC_021161.1	StringTie	transcript	81661	87772	.	-	.	transcript_id "MSTRG.2240.3"; gene_id "MSTRG.2240"; gene_name "LOC101493466"; xloc "XLOC_004432"; ref_gene_id "LOC101493466"; cmp_ref "XM_027331844.1"; class_code "j"; tss_id "TSS5098";
NC_021161.1	StringTie	transcript	481105	487904	.	-	.	transcript_id "MSTRG.2264.1"; gene_id "MSTRG.2264"; gene_name "LOC101501433"; xloc "XLOC_004447"; ref_gene_id "LOC101501433"; cmp_ref "XM_004489061.3"; class_code "j"; tss_id "TSS5115";
NC_021161.1	StringTie	transcript	504552	558185	.	-	.	transcript_id "MSTRG.2274.1"; gene_id "MSTRG.2274"; gene_name "LOC101501748"; xloc "XLOC_004448"; ref_gene_id "LOC101501748"; cmp_ref "XM_004489062.3"; class_code "j"; tss_id "TSS5116";
NC_021161.1	StringTie	transcript	504707	558185	.	-	.	transcript_id "MSTRG.2274.3"; gene_id "MSTRG.2274"; gene_name "LOC101501748"; xloc "XLOC_004448"; ref_gene_id "LOC101501748"; cmp_ref "XM_004489062.3"; class_code "j"; tss_id "TSS5116";
NC_021161.1	StringTie	transcript	903565	908815	.	-	.	transcript_id "MSTRG.2277.2"; gene_id "MSTRG.2277"; gene_name "LOC101506142"; xloc "XLOC_004455"; ref_gene_id "LOC101506142"; cmp_ref "XM_004489077.3"; class_code "j"; tss_id "TSS5123";
NC_021161.1	StringTie	transcript	1471839	1481393	.	-	.	transcript_id "MSTRG.2309.5"; gene_id "MSTRG.2309"; gene_name "LOC101497338"; xloc "XLOC_004476"; ref_gene_id "LOC101497338"; cmp_ref "XR_003471597.1"; class_code "j"; tss_id "TSS5145";
NC_021161.1	StringTie	transcript	1471839	1481393	.	-	.	transcript_id "MSTRG.2309.4"; gene_id "MSTRG.2309"; gene_name "LOC101497338"; xloc "XLOC_004476"; ref_gene_id "LOC101497338"; cmp_ref "XR_003471587.1"; class_code "j"; tss_id "TSS5145";
NC_021161.1	StringTie	transcript	1476170	1494891	.	-	.	transcript_id "MSTRG.2309.30"; gene_id "MSTRG.2309"; gene_name "LOC101497338"; xloc "XLOC_004476"; ref_gene_id "LOC101497338"; cmp_ref "XR_003471590.1"; class_code "j"; tss_id "TSS5147";
NC_021161.1	StringTie	transcript	1478247	1481393	.	-	.	transcript_id "MSTRG.2309.33"; gene_id "MSTRG.2309"; gene_name "LOC101497338"; xloc "XLOC_004476"; ref_gene_id "LOC101497338"; cmp_ref "XM_027331977.1"; class_code "j"; tss_id "TSS5145";
NC_021161.1	StringTie	transcript	1747317	1751625	.	-	.	transcript_id "MSTRG.2335.1"; gene_id "MSTRG.2335"; gene_name "LOC101506359"; xloc "XLOC_004490"; ref_gene_id "LOC101506359"; cmp_ref "XM_004489151.3"; class_code "j"; tss_id "TSS5161";
NC_021161.1	StringTie	transcript	1840536	1847034	.	-	.	transcript_id "MSTRG.2341.1"; gene_id "MSTRG.2341"; gene_name "LOC101512355"; xloc "XLOC_004496"; ref_gene_id "LOC101512355"; cmp_ref "XM_004489171.3"; class_code "j"; tss_id "TSS5170";
NC_021161.1	StringTie	transcript	1840566	1847034	.	-	.	transcript_id "MSTRG.2341.3"; gene_id "MSTRG.2341"; gene_name "LOC101512355"; xloc "XLOC_004496"; ref_gene_id "LOC101512355"; cmp_ref "XM_004489171.3"; class_code "j"; tss_id "TSS5170";
NC_021161.1	StringTie	transcript	1848058	1852530	.	-	.	transcript_id "MSTRG.2342.1"; gene_id "MSTRG.2342"; gene_name "LOC101512681"; xloc "XLOC_004497"; ref_gene_id "LOC101512681"; cmp_ref "XM_004489173.3"; class_code "j"; tss_id "TSS5171";
NC_021161.1	StringTie	transcript	1958794	1968505	.	-	.	transcript_id "MSTRG.2357.2"; gene_id "MSTRG.2357"; gene_name "LOC101490003"; xloc "XLOC_004505"; ref_gene_id "LOC101490003"; cmp_ref "XM_004489188.3"; class_code "j"; tss_id "TSS5181";
NC_021161.1	StringTie	transcript	2112283	2122074	.	-	.	transcript_id "MSTRG.2374.3"; gene_id "MSTRG.2374"; gene_name "LOC101496699"; xloc "XLOC_004516"; ref_gene_id "LOC101496699"; cmp_ref "XM_004489212.3"; class_code "j"; tss_id "TSS5196";
NC_021161.1	StringTie	transcript	2126482	2131994	.	-	.	transcript_id "MSTRG.2375.3"; gene_id "MSTRG.2375"; gene_name "LOC101497666"; xloc "XLOC_004517"; ref_gene_id "LOC101497666"; cmp_ref "XM_004489213.3"; class_code "j"; tss_id "TSS5197";
NC_021161.1	StringTie	transcript	2273846	2309019	.	-	.	transcript_id "MSTRG.2392.1"; gene_id "MSTRG.2392"; gene_name "LOC101502403"; xloc "XLOC_004523"; ref_gene_id "LOC101502403"; cmp_ref "XM_004489228.3"; class_code "j"; tss_id "TSS5203";
NC_021161.1	StringTie	transcript	2364059	2369026	.	-	.	transcript_id "MSTRG.2396.1"; gene_id "MSTRG.2396"; gene_name "LOC101505391"; xloc "XLOC_004525"; ref_gene_id "LOC101505391"; cmp_ref "XM_004489237.2"; class_code "j"; tss_id "TSS5206";
NC_021161.1	StringTie	transcript	2413409	2428030	.	-	.	transcript_id "MSTRG.2401.1"; gene_id "MSTRG.2401"; gene_name "LOC101489788"; xloc "XLOC_004528"; ref_gene_id "LOC101489788"; cmp_ref "XM_027331823.1"; class_code "j"; tss_id "TSS5209";
NC_021161.1	StringTie	transcript	2413453	2428030	.	-	.	transcript_id "MSTRG.2401.2"; gene_id "MSTRG.2401"; gene_name "LOC101489788"; xloc "XLOC_004528"; ref_gene_id "LOC101489788"; cmp_ref "XM_027331823.1"; class_code "j"; tss_id "TSS5209";
NC_021161.1	StringTie	transcript	2574984	2582547	.	-	.	transcript_id "MSTRG.2411.1"; gene_id "MSTRG.2411"; gene_name "LOC101491495"; xloc "XLOC_004532"; ref_gene_id "LOC101491495"; cmp_ref "XM_004489265.3"; class_code "j"; tss_id "TSS5213";
NC_021161.1	StringTie	transcript	3264103	3271576	.	-	.	transcript_id "MSTRG.2474.1"; gene_id "MSTRG.2474"; gene_name "LOC101512893"; xloc "XLOC_004566"; ref_gene_id "LOC101512893"; cmp_ref "XM_004489327.3"; class_code "j"; tss_id "TSS5248";
NC_021161.1	StringTie	transcript	3308526	3312570	.	-	.	transcript_id "MSTRG.2475.2"; gene_id "MSTRG.2475"; gene_name "LOC101514080"; xloc "XLOC_004567"; ref_gene_id "LOC101514080"; cmp_ref "XM_004489331.3"; class_code "j"; tss_id "TSS5250";
NC_021161.1	StringTie	transcript	3663221	3666363	.	-	.	transcript_id "MSTRG.2510.3"; gene_id "MSTRG.2510"; gene_name "LOC101496701"; xloc "XLOC_004580"; ref_gene_id "LOC101496701"; cmp_ref "XM_004489365.3"; class_code "j"; tss_id "TSS5263";
NC_021161.1	StringTie	transcript	3663225	3666363	.	-	.	transcript_id "MSTRG.2510.4"; gene_id "MSTRG.2510"; gene_name "LOC101496701"; xloc "XLOC_004580"; ref_gene_id "LOC101496701"; cmp_ref "XM_004489365.3"; class_code "j"; tss_id "TSS5263";
NC_021161.1	StringTie	transcript	3730787	3737146	.	-	.	transcript_id "MSTRG.2515.2"; gene_id "MSTRG.2515"; gene_name "LOC101498327"; xloc "XLOC_004584"; ref_gene_id "LOC101498327"; cmp_ref "XM_004489370.3"; class_code "j"; tss_id "TSS5267";
NC_021161.1	StringTie	transcript	3730787	3737146	.	-	.	transcript_id "MSTRG.2515.1"; gene_id "MSTRG.2515"; gene_name "LOC101498327"; xloc "XLOC_004584"; ref_gene_id "LOC101498327"; cmp_ref "XM_004489370.3"; class_code "j"; tss_id "TSS5267";
NC_021161.1	StringTie	transcript	3737758	3741242	.	-	.	transcript_id "MSTRG.2516.2"; gene_id "MSTRG.2516"; gene_name "LOC101498671"; xloc "XLOC_004585"; ref_gene_id "LOC101498671"; cmp_ref "XM_004489372.3"; class_code "j"; tss_id "TSS5268";
NC_021161.1	StringTie	transcript	3788886	3797514	.	-	.	transcript_id "MSTRG.2523.2"; gene_id "MSTRG.2523"; gene_name "LOC101501326"; xloc "XLOC_004589"; ref_gene_id "LOC101501326"; cmp_ref "XM_012712661.2"; class_code "j"; tss_id "TSS5272";
NC_021161.1	StringTie	transcript	3831287	3836214	.	-	.	transcript_id "MSTRG.2527.2"; gene_id "MSTRG.2527"; gene_name "LOC101503129"; xloc "XLOC_004590"; ref_gene_id "LOC101503129"; cmp_ref "XM_004489387.3"; class_code "j"; tss_id "TSS5273";
NC_021161.1	StringTie	transcript	3864527	3876198	.	-	.	transcript_id "MSTRG.2534.2"; gene_id "MSTRG.2534"; gene_name "UGT85H6"; xloc "XLOC_004595"; ref_gene_id "UGT85H6"; cmp_ref "XM_004489394.3"; class_code "j"; tss_id "TSS5279";
NC_021161.1	StringTie	transcript	3881693	3889038	.	-	.	transcript_id "MSTRG.2535.2"; gene_id "MSTRG.2535"; gene_name "UGT85H3"; xloc "XLOC_004596"; ref_gene_id "UGT85H3"; cmp_ref "XM_027331573.1"; class_code "j"; tss_id "TSS5280";
NC_021161.1	StringTie	transcript	3920401	3935990	.	-	.	transcript_id "MSTRG.2541.1"; gene_id "MSTRG.2541"; gene_name "LOC101507646"; xloc "XLOC_004598"; ref_gene_id "LOC101507646"; cmp_ref "XM_004489400.3"; class_code "j"; tss_id "TSS5282";
NC_021161.1	StringTie	transcript	3992852	3994146	.	-	.	transcript_id "MSTRG.2545.2"; gene_id "MSTRG.2545"; gene_name "LOC113785519"; xloc "XLOC_004603"; ref_gene_id "LOC113785519"; cmp_ref "XR_003471645.1"; class_code "j"; tss_id "TSS5288";
NC_021161.1	StringTie	transcript	4387777	4415640	.	-	.	transcript_id "MSTRG.2572.1"; gene_id "MSTRG.2572"; gene_name "LOC113785442"; xloc "XLOC_004613"; ref_gene_id "LOC113785442"; cmp_ref "XM_027331809.1"; class_code "j"; tss_id "TSS5298";
NC_021161.1	StringTie	transcript	4662406	4664048	.	-	.	transcript_id "MSTRG.2579.2"; gene_id "MSTRG.2579"; gene_name "LOC101509137"; xloc "XLOC_004625"; ref_gene_id "LOC101509137"; cmp_ref "XM_027331731.1"; class_code "j"; tss_id "TSS5314";
NC_021161.1	StringTie	transcript	4662469	4664048	.	-	.	transcript_id "MSTRG.2579.3"; gene_id "MSTRG.2579"; gene_name "LOC101509137"; xloc "XLOC_004625"; ref_gene_id "LOC101509137"; cmp_ref "XM_027331731.1"; class_code "j"; tss_id "TSS5314";
NC_021161.1	StringTie	transcript	4683407	4694837	.	-	.	transcript_id "MSTRG.2581.1"; gene_id "MSTRG.2581"; gene_name "LOC101503453"; xloc "XLOC_004626"; ref_gene_id "LOC101503453"; cmp_ref "XM_004489466.3"; class_code "j"; tss_id "TSS5315";
NC_021161.1	StringTie	transcript	5099685	5104747	.	-	.	transcript_id "MSTRG.2596.2"; gene_id "MSTRG.2596"; gene_name "LOC101515168"; xloc "XLOC_004640"; ref_gene_id "LOC101515168"; cmp_ref "XM_004489493.3"; class_code "j"; tss_id "TSS5329";
NC_021161.1	StringTie	transcript	5257774	5265221	.	-	.	transcript_id "MSTRG.2612.1"; gene_id "MSTRG.2612"; gene_name "LOC101492930"; xloc "XLOC_004647"; ref_gene_id "LOC101492930"; cmp_ref "XM_004489511.3"; class_code "j"; tss_id "TSS5337";
NC_021161.1	StringTie	transcript	6044597	6061201	.	-	.	transcript_id "MSTRG.2656.5"; gene_id "MSTRG.2656"; gene_name "LOC101490442"; xloc "XLOC_004679"; ref_gene_id "LOC101490442"; cmp_ref "XM_004489591.3"; class_code "j"; tss_id "TSS5372";
NC_021161.1	StringTie	transcript	6096394	6099000	.	-	.	transcript_id "MSTRG.2655.1"; gene_id "MSTRG.2655"; gene_name "LOC101491090"; xloc "XLOC_004681"; ref_gene_id "LOC101491090"; cmp_ref "XM_004489593.3"; class_code "j"; tss_id "TSS5374";
NC_021161.1	StringTie	transcript	6229262	6257441	.	-	.	transcript_id "MSTRG.2666.2"; gene_id "MSTRG.2666"; gene_name "LOC101498330"; xloc "XLOC_004687"; ref_gene_id "LOC101498330"; cmp_ref "XM_004489614.3"; class_code "j"; tss_id "TSS5382";
NC_021161.1	StringTie	transcript	6346309	6354943	.	-	.	transcript_id "MSTRG.2667.2"; gene_id "MSTRG.2667"; gene_name "LOC101498997"; xloc "XLOC_004689"; ref_gene_id "LOC101498997"; cmp_ref "XM_004489616.3"; class_code "j"; tss_id "TSS5384";
NC_021161.1	StringTie	transcript	6962955	6967597	.	-	.	transcript_id "MSTRG.2700.6"; gene_id "MSTRG.2700"; gene_name "LOC105851572"; xloc "XLOC_004707"; ref_gene_id "LOC105851572"; cmp_ref "XM_012712742.2"; class_code "j"; tss_id "TSS5405";
NC_021161.1	StringTie	transcript	7501009	7507770	.	-	.	transcript_id "MSTRG.2711.1"; gene_id "MSTRG.2711"; gene_name "LOC101514200"; xloc "XLOC_004720"; ref_gene_id "LOC101514200"; cmp_ref "XM_012712747.2"; class_code "j"; tss_id "TSS5419";
NC_021161.1	StringTie	transcript	7869435	7873271	.	-	.	transcript_id "MSTRG.2733.2"; gene_id "MSTRG.2733"; gene_name "LOC101507651"; xloc "XLOC_004737"; ref_gene_id "LOC101507651"; cmp_ref "XM_004489727.3"; class_code "j"; tss_id "TSS5437";
NC_021161.1	StringTie	transcript	8088655	8091193	.	-	.	transcript_id "MSTRG.2744.3"; gene_id "MSTRG.2744"; gene_name "LOC101512362"; xloc "XLOC_004752"; ref_gene_id "LOC101512362"; cmp_ref "XM_004489744.3"; class_code "j"; tss_id "TSS5452";
NC_021161.1	StringTie	transcript	9261147	9266715	.	-	.	transcript_id "MSTRG.2785.10"; gene_id "MSTRG.2785"; gene_name "LOC101490347"; xloc "XLOC_004779"; ref_gene_id "LOC101490347"; cmp_ref "XM_027331769.1"; class_code "j"; tss_id "TSS5480";
NC_021161.1	StringTie	transcript	9261463	9266715	.	-	.	transcript_id "MSTRG.2785.11"; gene_id "MSTRG.2785"; gene_name "LOC101490347"; xloc "XLOC_004779"; ref_gene_id "LOC101490347"; cmp_ref "XM_027331764.1"; class_code "j"; tss_id "TSS5480";
NC_021161.1	StringTie	transcript	9675259	9686607	.	-	.	transcript_id "MSTRG.2794.6"; gene_id "MSTRG.2794"; gene_name "LOC101493694"; xloc "XLOC_004791"; ref_gene_id "LOC101493694"; cmp_ref "XM_012712785.2"; class_code "j"; tss_id "TSS5492";
NC_021161.1	StringTie	transcript	9717615	9727809	.	-	.	transcript_id "MSTRG.2793.2"; gene_id "MSTRG.2793"; gene_name "LOC101494012"; xloc "XLOC_004792"; ref_gene_id "LOC101494012"; cmp_ref "XM_004489837.3"; class_code "j"; tss_id "TSS5495";
NC_021161.1	StringTie	transcript	9834463	9863772	.	-	.	transcript_id "MSTRG.2796.3"; gene_id "MSTRG.2796"; gene_name "LOC101497247"; xloc "XLOC_004795"; ref_gene_id "LOC101497247"; cmp_ref "XM_027331837.1"; class_code "j"; tss_id "TSS5498";
NC_021161.1	StringTie	transcript	9834463	9863772	.	-	.	transcript_id "MSTRG.2796.2"; gene_id "MSTRG.2796"; gene_name "LOC101497247"; xloc "XLOC_004795"; ref_gene_id "LOC101497247"; cmp_ref "XM_004489844.3"; class_code "j"; tss_id "TSS5498";
NC_021161.1	StringTie	transcript	9834463	9863772	.	-	.	transcript_id "MSTRG.2796.1"; gene_id "MSTRG.2796"; gene_name "LOC101497247"; xloc "XLOC_004795"; ref_gene_id "LOC101497247"; cmp_ref "XM_004489844.3"; class_code "j"; tss_id "TSS5498";
NC_021161.1	StringTie	transcript	9834524	9863772	.	-	.	transcript_id "MSTRG.2796.7"; gene_id "MSTRG.2796"; gene_name "LOC101497247"; xloc "XLOC_004795"; ref_gene_id "LOC101497247"; cmp_ref "XM_004489844.3"; class_code "j"; tss_id "TSS5498";
NC_021161.1	StringTie	transcript	10285815	10309007	.	-	.	transcript_id "MSTRG.2827.2"; gene_id "MSTRG.2827"; gene_name "LOC101513003"; xloc "XLOC_004810"; ref_gene_id "LOC101513003"; cmp_ref "XM_004489892.3"; class_code "j"; tss_id "TSS5513";
NC_021161.1	StringTie	transcript	10285912	10309007	.	-	.	transcript_id "MSTRG.2827.3"; gene_id "MSTRG.2827"; gene_name "LOC101513003"; xloc "XLOC_004810"; ref_gene_id "LOC101513003"; cmp_ref "XM_004489892.3"; class_code "j"; tss_id "TSS5513";
NC_021161.1	StringTie	transcript	11336947	11342685	.	-	.	transcript_id "MSTRG.2857.5"; gene_id "MSTRG.2857"; gene_name "LOC101501236"; xloc "XLOC_004834"; ref_gene_id "LOC101501236"; cmp_ref "XM_004489933.3"; class_code "j"; tss_id "TSS5538";
NC_021161.1	StringTie	transcript	11336947	11342685	.	-	.	transcript_id "MSTRG.2857.4"; gene_id "MSTRG.2857"; gene_name "LOC101501236"; xloc "XLOC_004834"; ref_gene_id "LOC101501236"; cmp_ref "XM_012712813.2"; class_code "j"; tss_id "TSS5538";
NC_021161.1	StringTie	transcript	11391984	11395303	.	-	.	transcript_id "MSTRG.2860.1"; gene_id "MSTRG.2860"; gene_name "LOC101503679"; xloc "XLOC_004835"; ref_gene_id "LOC101503679"; cmp_ref "XM_004489941.3"; class_code "j"; tss_id "TSS5540";
NC_021161.1	StringTie	transcript	11641004	11643237	.	-	.	transcript_id "MSTRG.2872.2"; gene_id "MSTRG.2872"; gene_name "LOC101508923"; xloc "XLOC_004843"; ref_gene_id "LOC101508923"; cmp_ref "XM_004489959.3"; class_code "j"; tss_id "TSS5548";
NC_021161.1	StringTie	transcript	11682167	11685585	.	-	.	transcript_id "MSTRG.2877.1"; gene_id "MSTRG.2877"; gene_name "LOC101509999"; xloc "XLOC_004845"; ref_gene_id "LOC101509999"; cmp_ref "XM_004489963.3"; class_code "j"; tss_id "TSS5550";
NC_021161.1	StringTie	transcript	11682184	11685585	.	-	.	transcript_id "MSTRG.2877.2"; gene_id "MSTRG.2877"; gene_name "LOC101509999"; xloc "XLOC_004845"; ref_gene_id "LOC101509999"; cmp_ref "XM_004489963.3"; class_code "j"; tss_id "TSS5550";
NC_021161.1	StringTie	transcript	11733217	11739775	.	-	.	transcript_id "MSTRG.2880.3"; gene_id "MSTRG.2880"; gene_name "LOC101511086"; xloc "XLOC_004851"; ref_gene_id "LOC101511086"; cmp_ref "XM_004489966.2"; class_code "j"; tss_id "TSS5557";
NC_021161.1	StringTie	transcript	11733232	11739775	.	-	.	transcript_id "MSTRG.2880.4"; gene_id "MSTRG.2880"; gene_name "LOC101511086"; xloc "XLOC_004851"; ref_gene_id "LOC101511086"; cmp_ref "XM_004489966.2"; class_code "j"; tss_id "TSS5557";
NC_021161.1	StringTie	transcript	12101923	12105569	.	-	.	transcript_id "MSTRG.2888.3"; gene_id "MSTRG.2888"; gene_name "LOC101488481"; xloc "XLOC_004859"; ref_gene_id "LOC101488481"; cmp_ref "XM_004489983.3"; class_code "j"; tss_id "TSS5566";
NC_021161.1	StringTie	transcript	12293360	12300164	.	-	.	transcript_id "MSTRG.2896.1"; gene_id "MSTRG.2896"; gene_name "LOC101497346"; xloc "XLOC_004865"; ref_gene_id "LOC101497346"; cmp_ref "XM_004490004.3"; class_code "j"; tss_id "TSS5573";
NC_021161.1	StringTie	transcript	13217031	13224499	.	-	.	transcript_id "MSTRG.2925.1"; gene_id "MSTRG.2925"; gene_name "LOC101489690"; xloc "XLOC_004895"; ref_gene_id "LOC101489690"; cmp_ref "XM_004490067.3"; class_code "j"; tss_id "TSS5604";
NC_021161.1	StringTie	transcript	13940869	13951448	.	-	.	transcript_id "MSTRG.2955.1"; gene_id "MSTRG.2955"; gene_name "LOC101502709"; xloc "XLOC_004924"; ref_gene_id "LOC101502709"; cmp_ref "XM_012712859.2"; class_code "j"; tss_id "TSS5633";
NC_021161.1	StringTie	transcript	13940885	13951448	.	-	.	transcript_id "MSTRG.2955.2"; gene_id "MSTRG.2955"; gene_name "LOC101502709"; xloc "XLOC_004924"; ref_gene_id "LOC101502709"; cmp_ref "XM_012712859.2"; class_code "j"; tss_id "TSS5633";
NC_021161.1	StringTie	transcript	15102259	15106408	.	-	.	transcript_id "MSTRG.2956.2"; gene_id "MSTRG.2956"; gene_name "LOC101513655"; xloc "XLOC_004927"; ref_gene_id "LOC101513655"; cmp_ref "XM_027332154.1"; class_code "j"; tss_id "TSS5636";
NC_021161.1	StringTie	transcript	15102259	15106992	.	-	.	transcript_id "MSTRG.2956.1"; gene_id "MSTRG.2956"; gene_name "LOC101513655"; xloc "XLOC_004927"; ref_gene_id "LOC101513655"; cmp_ref "XM_027332154.1"; class_code "j"; tss_id "TSS5638";
NC_021161.1	StringTie	transcript	15102280	15106635	.	-	.	transcript_id "MSTRG.2956.5"; gene_id "MSTRG.2956"; gene_name "LOC101513655"; xloc "XLOC_004927"; ref_gene_id "LOC101513655"; cmp_ref "XM_027332154.1"; class_code "j"; tss_id "TSS5637";
NC_021161.1	StringTie	transcript	15102280	15106992	.	-	.	transcript_id "MSTRG.2956.4"; gene_id "MSTRG.2956"; gene_name "LOC101513655"; xloc "XLOC_004927"; ref_gene_id "LOC101513655"; cmp_ref "XM_027332154.1"; class_code "j"; tss_id "TSS5638";
NC_021161.1	StringTie	transcript	15231129	15236652	.	-	.	transcript_id "MSTRG.2965.1"; gene_id "MSTRG.2965"; gene_name "LOC101490870"; xloc "XLOC_004932"; ref_gene_id "LOC101490870"; cmp_ref "XM_027332067.1"; class_code "j"; tss_id "TSS5644";
NC_021161.1	StringTie	transcript	15396050	15399712	.	-	.	transcript_id "MSTRG.2968.2"; gene_id "MSTRG.2968"; gene_name "LOC101500486"; xloc "XLOC_004935"; ref_gene_id "LOC101500486"; cmp_ref "XM_027331788.1"; class_code "j"; tss_id "TSS5647";
NC_021161.1	StringTie	transcript	15396050	15399712	.	-	.	transcript_id "MSTRG.2968.1"; gene_id "MSTRG.2968"; gene_name "LOC101500486"; xloc "XLOC_004935"; ref_gene_id "LOC101500486"; cmp_ref "XM_027331788.1"; class_code "j"; tss_id "TSS5647";
NC_021161.1	StringTie	transcript	15396093	15399712	.	-	.	transcript_id "MSTRG.2968.4"; gene_id "MSTRG.2968"; gene_name "LOC101500486"; xloc "XLOC_004935"; ref_gene_id "LOC101500486"; cmp_ref "XM_027331788.1"; class_code "j"; tss_id "TSS5647";
NC_021161.1	StringTie	transcript	17186356	17192334	.	-	.	transcript_id "MSTRG.3007.5"; gene_id "MSTRG.3007"; gene_name "LOC101495506"; xloc "XLOC_004962"; ref_gene_id "LOC101495506"; cmp_ref "XM_027331803.1"; class_code "j"; tss_id "TSS5675";
NC_021161.1	StringTie	transcript	17898594	17910885	.	-	.	transcript_id "MSTRG.3024.4"; gene_id "MSTRG.3024"; gene_name "LOC101501129"; xloc "XLOC_004969"; ref_gene_id "LOC101501129"; cmp_ref "XM_004490248.3"; class_code "j"; tss_id "TSS5683";
NC_021161.1	StringTie	transcript	18793716	18800738	.	-	.	transcript_id "MSTRG.3041.7"; gene_id "MSTRG.3041"; gene_name "LOC101507982"; xloc "XLOC_004986"; ref_gene_id "LOC101507982"; cmp_ref "XM_012712907.2"; class_code "j"; tss_id "TSS5702";
NC_021161.1	StringTie	transcript	18793937	18801439	.	-	.	transcript_id "MSTRG.3041.8"; gene_id "MSTRG.3041"; gene_name "LOC101507982"; xloc "XLOC_004986"; ref_gene_id "LOC101507982"; cmp_ref "XM_012712906.2"; class_code "j"; tss_id "TSS5701";
NC_021161.1	StringTie	transcript	20737066	20740767	.	-	.	transcript_id "MSTRG.3057.2"; gene_id "MSTRG.3057"; gene_name "LOC101505499"; xloc "XLOC_005006"; ref_gene_id "LOC101505499"; cmp_ref "XM_004490321.3"; class_code "j"; tss_id "TSS5724";
NC_021161.1	StringTie	transcript	22796206	22798720	.	-	.	transcript_id "MSTRG.3087.6"; gene_id "MSTRG.3087"; gene_name "LOC101499444"; xloc "XLOC_005031"; ref_gene_id "LOC101499444"; cmp_ref "XM_004490377.3"; class_code "j"; tss_id "TSS5752";
NC_021161.1	StringTie	transcript	22877462	22886511	.	-	.	transcript_id "MSTRG.3090.1"; gene_id "MSTRG.3090"; gene_name "LOC101501240"; xloc "XLOC_005033"; ref_gene_id "LOC101501240"; cmp_ref "XM_004490383.3"; class_code "j"; tss_id "TSS5754";
NC_021161.1	StringTie	transcript	22877463	22886511	.	-	.	transcript_id "MSTRG.3090.4"; gene_id "MSTRG.3090"; gene_name "LOC101501240"; xloc "XLOC_005033"; ref_gene_id "LOC101501240"; cmp_ref "XM_004490383.3"; class_code "j"; tss_id "TSS5754";
NC_021161.1	StringTie	transcript	22909310	22914044	.	-	.	transcript_id "MSTRG.3092.6"; gene_id "MSTRG.3092"; gene_name "LOC101501758"; xloc "XLOC_005034"; ref_gene_id "LOC101501758"; cmp_ref "XM_004490385.3"; class_code "j"; tss_id "TSS5755";
NC_021161.1	StringTie	transcript	22909310	22914044	.	-	.	transcript_id "MSTRG.3092.5"; gene_id "MSTRG.3092"; gene_name "LOC101501758"; xloc "XLOC_005034"; ref_gene_id "LOC101501758"; cmp_ref "XM_004490385.3"; class_code "j"; tss_id "TSS5755";
NC_021161.1	StringTie	transcript	23289988	23335152	.	-	.	transcript_id "MSTRG.3102.3"; gene_id "MSTRG.3102"; gene_name "LOC101507025"; xloc "XLOC_005042"; ref_gene_id "LOC101507025"; cmp_ref "XM_004490400.3"; class_code "j"; tss_id "TSS5766";
NC_021161.1	StringTie	transcript	23289988	23335152	.	-	.	transcript_id "MSTRG.3102.2"; gene_id "MSTRG.3102"; gene_name "LOC101507025"; xloc "XLOC_005042"; ref_gene_id "LOC101507025"; cmp_ref "XM_004490400.3"; class_code "j"; tss_id "TSS5766";
NC_021161.1	StringTie	transcript	23430834	23449472	.	-	.	transcript_id "MSTRG.3103.3"; gene_id "MSTRG.3103"; gene_name "LOC101507659"; xloc "XLOC_005044"; ref_gene_id "LOC101507659"; cmp_ref "XM_004490403.2"; class_code "j"; tss_id "TSS5768";
NC_021161.1	StringTie	transcript	24097438	24103247	.	-	.	transcript_id "MSTRG.3120.1"; gene_id "MSTRG.3120"; gene_name "LOC101498008"; xloc "XLOC_005054"; ref_gene_id "LOC101498008"; cmp_ref "XM_004490447.3"; class_code "j"; tss_id "TSS5779";
NC_021161.1	StringTie	transcript	24097459	24103247	.	-	.	transcript_id "MSTRG.3120.2"; gene_id "MSTRG.3120"; gene_name "LOC101498008"; xloc "XLOC_005054"; ref_gene_id "LOC101498008"; cmp_ref "XM_004490447.3"; class_code "j"; tss_id "TSS5779";
NC_021161.1	StringTie	transcript	24204481	24238413	.	-	.	transcript_id "MSTRG.3126.4"; gene_id "MSTRG.3126"; gene_name "LOC101499218"; xloc "XLOC_005061"; ref_gene_id "LOC101499218"; cmp_ref "XM_004490451.3"; class_code "j"; tss_id "TSS5786";
NC_021161.1	StringTie	transcript	24324857	24330667	.	-	.	transcript_id "MSTRG.3132.3"; gene_id "MSTRG.3132"; gene_name "LOC101500601"; xloc "XLOC_005063"; ref_gene_id "LOC101500601"; cmp_ref "XM_012712960.2"; class_code "j"; tss_id "TSS5790";
NC_021161.1	StringTie	transcript	24585565	24588638	.	-	.	transcript_id "MSTRG.3140.1"; gene_id "MSTRG.3140"; gene_name "LOC101506150"; xloc "XLOC_005069"; ref_gene_id "LOC101506150"; cmp_ref "XM_004490469.3"; class_code "j"; tss_id "TSS5797";
NC_021161.1	StringTie	transcript	24678555	24685743	.	-	.	transcript_id "MSTRG.3142.1"; gene_id "MSTRG.3142"; gene_name "LOC101507148"; xloc "XLOC_005071"; ref_gene_id "LOC101507148"; cmp_ref "XM_004490473.3"; class_code "j"; tss_id "TSS5800";
NC_021161.1	StringTie	transcript	24868093	24880464	.	-	.	transcript_id "MSTRG.3153.3"; gene_id "MSTRG.3153"; gene_name "LOC101515070"; xloc "XLOC_005076"; ref_gene_id "LOC101515070"; cmp_ref "XM_004490498.3"; class_code "j"; tss_id "TSS5807";
NC_021161.1	StringTie	transcript	26867977	26884099	.	-	.	transcript_id "MSTRG.3249.3"; gene_id "MSTRG.3249"; gene_name "LOC101506055"; xloc "XLOC_005131"; ref_gene_id "LOC101506055"; cmp_ref "XM_004490627.3"; class_code "j"; tss_id "TSS5871";
NC_021161.1	StringTie	transcript	27226113	27231266	.	-	.	transcript_id "MSTRG.3263.1"; gene_id "MSTRG.3263"; gene_name "LOC101489249"; xloc "XLOC_005143"; ref_gene_id "LOC101489249"; cmp_ref "XM_004490650.3"; class_code "j"; tss_id "TSS5883";
NC_021161.1	StringTie	transcript	27302448	27321157	.	-	.	transcript_id "MSTRG.3267.3"; gene_id "MSTRG.3267"; gene_name "LOC101490873"; xloc "XLOC_005149"; ref_gene_id "LOC101490873"; cmp_ref "XM_004490655.3"; class_code "j"; tss_id "TSS5889";
NC_021161.1	StringTie	transcript	27582666	27592552	.	-	.	transcript_id "MSTRG.3272.1"; gene_id "MSTRG.3272"; gene_name "LOC101494233"; xloc "XLOC_005159"; ref_gene_id "LOC101494233"; cmp_ref "XR_003471423.1"; class_code "j"; tss_id "TSS5899";
NC_021161.1	StringTie	transcript	27583138	27592552	.	-	.	transcript_id "MSTRG.3272.2"; gene_id "MSTRG.3272"; gene_name "LOC101494233"; xloc "XLOC_005159"; ref_gene_id "LOC101494233"; cmp_ref "XR_003471423.1"; class_code "j"; tss_id "TSS5899";
NC_021161.1	StringTie	transcript	27756888	27763695	.	-	.	transcript_id "MSTRG.3280.1"; gene_id "MSTRG.3280"; gene_name "LOC101498339"; xloc "XLOC_005167"; ref_gene_id "LOC101498339"; cmp_ref "XM_004490678.3"; class_code "j"; tss_id "TSS5908";
NC_021161.1	StringTie	transcript	27756914	27763563	.	-	.	transcript_id "MSTRG.3280.4"; gene_id "MSTRG.3280"; gene_name "LOC101498339"; xloc "XLOC_005167"; ref_gene_id "LOC101498339"; cmp_ref "XM_004490677.3"; class_code "j"; tss_id "TSS5909";
NC_021161.1	StringTie	transcript	27839094	27851135	.	-	.	transcript_id "MSTRG.3285.4"; gene_id "MSTRG.3285"; gene_name "LOC101500603"; xloc "XLOC_005174"; ref_gene_id "LOC101500603"; cmp_ref "XM_004490683.3"; class_code "j"; tss_id "TSS5916";
NC_021161.1	StringTie	transcript	28158329	28161984	.	-	.	transcript_id "MSTRG.3307.1"; gene_id "MSTRG.3307"; gene_name "LOC101488702"; xloc "XLOC_005190"; ref_gene_id "LOC101488702"; cmp_ref "XM_004490725.3"; class_code "j"; tss_id "TSS5936";
NC_021161.1	StringTie	transcript	28227450	28230891	.	-	.	transcript_id "MSTRG.3315.2"; gene_id "MSTRG.3315"; gene_name "LOC101491412"; xloc "XLOC_005191"; ref_gene_id "LOC101491412"; cmp_ref "XM_004490736.3"; class_code "j"; tss_id "TSS5937";
NC_021161.1	StringTie	transcript	28923893	28928507	.	-	.	transcript_id "MSTRG.3333.3"; gene_id "MSTRG.3333"; gene_name "LOC101497576"; xloc "XLOC_005208"; ref_gene_id "LOC101497576"; cmp_ref "XM_004490755.3"; class_code "j"; tss_id "TSS5955";
NC_021161.1	StringTie	transcript	29301865	29308517	.	-	.	transcript_id "MSTRG.3362.3"; gene_id "MSTRG.3362"; gene_name "LOC101511830"; xloc "XLOC_005222"; ref_gene_id "LOC101511830"; cmp_ref "XM_027331931.1"; class_code "j"; tss_id "TSS5972";
NC_021161.1	StringTie	transcript	29301865	29308517	.	-	.	transcript_id "MSTRG.3362.2"; gene_id "MSTRG.3362"; gene_name "LOC101511830"; xloc "XLOC_005222"; ref_gene_id "LOC101511830"; cmp_ref "XM_027331931.1"; class_code "j"; tss_id "TSS5972";
NC_021161.1	StringTie	transcript	29338322	29342701	.	-	.	transcript_id "MSTRG.3367.5"; gene_id "MSTRG.3367"; gene_name "LOC101513118"; xloc "XLOC_005224"; ref_gene_id "LOC101513118"; cmp_ref "XR_189448.3"; class_code "j"; tss_id "TSS5974";
NC_021161.1	StringTie	transcript	29861701	29867418	.	-	.	transcript_id "MSTRG.3387.1"; gene_id "MSTRG.3387"; gene_name "LOC101497683"; xloc "XLOC_005242"; ref_gene_id "LOC101497683"; cmp_ref "XM_004490829.3"; class_code "j"; tss_id "TSS5994";
NC_021161.1	StringTie	transcript	29861846	29867418	.	-	.	transcript_id "MSTRG.3387.4"; gene_id "MSTRG.3387"; gene_name "LOC101497683"; xloc "XLOC_005242"; ref_gene_id "LOC101497683"; cmp_ref "XM_004490828.3"; class_code "j"; tss_id "TSS5994";
NC_021161.1	StringTie	transcript	29941573	29945750	.	-	.	transcript_id "MSTRG.3391.1"; gene_id "MSTRG.3391"; gene_name "LOC101501245"; xloc "XLOC_005249"; ref_gene_id "LOC101501245"; cmp_ref "XM_004490840.3"; class_code "j"; tss_id "TSS6003";
NC_021161.1	StringTie	transcript	30045941	30050608	.	-	.	transcript_id "MSTRG.3402.2"; gene_id "MSTRG.3402"; gene_name "LOC101505290"; xloc "XLOC_005257"; ref_gene_id "LOC101505290"; cmp_ref "XM_004490853.3"; class_code "j"; tss_id "TSS6012";
NC_021161.1	StringTie	transcript	30144198	30146396	.	-	.	transcript_id "MSTRG.3403.1"; gene_id "MSTRG.3403"; gene_name "LOC101511831"; xloc "XLOC_005260"; ref_gene_id "LOC101511831"; cmp_ref "XM_027332113.1"; class_code "j"; tss_id "TSS6016";
NC_021161.1	StringTie	transcript	30403689	30409722	.	-	.	transcript_id "MSTRG.3421.1"; gene_id "MSTRG.3421"; gene_name "LOC101492819"; xloc "XLOC_005270"; ref_gene_id "LOC101492819"; cmp_ref "XM_027331946.1"; class_code "j"; tss_id "TSS6031";
NC_021161.1	StringTie	transcript	30870518	30885354	.	-	.	transcript_id "MSTRG.3454.3"; gene_id "MSTRG.3454"; gene_name "LOC101488378"; xloc "XLOC_005293"; ref_gene_id "LOC101488378"; cmp_ref "XM_004490972.3"; class_code "j"; tss_id "TSS6060";
NC_021161.1	StringTie	transcript	30902282	30933427	.	-	.	transcript_id "MSTRG.3459.1"; gene_id "MSTRG.3459"; gene_name "LOC101499129"; xloc "XLOC_005294"; ref_gene_id "LOC101499129"; cmp_ref "XM_012713090.2"; class_code "j"; tss_id "TSS6061";
NC_021161.1	StringTie	transcript	30902353	30933427	.	-	.	transcript_id "MSTRG.3459.3"; gene_id "MSTRG.3459"; gene_name "LOC101499129"; xloc "XLOC_005294"; ref_gene_id "LOC101499129"; cmp_ref "XM_012713090.2"; class_code "j"; tss_id "TSS6061";
NC_021161.1	StringTie	transcript	31792588	31794323	.	-	.	transcript_id "MSTRG.3496.2"; gene_id "MSTRG.3496"; gene_name "GRP1"; xloc "XLOC_005332"; ref_gene_id "GRP1"; cmp_ref "NM_001364789.1"; class_code "j"; tss_id "TSS6101";
NC_021161.1	StringTie	transcript	31872527	31874151	.	-	.	transcript_id "MSTRG.3504.2"; gene_id "MSTRG.3504"; gene_name "LOC101492394"; xloc "XLOC_005334"; ref_gene_id "LOC101492394"; cmp_ref "XM_004491061.3"; class_code "j"; tss_id "TSS6103";
NC_021161.1	StringTie	transcript	31901218	31905866	.	-	.	transcript_id "MSTRG.3508.4"; gene_id "MSTRG.3508"; gene_name "LOC101509247"; xloc "XLOC_005337"; ref_gene_id "LOC101509247"; cmp_ref "XM_027331979.1"; class_code "j"; tss_id "TSS6107";
NC_021161.1	StringTie	transcript	32295662	32297550	.	-	.	transcript_id "MSTRG.3526.1"; gene_id "MSTRG.3526"; gene_name "LOC101496828"; xloc "XLOC_005350"; ref_gene_id "LOC101496828"; cmp_ref "XM_012713164.2"; class_code "j"; tss_id "TSS6121";
NC_021161.1	StringTie	transcript	32375119	32378681	.	-	.	transcript_id "MSTRG.3532.5"; gene_id "MSTRG.3532"; gene_name "LOC101491819"; xloc "XLOC_005351"; ref_gene_id "LOC101491819"; cmp_ref "XM_027332120.1"; class_code "j"; tss_id "TSS6124";
NC_021161.1	StringTie	transcript	32386839	32389841	.	-	.	transcript_id "MSTRG.3531.3"; gene_id "MSTRG.3531"; gene_name "LOC101498343"; xloc "XLOC_005352"; ref_gene_id "LOC101498343"; cmp_ref "XM_004491076.2"; class_code "j"; tss_id "TSS6125";
NC_021161.1	StringTie	transcript	32655887	32663747	.	-	.	transcript_id "MSTRG.3553.2"; gene_id "MSTRG.3553"; gene_name "LOC101505399"; xloc "XLOC_005358"; ref_gene_id "LOC101505399"; cmp_ref "XM_004491100.3"; class_code "j"; tss_id "TSS6132";
NC_021161.1	StringTie	transcript	32656168	32663747	.	-	.	transcript_id "MSTRG.3553.3"; gene_id "MSTRG.3553"; gene_name "LOC101505399"; xloc "XLOC_005358"; ref_gene_id "LOC101505399"; cmp_ref "XM_004491100.3"; class_code "j"; tss_id "TSS6132";
NC_021161.1	StringTie	transcript	32930060	32938084	.	-	.	transcript_id "MSTRG.3573.3"; gene_id "MSTRG.3573"; gene_name "LOC101515392"; xloc "XLOC_005371"; ref_gene_id "LOC101515392"; cmp_ref "XM_004491133.3"; class_code "j"; tss_id "TSS6146";
NC_021161.1	StringTie	transcript	33095461	33101084	.	-	.	transcript_id "MSTRG.3593.3"; gene_id "MSTRG.3593"; gene_name "LOC101494430"; xloc "XLOC_005378"; ref_gene_id "LOC101494430"; cmp_ref "XM_012713126.2"; class_code "j"; tss_id "TSS6153";
NC_021161.1	StringTie	transcript	33095461	33101084	.	-	.	transcript_id "MSTRG.3593.2"; gene_id "MSTRG.3593"; gene_name "LOC101494430"; xloc "XLOC_005378"; ref_gene_id "LOC101494430"; cmp_ref "XM_012713126.2"; class_code "j"; tss_id "TSS6153";
NC_021161.1	StringTie	transcript	33095465	33101084	.	-	.	transcript_id "MSTRG.3593.4"; gene_id "MSTRG.3593"; gene_name "LOC101494430"; xloc "XLOC_005378"; ref_gene_id "LOC101494430"; cmp_ref "XM_012713126.2"; class_code "j"; tss_id "TSS6153";
NC_021161.1	StringTie	transcript	33396962	33403001	.	-	.	transcript_id "MSTRG.3618.1"; gene_id "MSTRG.3618"; gene_name "LOC101504229"; xloc "XLOC_005394"; ref_gene_id "LOC101504229"; cmp_ref "XM_012713171.2"; class_code "j"; tss_id "TSS6169";
NC_021161.1	StringTie	transcript	33397085	33403001	.	-	.	transcript_id "MSTRG.3618.8"; gene_id "MSTRG.3618"; gene_name "LOC101504229"; xloc "XLOC_005394"; ref_gene_id "LOC101504229"; cmp_ref "XM_012713169.2"; class_code "j"; tss_id "TSS6169";
NC_021161.1	StringTie	transcript	33492743	33497044	.	-	.	transcript_id "MSTRG.3619.1"; gene_id "MSTRG.3619"; gene_name "LOC101505293"; xloc "XLOC_005395"; ref_gene_id "LOC101505293"; cmp_ref "XM_004491185.3"; class_code "j"; tss_id "TSS6170";
NC_021161.1	StringTie	transcript	33649543	33653659	.	-	.	transcript_id "MSTRG.3625.1"; gene_id "MSTRG.3625"; gene_name "LOC101507247"; xloc "XLOC_005401"; ref_gene_id "LOC101507247"; cmp_ref "XM_027332007.1"; class_code "j"; tss_id "TSS6176";
NC_021161.1	StringTie	transcript	33683781	33688026	.	-	.	transcript_id "MSTRG.3627.2"; gene_id "MSTRG.3627"; gene_name "LOC101508933"; xloc "XLOC_005403"; ref_gene_id "LOC101508933"; cmp_ref "XM_004491199.3"; class_code "j"; tss_id "TSS6178";
NC_021161.1	StringTie	transcript	33837029	33842085	.	-	.	transcript_id "MSTRG.3646.2"; gene_id "MSTRG.3646"; gene_name "LOC101489577"; xloc "XLOC_005415"; ref_gene_id "LOC101489577"; cmp_ref "XM_004491227.3"; class_code "j"; tss_id "TSS6192";
NC_021161.1	StringTie	transcript	34175522	34182629	.	-	.	transcript_id "MSTRG.3665.2"; gene_id "MSTRG.3665"; gene_name "LOC101504126"; xloc "XLOC_005423"; ref_gene_id "LOC101504126"; cmp_ref "XM_004491261.3"; class_code "j"; tss_id "TSS6200";
NC_021161.1	StringTie	transcript	34381179	34390464	.	-	.	transcript_id "MSTRG.3687.2"; gene_id "MSTRG.3687"; gene_name "LOC101497686"; xloc "XLOC_005435"; ref_gene_id "LOC101497686"; cmp_ref "XM_004491323.3"; class_code "j"; tss_id "TSS6212";
NC_021161.1	StringTie	transcript	34405812	34412412	.	-	.	transcript_id "MSTRG.3691.5"; gene_id "MSTRG.3691"; gene_name "LOC101513660"; xloc "XLOC_005436"; ref_gene_id "LOC101513660"; cmp_ref "XM_004491293.3"; class_code "j"; tss_id "TSS6213";
NC_021161.1	StringTie	transcript	34405812	34412412	.	-	.	transcript_id "MSTRG.3691.4"; gene_id "MSTRG.3691"; gene_name "LOC101513660"; xloc "XLOC_005436"; ref_gene_id "LOC101513660"; cmp_ref "XM_004491293.3"; class_code "j"; tss_id "TSS6213";
NC_021161.1	StringTie	transcript	34405812	34412412	.	-	.	transcript_id "MSTRG.3691.3"; gene_id "MSTRG.3691"; gene_name "LOC101513660"; xloc "XLOC_005436"; ref_gene_id "LOC101513660"; cmp_ref "XM_004491293.3"; class_code "j"; tss_id "TSS6213";
NC_021161.1	StringTie	transcript	34439408	34448024	.	-	.	transcript_id "MSTRG.3693.2"; gene_id "MSTRG.3693"; gene_name "LOC101515297"; xloc "XLOC_005438"; ref_gene_id "LOC101515297"; cmp_ref "XM_004491297.3"; class_code "j"; tss_id "TSS6215";
NC_021161.1	StringTie	transcript	34439408	34448024	.	-	.	transcript_id "MSTRG.3693.1"; gene_id "MSTRG.3693"; gene_name "LOC101515297"; xloc "XLOC_005438"; ref_gene_id "LOC101515297"; cmp_ref "XM_004491297.3"; class_code "j"; tss_id "TSS6215";
NC_021161.1	StringTie	transcript	34481453	34489501	.	-	.	transcript_id "MSTRG.3695.1"; gene_id "MSTRG.3695"; gene_name "LOC101488832"; xloc "XLOC_005442"; ref_gene_id "LOC101488832"; cmp_ref "XM_027332026.1"; class_code "j"; tss_id "TSS6220";
NC_021161.1	StringTie	transcript	35516319	35519187	.	-	.	transcript_id "MSTRG.3774.1"; gene_id "MSTRG.3774"; gene_name "LOC101510331"; xloc "XLOC_005502"; ref_gene_id "LOC101510331"; cmp_ref "XM_004491446.3"; class_code "j"; tss_id "TSS6283";
NC_021161.1	StringTie	transcript	35573489	35579025	.	-	.	transcript_id "MSTRG.3782.1"; gene_id "MSTRG.3782"; gene_name "LOC101514214"; xloc "XLOC_005506"; ref_gene_id "LOC101514214"; cmp_ref "XM_012713240.2"; class_code "j"; tss_id "TSS6288";
NC_021161.1	StringTie	transcript	35718525	35722035	.	-	.	transcript_id "MSTRG.3792.1"; gene_id "MSTRG.3792"; gene_name "LOC101491735"; xloc "XLOC_005513"; ref_gene_id "LOC101491735"; cmp_ref "XM_004491473.2"; class_code "j"; tss_id "TSS6296";
NC_021161.1	StringTie	transcript	35987840	35995875	.	-	.	transcript_id "MSTRG.3818.2"; gene_id "MSTRG.3818"; gene_name "LOC101502198"; xloc "XLOC_005526"; ref_gene_id "LOC101502198"; cmp_ref "XM_012713254.1"; class_code "j"; tss_id "TSS6312";
NC_021161.1	StringTie	transcript	35987847	35995654	.	-	.	transcript_id "MSTRG.3818.3"; gene_id "MSTRG.3818"; gene_name "LOC101502198"; xloc "XLOC_005526"; ref_gene_id "LOC101502198"; cmp_ref "XM_012713254.1"; class_code "j"; tss_id "TSS6311";
NC_021162.1	StringTie	transcript	707037	713644	.	+	.	transcript_id "MSTRG.3907.2"; gene_id "MSTRG.3907"; gene_name "LOC101494749"; xloc "XLOC_005710"; ref_gene_id "LOC101494749"; cmp_ref "XM_004491654.3"; class_code "j"; tss_id "TSS6501";
NC_021162.1	StringTie	transcript	707038	713644	.	+	.	transcript_id "MSTRG.3907.4"; gene_id "MSTRG.3907"; gene_name "LOC101494749"; xloc "XLOC_005710"; ref_gene_id "LOC101494749"; cmp_ref "XM_004491654.3"; class_code "j"; tss_id "TSS6501";
NC_021162.1	StringTie	transcript	707038	713644	.	+	.	transcript_id "MSTRG.3907.3"; gene_id "MSTRG.3907"; gene_name "LOC101494749"; xloc "XLOC_005710"; ref_gene_id "LOC101494749"; cmp_ref "XM_004491654.3"; class_code "j"; tss_id "TSS6501";
NC_021162.1	StringTie	transcript	927109	941722	.	+	.	transcript_id "MSTRG.3913.3"; gene_id "MSTRG.3913"; gene_name "LOC101501558"; xloc "XLOC_005716"; ref_gene_id "LOC101501558"; cmp_ref "XM_027332717.1"; class_code "j"; tss_id "TSS6507";
NC_021162.1	StringTie	transcript	927109	941722	.	+	.	transcript_id "MSTRG.3913.2"; gene_id "MSTRG.3913"; gene_name "LOC101501558"; xloc "XLOC_005716"; ref_gene_id "LOC101501558"; cmp_ref "XM_027332717.1"; class_code "j"; tss_id "TSS6507";
NC_021162.1	StringTie	transcript	927110	941722	.	+	.	transcript_id "MSTRG.3913.4"; gene_id "MSTRG.3913"; gene_name "LOC101501558"; xloc "XLOC_005716"; ref_gene_id "LOC101501558"; cmp_ref "XM_027332717.1"; class_code "j"; tss_id "TSS6507";
NC_021162.1	StringTie	transcript	2974569	2984483	.	+	.	transcript_id "MSTRG.3940.3"; gene_id "MSTRG.3940"; gene_name "LOC101493705"; xloc "XLOC_005740"; ref_gene_id "LOC101493705"; cmp_ref "XM_004491719.3"; class_code "j"; tss_id "TSS6535";
NC_021162.1	StringTie	transcript	3504693	3532302	.	+	.	transcript_id "MSTRG.3953.2"; gene_id "MSTRG.3953"; gene_name "LOC101502621"; xloc "XLOC_005749"; ref_gene_id "LOC101502621"; cmp_ref "XR_189473.2"; class_code "j"; tss_id "TSS6544";
NC_021162.1	StringTie	transcript	3504693	3532302	.	+	.	transcript_id "MSTRG.3953.1"; gene_id "MSTRG.3953"; gene_name "LOC101502621"; xloc "XLOC_005749"; ref_gene_id "LOC101502621"; cmp_ref "XR_189473.2"; class_code "j"; tss_id "TSS6544";
NC_021162.1	StringTie	transcript	4597084	4603589	.	+	.	transcript_id "MSTRG.3982.2"; gene_id "MSTRG.3982"; gene_name "LOC101494127"; xloc "XLOC_005771"; ref_gene_id "LOC101494127"; cmp_ref "XM_004491790.3"; class_code "j"; tss_id "TSS6567";
NC_021162.1	StringTie	transcript	4904459	4907824	.	+	.	transcript_id "MSTRG.3991.1"; gene_id "MSTRG.3991"; gene_name "LOC101498236"; xloc "XLOC_005775"; ref_gene_id "LOC101498236"; cmp_ref "XM_004491804.3"; class_code "j"; tss_id "TSS6572";
NC_021162.1	StringTie	transcript	5795017	5799695	.	+	.	transcript_id "MSTRG.4020.2"; gene_id "MSTRG.4020"; gene_name "LOC101490017"; xloc "XLOC_005795"; ref_gene_id "LOC101490017"; cmp_ref "XM_027332832.1"; class_code "j"; tss_id "TSS6593";
NC_021162.1	StringTie	transcript	6771718	6795860	.	+	.	transcript_id "MSTRG.4029.2"; gene_id "MSTRG.4029"; gene_name "LOC101498350"; xloc "XLOC_005804"; ref_gene_id "LOC101498350"; cmp_ref "XM_004491879.3"; class_code "j"; tss_id "TSS6605";
NC_021162.1	StringTie	transcript	6785288	6787125	.	+	.	transcript_id "MSTRG.4029.3"; gene_id "MSTRG.4029"; gene_name "LOC101511194"; xloc "XLOC_005804"; ref_gene_id "LOC101511194"; cmp_ref "XM_027332833.1"; class_code "j"; tss_id "TSS6606";
NC_021162.1	StringTie	transcript	7340649	7344848	.	+	.	transcript_id "MSTRG.4049.1"; gene_id "MSTRG.4049"; gene_name "LOC101505632"; xloc "XLOC_005821"; ref_gene_id "LOC101505632"; cmp_ref "XM_004491899.3"; class_code "j"; tss_id "TSS6626";
NC_021162.1	StringTie	transcript	7459306	7463459	.	+	.	transcript_id "MSTRG.4053.2"; gene_id "MSTRG.4053"; gene_name "LOC101507038"; xloc "XLOC_005824"; ref_gene_id "LOC101507038"; cmp_ref "XM_004491904.3"; class_code "j"; tss_id "TSS6629";
NC_021162.1	StringTie	transcript	9219718	9223250	.	+	.	transcript_id "MSTRG.4084.3"; gene_id "MSTRG.4084"; gene_name "LOC101507473"; xloc "XLOC_005853"; ref_gene_id "LOC101507473"; cmp_ref "XM_004491954.3"; class_code "j"; tss_id "TSS6658";
NC_021162.1	StringTie	transcript	9986446	9990807	.	+	.	transcript_id "MSTRG.4111.1"; gene_id "MSTRG.4111"; gene_name "LOC101492949"; xloc "XLOC_005869"; ref_gene_id "LOC101492949"; cmp_ref "XR_001143460.2"; class_code "j"; tss_id "TSS6675";
NC_021162.1	StringTie	transcript	13300987	13308015	.	+	.	transcript_id "MSTRG.4166.1"; gene_id "MSTRG.4166"; gene_name "LOC113785707"; xloc "XLOC_005934"; ref_gene_id "LOC113785707"; cmp_ref "XR_003471822.1"; class_code "j"; tss_id "TSS6744";
NC_021162.1	StringTie	transcript	13378759	13392803	.	+	.	transcript_id "MSTRG.4169.1"; gene_id "MSTRG.4169"; gene_name "LOC101510220"; xloc "XLOC_005936"; ref_gene_id "LOC101510220"; cmp_ref "XM_004492091.3"; class_code "j"; tss_id "TSS6746";
NC_021162.1	StringTie	transcript	13419570	13425552	.	+	.	transcript_id "MSTRG.4176.5"; gene_id "MSTRG.4176"; gene_name "LOC101510876"; xloc "XLOC_005937"; ref_gene_id "LOC101510876"; cmp_ref "XM_027332447.1"; class_code "j"; tss_id "TSS6748";
NC_021162.1	StringTie	transcript	14696817	14698083	.	+	.	transcript_id "MSTRG.4190.2"; gene_id "MSTRG.4190"; gene_name "LOC101500921"; xloc "XLOC_005970"; ref_gene_id "LOC101500921"; cmp_ref "XM_004492130.3"; class_code "j"; tss_id "TSS6789";
NC_021162.1	StringTie	transcript	14974565	14986354	.	+	.	transcript_id "MSTRG.4202.10"; gene_id "MSTRG.4202"; gene_name "LOC101502420"; xloc "XLOC_005975"; ref_gene_id "LOC101502420"; cmp_ref "XM_012713488.2"; class_code "j"; tss_id "TSS6794";
NC_021162.1	StringTie	transcript	15377065	15382423	.	+	.	transcript_id "MSTRG.4214.1"; gene_id "MSTRG.4214"; gene_name "LOC101511405"; xloc "XLOC_005988"; ref_gene_id "LOC101511405"; cmp_ref "XM_004492157.3"; class_code "j"; tss_id "TSS6808";
NC_021162.1	StringTie	transcript	15679091	15683230	.	+	.	transcript_id "MSTRG.4223.2"; gene_id "MSTRG.4223"; gene_name "LOC101513995"; xloc "XLOC_005994"; ref_gene_id "LOC101513995"; cmp_ref "XM_004492163.3"; class_code "j"; tss_id "TSS6814";
NC_021162.1	StringTie	transcript	15706441	15710498	.	+	.	transcript_id "MSTRG.4225.4"; gene_id "MSTRG.4225"; gene_name "LOC101514331"; xloc "XLOC_005995"; ref_gene_id "LOC101514331"; cmp_ref "XM_004492165.3"; class_code "j"; tss_id "TSS6815";
NC_021162.1	StringTie	transcript	16619744	16625383	.	+	.	transcript_id "MSTRG.4253.2"; gene_id "MSTRG.4253"; gene_name "LOC101502310"; xloc "XLOC_006012"; ref_gene_id "LOC101502310"; cmp_ref "XM_004492202.3"; class_code "j"; tss_id "TSS6832";
NC_021162.1	StringTie	transcript	17069903	17074433	.	+	.	transcript_id "MSTRG.4268.1"; gene_id "MSTRG.4268"; gene_name "LOC101489700"; xloc "XLOC_006023"; ref_gene_id "LOC101489700"; cmp_ref "XM_004492243.3"; class_code "j"; tss_id "TSS6846";
NC_021162.1	StringTie	transcript	17185117	17192142	.	+	.	transcript_id "MSTRG.4273.2"; gene_id "MSTRG.4273"; gene_name "LOC101491637"; xloc "XLOC_006024"; ref_gene_id "LOC101491637"; cmp_ref "XM_004492250.3"; class_code "j"; tss_id "TSS6847";
NC_021162.1	StringTie	transcript	17744520	17750806	.	+	.	transcript_id "MSTRG.4290.2"; gene_id "MSTRG.4290"; gene_name "LOC101502941"; xloc "XLOC_006032"; ref_gene_id "LOC101502941"; cmp_ref "XM_004492282.3"; class_code "j"; tss_id "TSS6858";
NC_021162.1	StringTie	transcript	17762203	17767657	.	+	.	transcript_id "MSTRG.4294.1"; gene_id "MSTRG.4294"; gene_name "LOC101503591"; xloc "XLOC_006033"; ref_gene_id "LOC101503591"; cmp_ref "XM_027332279.1"; class_code "j"; tss_id "TSS6860";
NC_021162.1	StringTie	transcript	17762203	17774373	.	+	.	transcript_id "MSTRG.4294.2"; gene_id "MSTRG.4294"; gene_name "LOC101503591"; xloc "XLOC_006033"; ref_gene_id "LOC101503591"; cmp_ref "XM_027332279.1"; class_code "j"; tss_id "TSS6860";
NC_021162.1	StringTie	transcript	17762224	17774373	.	+	.	transcript_id "MSTRG.4294.4"; gene_id "MSTRG.4294"; gene_name "LOC101503591"; xloc "XLOC_006033"; ref_gene_id "LOC101503591"; cmp_ref "XM_027332279.1"; class_code "j"; tss_id "TSS6860";
NC_021162.1	StringTie	transcript	17762232	17767657	.	+	.	transcript_id "MSTRG.4294.5"; gene_id "MSTRG.4294"; gene_name "LOC101503270"; xloc "XLOC_006033"; ref_gene_id "LOC101503270"; cmp_ref "XM_027332278.1"; class_code "j"; tss_id "TSS6860";
NC_021162.1	StringTie	transcript	17983600	17987213	.	+	.	transcript_id "MSTRG.4300.1"; gene_id "MSTRG.4300"; gene_name "LOC101508197"; xloc "XLOC_006037"; ref_gene_id "LOC101508197"; cmp_ref "XM_004492300.3"; class_code "j"; tss_id "TSS6866";
NC_021162.1	StringTie	transcript	17983691	17987213	.	+	.	transcript_id "MSTRG.4300.4"; gene_id "MSTRG.4300"; gene_name "LOC101508197"; xloc "XLOC_006037"; ref_gene_id "LOC101508197"; cmp_ref "XM_004492300.3"; class_code "j"; tss_id "TSS6866";
NC_021162.1	StringTie	transcript	18385886	18388722	.	+	.	transcript_id "MSTRG.4314.2"; gene_id "MSTRG.4314"; gene_name "LOC101488943"; xloc "XLOC_006054"; ref_gene_id "LOC101488943"; cmp_ref "XM_012713549.2"; class_code "j"; tss_id "TSS6886";
NC_021162.1	StringTie	transcript	18466757	18469510	.	+	.	transcript_id "MSTRG.4318.2"; gene_id "MSTRG.4318"; gene_name "LOC101490562"; xloc "XLOC_006056"; ref_gene_id "LOC101490562"; cmp_ref "XR_189505.3"; class_code "j"; tss_id "TSS6888";
NC_021162.1	StringTie	transcript	19791358	19795139	.	+	.	transcript_id "MSTRG.4369.1"; gene_id "MSTRG.4369"; gene_name "LOC101492400"; xloc "XLOC_006084"; ref_gene_id "LOC101492400"; cmp_ref "XM_004492403.3"; class_code "j"; tss_id "TSS6919";
NC_021162.1	StringTie	transcript	20175910	20185788	.	+	.	transcript_id "MSTRG.4394.1"; gene_id "MSTRG.4394"; gene_name "LOC101505307"; xloc "XLOC_006105"; ref_gene_id "LOC101505307"; cmp_ref "XM_004492442.3"; class_code "j"; tss_id "TSS6942";
NC_021162.1	StringTie	transcript	20175964	20185788	.	+	.	transcript_id "MSTRG.4394.2"; gene_id "MSTRG.4394"; gene_name "LOC101505307"; xloc "XLOC_006105"; ref_gene_id "LOC101505307"; cmp_ref "XM_004492442.3"; class_code "j"; tss_id "TSS6942";
NC_021162.1	StringTie	transcript	20175975	20185788	.	+	.	transcript_id "MSTRG.4394.3"; gene_id "MSTRG.4394"; gene_name "LOC101505307"; xloc "XLOC_006105"; ref_gene_id "LOC101505307"; cmp_ref "XM_004492442.3"; class_code "j"; tss_id "TSS6942";
NC_021162.1	StringTie	transcript	20176023	20185788	.	+	.	transcript_id "MSTRG.4394.6"; gene_id "MSTRG.4394"; gene_name "LOC101505307"; xloc "XLOC_006105"; ref_gene_id "LOC101505307"; cmp_ref "XM_004492442.3"; class_code "j"; tss_id "TSS6943";
NC_021162.1	StringTie	transcript	20282646	20288714	.	+	.	transcript_id "MSTRG.4397.2"; gene_id "MSTRG.4397"; gene_name "LOC101490361"; xloc "XLOC_006109"; ref_gene_id "LOC101490361"; cmp_ref "XM_004492564.3"; class_code "j"; tss_id "TSS6947";
NC_021162.1	StringTie	transcript	21291965	21298044	.	+	.	transcript_id "MSTRG.4451.3"; gene_id "MSTRG.4451"; gene_name "LOC101497923"; xloc "XLOC_006155"; ref_gene_id "LOC101497923"; cmp_ref "XM_004492506.3"; class_code "j"; tss_id "TSS6994";
NC_021162.1	StringTie	transcript	21447333	21454475	.	+	.	transcript_id "MSTRG.4460.1"; gene_id "MSTRG.4460"; gene_name "LOC101502423"; xloc "XLOC_006159"; ref_gene_id "LOC101502423"; cmp_ref "XR_003471917.1"; class_code "j"; tss_id "TSS6999";
NC_021162.1	StringTie	transcript	21447359	21454475	.	+	.	transcript_id "MSTRG.4460.2"; gene_id "MSTRG.4460"; gene_name "LOC101502423"; xloc "XLOC_006159"; ref_gene_id "LOC101502423"; cmp_ref "XR_003471917.1"; class_code "j"; tss_id "TSS6999";
NC_021162.1	StringTie	transcript	21448832	21453913	.	+	.	transcript_id "MSTRG.4460.9"; gene_id "MSTRG.4460"; gene_name "LOC101502423"; xloc "XLOC_006159"; ref_gene_id "LOC101502423"; cmp_ref "XR_003471916.1"; class_code "j"; tss_id "TSS7000";
NC_021162.1	StringTie	transcript	21458892	21462817	.	+	.	transcript_id "MSTRG.4457.2"; gene_id "MSTRG.4457"; gene_name "LOC101503593"; xloc "XLOC_006160"; ref_gene_id "LOC101503593"; cmp_ref "XM_004492521.3"; class_code "j"; tss_id "TSS7001";
NC_021162.1	StringTie	transcript	21537455	21542020	.	+	.	transcript_id "MSTRG.4466.2"; gene_id "MSTRG.4466"; gene_name "LOC101507363"; xloc "XLOC_006164"; ref_gene_id "LOC101507363"; cmp_ref "XM_004492534.3"; class_code "j"; tss_id "TSS7005";
NC_021162.1	StringTie	transcript	21626806	21631125	.	+	.	transcript_id "MSTRG.4472.1"; gene_id "MSTRG.4472"; gene_name "LOC101508946"; xloc "XLOC_006167"; ref_gene_id "LOC101508946"; cmp_ref "XM_004492538.3"; class_code "j"; tss_id "TSS7010";
NC_021162.1	StringTie	transcript	21697488	21700867	.	+	.	transcript_id "MSTRG.4479.3"; gene_id "MSTRG.4479"; gene_name "LOC101512486"; xloc "XLOC_006171"; ref_gene_id "LOC101512486"; cmp_ref "XM_004492550.3"; class_code "j"; tss_id "TSS7016";
NC_021162.1	StringTie	transcript	22002389	22015619	.	+	.	transcript_id "MSTRG.4493.1"; gene_id "MSTRG.4493"; gene_name "LOC101501453"; xloc "XLOC_006184"; ref_gene_id "LOC101501453"; cmp_ref "XM_004492585.3"; class_code "j"; tss_id "TSS7029";
NC_021162.1	StringTie	transcript	22018219	22022295	.	+	.	transcript_id "MSTRG.4494.1"; gene_id "MSTRG.4494"; gene_name "LOC101501774"; xloc "XLOC_006186"; ref_gene_id "LOC101501774"; cmp_ref "XM_004492586.3"; class_code "j"; tss_id "TSS7032";
NC_021162.1	StringTie	transcript	22350009	22358149	.	+	.	transcript_id "MSTRG.4512.3"; gene_id "MSTRG.4512"; gene_name "LOC101512054"; xloc "XLOC_006197"; ref_gene_id "LOC101512054"; cmp_ref "XM_004492615.3"; class_code "j"; tss_id "TSS7044";
NC_021162.1	StringTie	transcript	22392270	22395306	.	+	.	transcript_id "MSTRG.4514.3"; gene_id "MSTRG.4514"; gene_name "LOC101512914"; xloc "XLOC_006201"; ref_gene_id "LOC101512914"; cmp_ref "XM_004492617.3"; class_code "j"; tss_id "TSS7048";
NC_021162.1	StringTie	transcript	22566922	22569414	.	+	.	transcript_id "MSTRG.4527.1"; gene_id "MSTRG.4527"; gene_name "LOC101489379"; xloc "XLOC_006209"; ref_gene_id "LOC101489379"; cmp_ref "XM_004492629.3"; class_code "j"; tss_id "TSS7057";
NC_021162.1	StringTie	transcript	22567148	22569414	.	+	.	transcript_id "MSTRG.4527.2"; gene_id "MSTRG.4527"; gene_name "LOC101489379"; xloc "XLOC_006209"; ref_gene_id "LOC101489379"; cmp_ref "XM_004492629.3"; class_code "j"; tss_id "TSS7058";
NC_021162.1	StringTie	transcript	22622165	22631310	.	+	.	transcript_id "MSTRG.4533.2"; gene_id "MSTRG.4533"; gene_name "LOC101491317"; xloc "XLOC_006213"; ref_gene_id "LOC101491317"; cmp_ref "XM_027333019.1"; class_code "j"; tss_id "TSS7062";
NC_021162.1	StringTie	transcript	22733764	22738585	.	+	.	transcript_id "MSTRG.4545.2"; gene_id "MSTRG.4545"; gene_name "LOC101510344"; xloc "XLOC_006222"; ref_gene_id "LOC101510344"; cmp_ref "XM_012713661.2"; class_code "j"; tss_id "TSS7074";
NC_021162.1	StringTie	transcript	22922789	22928510	.	+	.	transcript_id "MSTRG.4558.1"; gene_id "MSTRG.4558"; gene_name "LOC101501455"; xloc "XLOC_006229"; ref_gene_id "LOC101501455"; cmp_ref "XM_004492665.3"; class_code "j"; tss_id "TSS7081";
NC_021162.1	StringTie	transcript	23221748	23225643	.	+	.	transcript_id "MSTRG.4575.6"; gene_id "MSTRG.4575"; gene_name "LOC101510342"; xloc "XLOC_006239"; ref_gene_id "LOC101510342"; cmp_ref "XM_027333032.1"; class_code "j"; tss_id "TSS7096";
NC_021162.1	StringTie	transcript	23227020	23232074	.	+	.	transcript_id "MSTRG.4576.5"; gene_id "MSTRG.4576"; gene_name "LOC101510881"; xloc "XLOC_006240"; ref_gene_id "LOC101510881"; cmp_ref "XM_027332636.1"; class_code "j"; tss_id "TSS7097";
NC_021162.1	StringTie	transcript	23232680	23236018	.	+	.	transcript_id "MSTRG.4577.2"; gene_id "MSTRG.4577"; gene_name "LOC101511624"; xloc "XLOC_006241"; ref_gene_id "LOC101511624"; cmp_ref "XM_004492702.3"; class_code "j"; tss_id "TSS7099";
NC_021162.1	StringTie	transcript	23380080	23391377	.	+	.	transcript_id "MSTRG.4587.1"; gene_id "MSTRG.4587"; gene_name "LOC101515741"; xloc "XLOC_006244"; ref_gene_id "LOC101515741"; cmp_ref "XM_004492716.3"; class_code "j"; tss_id "TSS7102";
NC_021162.1	StringTie	transcript	23380103	23391377	.	+	.	transcript_id "MSTRG.4587.3"; gene_id "MSTRG.4587"; gene_name "LOC101515741"; xloc "XLOC_006244"; ref_gene_id "LOC101515741"; cmp_ref "XM_004492716.3"; class_code "j"; tss_id "TSS7102";
NC_021162.1	StringTie	transcript	23382784	23391377	.	+	.	transcript_id "MSTRG.4587.4"; gene_id "MSTRG.4587"; gene_name "LOC101515741"; xloc "XLOC_006244"; ref_gene_id "LOC101515741"; cmp_ref "XM_004492716.3"; class_code "j"; tss_id "TSS7103";
NC_021162.1	StringTie	transcript	23633090	23634726	.	+	.	transcript_id "MSTRG.4601.2"; gene_id "MSTRG.4601"; gene_name "LOC101497038"; xloc "XLOC_006254"; ref_gene_id "LOC101497038"; cmp_ref "XM_004492746.3"; class_code "j"; tss_id "TSS7116";
NC_021162.1	StringTie	transcript	23660070	23670644	.	+	.	transcript_id "MSTRG.4605.2"; gene_id "MSTRG.4605"; gene_name "LOC101498819"; xloc "XLOC_006259"; ref_gene_id "LOC101498819"; cmp_ref "XM_004492752.3"; class_code "j"; tss_id "TSS7122";
NC_021162.1	StringTie	transcript	23789736	23802208	.	+	.	transcript_id "MSTRG.4610.2"; gene_id "MSTRG.4610"; gene_name "LOC101502312"; xloc "XLOC_006266"; ref_gene_id "LOC101502312"; cmp_ref "XM_012713724.2"; class_code "j"; tss_id "TSS7129";
NC_021162.1	StringTie	transcript	24136110	24140332	.	+	.	transcript_id "MSTRG.4644.3"; gene_id "MSTRG.4644"; gene_name "LOC101515514"; xloc "XLOC_006287"; ref_gene_id "LOC101515514"; cmp_ref "XM_004492803.2"; class_code "j"; tss_id "TSS7151";
NC_021162.1	StringTie	transcript	24395408	24399116	.	+	.	transcript_id "MSTRG.4668.2"; gene_id "MSTRG.4668"; gene_name "LOC101491526"; xloc "XLOC_006302"; ref_gene_id "LOC101491526"; cmp_ref "XM_012713649.2"; class_code "j"; tss_id "TSS7168";
NC_021162.1	StringTie	transcript	25030799	25035343	.	+	.	transcript_id "MSTRG.4706.1"; gene_id "MSTRG.4706"; gene_name "LOC101513998"; xloc "XLOC_006320"; ref_gene_id "LOC101513998"; cmp_ref "XM_004492890.2"; class_code "j"; tss_id "TSS7186";
NC_021162.1	StringTie	transcript	25220054	25224491	.	+	.	transcript_id "MSTRG.4721.1"; gene_id "MSTRG.4721"; gene_name "LOC101495416"; xloc "XLOC_006326"; ref_gene_id "LOC101495416"; cmp_ref "XM_027332314.1"; class_code "j"; tss_id "TSS7194";
NC_021162.1	StringTie	transcript	25226255	25241627	.	+	.	transcript_id "MSTRG.4723.2"; gene_id "MSTRG.4723"; gene_name "LOC101498700"; xloc "XLOC_006327"; ref_gene_id "LOC101498700"; cmp_ref "XM_004492998.3"; class_code "j"; tss_id "TSS7197";
NC_021162.1	StringTie	transcript	25361410	25371806	.	+	.	transcript_id "MSTRG.4733.1"; gene_id "MSTRG.4733"; gene_name "LOC101499765"; xloc "XLOC_006336"; ref_gene_id "LOC101499765"; cmp_ref "XM_027332776.1"; class_code "j"; tss_id "TSS7206";
NC_021162.1	StringTie	transcript	25362014	25371806	.	+	.	transcript_id "MSTRG.4733.3"; gene_id "MSTRG.4733"; gene_name "LOC101499765"; xloc "XLOC_006336"; ref_gene_id "LOC101499765"; cmp_ref "XM_027332776.1"; class_code "j"; tss_id "TSS7208";
NC_021162.1	StringTie	transcript	26056775	26116063	.	+	.	transcript_id "MSTRG.4780.2"; gene_id "MSTRG.4780"; gene_name "LOC101515408"; xloc "XLOC_006358"; ref_gene_id "LOC101515408"; cmp_ref "XM_004493042.3"; class_code "j"; tss_id "TSS7232";
NC_021162.1	StringTie	transcript	26087297	26116063	.	+	.	transcript_id "MSTRG.4780.3"; gene_id "MSTRG.4780"; gene_name "LOC101515408"; xloc "XLOC_006358"; ref_gene_id "LOC101515408"; cmp_ref "XM_004493042.3"; class_code "j"; tss_id "TSS7233";
NC_021162.1	StringTie	transcript	26191092	26198834	.	+	.	transcript_id "MSTRG.4785.2"; gene_id "MSTRG.4785"; gene_name "LOC101489915"; xloc "XLOC_006363"; ref_gene_id "LOC101489915"; cmp_ref "XM_004493049.3"; class_code "j"; tss_id "TSS7239";
NC_021162.1	StringTie	transcript	26398508	26400700	.	+	.	transcript_id "MSTRG.4801.5"; gene_id "MSTRG.4801"; gene_name "FTA1"; xloc "XLOC_006375"; ref_gene_id "FTA1"; cmp_ref "XM_027332990.1"; class_code "j"; tss_id "TSS7252";
NC_021162.1	StringTie	transcript	26401406	26418081	.	+	.	transcript_id "MSTRG.4805.1"; gene_id "MSTRG.4805"; gene_name "FTA2"; xloc "XLOC_006376"; ref_gene_id "FTA2"; cmp_ref "XM_012713763.2"; class_code "j"; tss_id "TSS7253";
NC_021162.1	StringTie	transcript	26401511	26418081	.	+	.	transcript_id "MSTRG.4805.10"; gene_id "MSTRG.4805"; gene_name "FTA2"; xloc "XLOC_006376"; ref_gene_id "FTA2"; cmp_ref "XM_012713763.2"; class_code "j"; tss_id "TSS7254";
NC_021162.1	StringTie	transcript	26568028	26579362	.	+	.	transcript_id "MSTRG.4815.5"; gene_id "MSTRG.4815"; gene_name "LOC101501985"; xloc "XLOC_006387"; ref_gene_id "LOC101501985"; cmp_ref "XM_004493085.2"; class_code "j"; tss_id "TSS7266";
NC_021162.1	StringTie	transcript	26568034	26579362	.	+	.	transcript_id "MSTRG.4815.6"; gene_id "MSTRG.4815"; gene_name "LOC101501985"; xloc "XLOC_006387"; ref_gene_id "LOC101501985"; cmp_ref "XM_004493085.2"; class_code "j"; tss_id "TSS7266";
NC_021162.1	StringTie	transcript	26568035	26579362	.	+	.	transcript_id "MSTRG.4815.7"; gene_id "MSTRG.4815"; gene_name "LOC101501985"; xloc "XLOC_006387"; ref_gene_id "LOC101501985"; cmp_ref "XM_004493085.2"; class_code "j"; tss_id "TSS7266";
NC_021162.1	StringTie	transcript	26608889	26612107	.	+	.	transcript_id "MSTRG.4817.2"; gene_id "MSTRG.4817"; gene_name "LOC101503708"; xloc "XLOC_006389"; ref_gene_id "LOC101503708"; cmp_ref "XM_004493091.3"; class_code "j"; tss_id "TSS7268";
NC_021162.1	StringTie	transcript	26658948	26662100	.	+	.	transcript_id "MSTRG.4824.2"; gene_id "MSTRG.4824"; gene_name "LOC101505747"; xloc "XLOC_006392"; ref_gene_id "LOC101505747"; cmp_ref "XM_004493098.3"; class_code "j"; tss_id "TSS7272";
NC_021162.1	StringTie	transcript	26735829	26740697	.	+	.	transcript_id "MSTRG.4836.1"; gene_id "MSTRG.4836"; gene_name "LOC101510225"; xloc "XLOC_006399"; ref_gene_id "LOC101510225"; cmp_ref "XM_027332794.1"; class_code "j"; tss_id "TSS7280";
NC_021162.1	StringTie	transcript	26968332	26976735	.	+	.	transcript_id "MSTRG.4853.4"; gene_id "MSTRG.4853"; gene_name "LOC101492954"; xloc "XLOC_006408"; ref_gene_id "LOC101492954"; cmp_ref "XM_004493145.3"; class_code "j"; tss_id "TSS7290";
NC_021162.1	StringTie	transcript	27143681	27148249	.	+	.	transcript_id "MSTRG.4871.3"; gene_id "MSTRG.4871"; gene_name "LOC101499344"; xloc "XLOC_006420"; ref_gene_id "LOC101499344"; cmp_ref "XM_027333062.1"; class_code "j"; tss_id "TSS7306";
NC_021162.1	StringTie	transcript	27143681	27154514	.	+	.	transcript_id "MSTRG.4871.4"; gene_id "MSTRG.4871"; gene_name "LOC101511742"; xloc "XLOC_006420"; ref_gene_id "LOC101511742"; cmp_ref "XM_004493288.3"; class_code "j"; tss_id "TSS7306";
NC_021162.1	StringTie	transcript	27680458	27682200	.	+	.	transcript_id "MSTRG.4912.2"; gene_id "MSTRG.4912"; gene_name "LOC101492956"; xloc "XLOC_006449"; ref_gene_id "LOC101492956"; cmp_ref "XM_004493236.3"; class_code "j"; tss_id "TSS7340";
NC_021162.1	StringTie	transcript	28076451	28079019	.	+	.	transcript_id "MSTRG.4940.2"; gene_id "MSTRG.4940"; gene_name "LOC101504678"; xloc "XLOC_006462"; ref_gene_id "LOC101504678"; cmp_ref "XM_004493275.3"; class_code "j"; tss_id "TSS7353";
NC_021162.1	StringTie	transcript	28076480	28079019	.	+	.	transcript_id "MSTRG.4940.3"; gene_id "MSTRG.4940"; gene_name "LOC101504678"; xloc "XLOC_006462"; ref_gene_id "LOC101504678"; cmp_ref "XM_004493275.3"; class_code "j"; tss_id "TSS7353";
NC_021162.1	StringTie	transcript	28266847	28274244	.	+	.	transcript_id "MSTRG.4947.2"; gene_id "MSTRG.4947"; gene_name "LOC101493494"; xloc "XLOC_006466"; ref_gene_id "LOC101493494"; cmp_ref "XM_004493307.3"; class_code "j"; tss_id "TSS7357";
NC_021162.1	StringTie	transcript	28535934	28539594	.	+	.	transcript_id "MSTRG.4965.3"; gene_id "MSTRG.4965"; gene_name "LOC101501571"; xloc "XLOC_006474"; ref_gene_id "LOC101501571"; cmp_ref "XM_004493335.3"; class_code "j"; tss_id "TSS7368";
NC_021162.1	StringTie	transcript	28993692	29007902	.	+	.	transcript_id "MSTRG.5009.3"; gene_id "MSTRG.5009"; gene_name "LOC101489274"; xloc "XLOC_006501"; ref_gene_id "LOC101489274"; cmp_ref "XM_027332535.1"; class_code "j"; tss_id "TSS7397";
NC_021162.1	StringTie	transcript	29003667	29007902	.	+	.	transcript_id "MSTRG.5009.14"; gene_id "MSTRG.5009"; gene_name "LOC101489596"; xloc "XLOC_006501"; ref_gene_id "LOC101489596"; cmp_ref "XM_012713867.2"; class_code "j"; tss_id "TSS7399";
NC_021162.1	StringTie	transcript	29003667	29023388	.	+	.	transcript_id "MSTRG.5009.13"; gene_id "MSTRG.5009"; gene_name "LOC101489596"; xloc "XLOC_006501"; ref_gene_id "LOC101489596"; cmp_ref "XM_027332538.1"; class_code "j"; tss_id "TSS7399";
NC_021162.1	StringTie	transcript	29252553	29257204	.	+	.	transcript_id "MSTRG.5027.1"; gene_id "MSTRG.5027"; gene_name "LOC101501987"; xloc "XLOC_006513"; ref_gene_id "LOC101501987"; cmp_ref "XM_004493421.3"; class_code "j"; tss_id "TSS7413";
NC_021162.1	StringTie	transcript	29540216	29543458	.	+	.	transcript_id "MSTRG.5051.3"; gene_id "MSTRG.5051"; gene_name "LOC101514436"; xloc "XLOC_006521"; ref_gene_id "LOC101514436"; cmp_ref "XM_004493458.3"; class_code "j"; tss_id "TSS7421";
NC_021162.1	StringTie	transcript	29566938	29570976	.	+	.	transcript_id "MSTRG.5052.1"; gene_id "MSTRG.5052"; gene_name "LOC101515310"; xloc "XLOC_006522"; ref_gene_id "LOC101515310"; cmp_ref "XM_004493461.3"; class_code "j"; tss_id "TSS7422";
NC_021162.1	StringTie	transcript	29566952	29570976	.	+	.	transcript_id "MSTRG.5052.2"; gene_id "MSTRG.5052"; gene_name "LOC101515310"; xloc "XLOC_006522"; ref_gene_id "LOC101515310"; cmp_ref "XM_004493461.3"; class_code "j"; tss_id "TSS7422";
NC_021162.1	StringTie	transcript	29575653	29593198	.	+	.	transcript_id "MSTRG.5055.1"; gene_id "MSTRG.5055"; gene_name "LOC101515636"; xloc "XLOC_006523"; ref_gene_id "LOC101515636"; cmp_ref "XM_004493462.3"; class_code "j"; tss_id "TSS7424";
NC_021162.1	StringTie	transcript	30034214	30040056	.	+	.	transcript_id "MSTRG.5099.2"; gene_id "MSTRG.5099"; gene_name "LOC101510348"; xloc "XLOC_006549"; ref_gene_id "LOC101510348"; cmp_ref "XM_004493537.3"; class_code "j"; tss_id "TSS7453";
NC_021162.1	StringTie	transcript	30100916	30105158	.	+	.	transcript_id "MSTRG.5106.1"; gene_id "MSTRG.5106"; gene_name "LOC101512163"; xloc "XLOC_006554"; ref_gene_id "LOC101512163"; cmp_ref "XM_004493543.2"; class_code "j"; tss_id "TSS7458";
NC_021162.1	StringTie	transcript	30100960	30104530	.	+	.	transcript_id "MSTRG.5106.3"; gene_id "MSTRG.5106"; gene_name "LOC101512163"; xloc "XLOC_006554"; ref_gene_id "LOC101512163"; cmp_ref "XM_004493543.2"; class_code "j"; tss_id "TSS7458";
NC_021162.1	StringTie	transcript	30144785	30148199	.	+	.	transcript_id "MSTRG.5113.2"; gene_id "MSTRG.5113"; gene_name "LOC101488272"; xloc "XLOC_006560"; ref_gene_id "LOC101488272"; cmp_ref "XR_001143553.2"; class_code "j"; tss_id "TSS7467";
NC_021162.1	StringTie	transcript	30292960	30297912	.	+	.	transcript_id "MSTRG.5122.1"; gene_id "MSTRG.5122"; gene_name "LOC101493290"; xloc "XLOC_006564"; ref_gene_id "LOC101493290"; cmp_ref "XM_004493573.3"; class_code "j"; tss_id "TSS7471";
NC_021162.1	StringTie	transcript	30421745	30435145	.	+	.	transcript_id "MSTRG.5142.2"; gene_id "MSTRG.5142"; gene_name "LOC101494878"; xloc "XLOC_006575"; ref_gene_id "LOC101494878"; cmp_ref "XM_012713829.2"; class_code "j"; tss_id "TSS7484";
NC_021162.1	StringTie	transcript	30698756	30700649	.	+	.	transcript_id "MSTRG.5165.1"; gene_id "MSTRG.5165"; gene_name "LOC101510565"; xloc "XLOC_006589"; ref_gene_id "LOC101510565"; cmp_ref "XR_001143549.2"; class_code "j"; tss_id "TSS7500";
NC_021162.1	StringTie	transcript	30942749	30950890	.	+	.	transcript_id "MSTRG.5186.2"; gene_id "MSTRG.5186"; gene_name "LOC101501883"; xloc "XLOC_006600"; ref_gene_id "LOC101501883"; cmp_ref "XM_004493677.3"; class_code "j"; tss_id "TSS7514";
NC_021162.1	StringTie	transcript	31045003	31051885	.	+	.	transcript_id "MSTRG.5197.1"; gene_id "MSTRG.5197"; gene_name "LOC101507166"; xloc "XLOC_006607"; ref_gene_id "LOC101507166"; cmp_ref "XM_027332298.1"; class_code "j"; tss_id "TSS7521";
NC_021162.1	StringTie	transcript	31152481	31161843	.	+	.	transcript_id "MSTRG.5206.2"; gene_id "MSTRG.5206"; gene_name "LOC101510349"; xloc "XLOC_006612"; ref_gene_id "LOC101510349"; cmp_ref "XM_012713937.2"; class_code "j"; tss_id "TSS7528";
NC_021162.1	StringTie	transcript	31277986	31282335	.	+	.	transcript_id "MSTRG.5214.1"; gene_id "MSTRG.5214"; gene_name "LOC101514548"; xloc "XLOC_006619"; ref_gene_id "LOC101514548"; cmp_ref "XM_004493717.3"; class_code "j"; tss_id "TSS7536";
NC_021162.1	StringTie	transcript	31427476	31433422	.	+	.	transcript_id "MSTRG.5225.1"; gene_id "MSTRG.5225"; gene_name "LOC101493293"; xloc "XLOC_006627"; ref_gene_id "LOC101493293"; cmp_ref "XM_004493737.3"; class_code "j"; tss_id "TSS7544";
NC_021162.1	StringTie	transcript	31460137	31467916	.	+	.	transcript_id "MSTRG.5228.2"; gene_id "MSTRG.5228"; gene_name "LOC101495095"; xloc "XLOC_006629"; ref_gene_id "LOC101495095"; cmp_ref "XM_004493743.3"; class_code "j"; tss_id "TSS7546";
NC_021162.1	StringTie	transcript	31483284	31490592	.	+	.	transcript_id "MSTRG.5231.1"; gene_id "MSTRG.5231"; gene_name "LOC101495754"; xloc "XLOC_006631"; ref_gene_id "LOC101495754"; cmp_ref "XM_004493746.3"; class_code "j"; tss_id "TSS7548";
NC_021162.1	StringTie	transcript	31483387	31490592	.	+	.	transcript_id "MSTRG.5231.5"; gene_id "MSTRG.5231"; gene_name "LOC101495754"; xloc "XLOC_006631"; ref_gene_id "LOC101495754"; cmp_ref "XM_004493750.3"; class_code "j"; tss_id "TSS7549";
NC_021162.1	StringTie	transcript	31483389	31490592	.	+	.	transcript_id "MSTRG.5231.6"; gene_id "MSTRG.5231"; gene_name "LOC101495754"; xloc "XLOC_006631"; ref_gene_id "LOC101495754"; cmp_ref "XM_004493750.3"; class_code "j"; tss_id "TSS7549";
NC_021162.1	StringTie	transcript	31617083	31627082	.	+	.	transcript_id "MSTRG.5242.6"; gene_id "MSTRG.5242"; gene_name "LOC101501466"; xloc "XLOC_006636"; ref_gene_id "LOC101501466"; cmp_ref "XM_012713930.2"; class_code "j"; tss_id "TSS7556";
NC_021162.1	StringTie	transcript	31617095	31627082	.	+	.	transcript_id "MSTRG.5242.8"; gene_id "MSTRG.5242"; gene_name "LOC101501466"; xloc "XLOC_006636"; ref_gene_id "LOC101501466"; cmp_ref "XM_027332962.1"; class_code "j"; tss_id "TSS7556";
NC_021162.1	StringTie	transcript	31823394	31830560	.	+	.	transcript_id "MSTRG.5256.2"; gene_id "MSTRG.5256"; gene_name "LOC101508203"; xloc "XLOC_006646"; ref_gene_id "LOC101508203"; cmp_ref "XM_012713933.2"; class_code "j"; tss_id "TSS7569";
NC_021162.1	StringTie	transcript	31838242	31840440	.	+	.	transcript_id "MSTRG.5257.2"; gene_id "MSTRG.5257"; gene_name "LOC101508526"; xloc "XLOC_006648"; ref_gene_id "LOC101508526"; cmp_ref "XM_004493788.3"; class_code "j"; tss_id "TSS7572";
NC_021162.1	StringTie	transcript	31841584	31845506	.	+	.	transcript_id "MSTRG.5259.4"; gene_id "MSTRG.5259"; gene_name "LOC101508839"; xloc "XLOC_006649"; ref_gene_id "LOC101508839"; cmp_ref "XM_012713896.2"; class_code "j"; tss_id "TSS7574";
NC_021162.1	StringTie	transcript	31921563	31932071	.	+	.	transcript_id "MSTRG.5264.2"; gene_id "MSTRG.5264"; gene_name "LOC101511205"; xloc "XLOC_006654"; ref_gene_id "LOC101511205"; cmp_ref "XM_004493797.3"; class_code "j"; tss_id "TSS7580";
NC_021162.1	StringTie	transcript	31974629	31980200	.	+	.	transcript_id "MSTRG.5272.9"; gene_id "MSTRG.5272"; gene_name "LOC101512389"; xloc "XLOC_006657"; ref_gene_id "LOC101512389"; cmp_ref "XM_004493807.3"; class_code "j"; tss_id "TSS7584";
NC_021162.1	StringTie	transcript	31974629	31980200	.	+	.	transcript_id "MSTRG.5272.10"; gene_id "MSTRG.5272"; gene_name "LOC101512389"; xloc "XLOC_006657"; ref_gene_id "LOC101512389"; cmp_ref "XM_027332682.1"; class_code "j"; tss_id "TSS7584";
NC_021162.1	StringTie	transcript	31974704	31980200	.	+	.	transcript_id "MSTRG.5272.12"; gene_id "MSTRG.5272"; gene_name "LOC101512389"; xloc "XLOC_006657"; ref_gene_id "LOC101512389"; cmp_ref "XM_027332681.1"; class_code "j"; tss_id "TSS7585";
NC_021162.1	StringTie	transcript	32592190	32595735	.	+	.	transcript_id "MSTRG.5294.2"; gene_id "MSTRG.5294"; gene_name "LOC101502212"; xloc "XLOC_006669"; ref_gene_id "LOC101502212"; cmp_ref "XM_004493850.3"; class_code "j"; tss_id "TSS7599";
NC_021162.1	StringTie	transcript	32592190	32595735	.	+	.	transcript_id "MSTRG.5294.1"; gene_id "MSTRG.5294"; gene_name "LOC101502212"; xloc "XLOC_006669"; ref_gene_id "LOC101502212"; cmp_ref "XM_004493850.3"; class_code "j"; tss_id "TSS7599";
NC_021162.1	StringTie	transcript	32790951	32795492	.	+	.	transcript_id "MSTRG.5316.2"; gene_id "MSTRG.5316"; gene_name "LOC101512494"; xloc "XLOC_006681"; ref_gene_id "LOC101512494"; cmp_ref "XM_004493885.3"; class_code "j"; tss_id "TSS7616";
NC_021162.1	StringTie	transcript	32891499	32894827	.	+	.	transcript_id "MSTRG.5328.2"; gene_id "MSTRG.5328"; gene_name "LOC101489601"; xloc "XLOC_006687"; ref_gene_id "LOC101489601"; cmp_ref "XM_012713940.2"; class_code "j"; tss_id "TSS7623";
NC_021162.1	StringTie	transcript	32948752	32954322	.	+	.	transcript_id "MSTRG.5335.2"; gene_id "MSTRG.5335"; gene_name "LOC101491841"; xloc "XLOC_006690"; ref_gene_id "LOC101491841"; cmp_ref "XM_004493906.3"; class_code "j"; tss_id "TSS7626";
NC_021162.1	StringTie	transcript	33048239	33056603	.	+	.	transcript_id "MSTRG.5344.1"; gene_id "MSTRG.5344"; gene_name "LOC101495756"; xloc "XLOC_006694"; ref_gene_id "LOC101495756"; cmp_ref "XM_004493919.3"; class_code "j"; tss_id "TSS7630";
NC_021162.1	StringTie	transcript	33146146	33152140	.	+	.	transcript_id "MSTRG.5350.3"; gene_id "MSTRG.5350"; gene_name "LOC101498248"; xloc "XLOC_006699"; ref_gene_id "LOC101498248"; cmp_ref "XM_004493926.3"; class_code "j"; tss_id "TSS7637";
NC_021162.1	StringTie	transcript	33153722	33158775	.	+	.	transcript_id "MSTRG.5351.1"; gene_id "MSTRG.5351"; gene_name "LOC101498825"; xloc "XLOC_006700"; ref_gene_id "LOC101498825"; cmp_ref "XM_027332942.1"; class_code "j"; tss_id "TSS7638";
NC_021162.1	StringTie	transcript	33153933	33156544	.	+	.	transcript_id "MSTRG.5351.4"; gene_id "MSTRG.5351"; gene_name "LOC101498825"; xloc "XLOC_006700"; ref_gene_id "LOC101498825"; cmp_ref "XM_027332943.1"; class_code "j"; tss_id "TSS7639";
NC_021162.1	StringTie	transcript	33228682	33240131	.	+	.	transcript_id "MSTRG.5356.1"; gene_id "MSTRG.5356"; gene_name "LOC101501354"; xloc "XLOC_006703"; ref_gene_id "LOC101501354"; cmp_ref "XM_004493937.3"; class_code "j"; tss_id "TSS7642";
NC_021162.1	StringTie	transcript	33487629	33533566	.	+	.	transcript_id "MSTRG.5366.3"; gene_id "MSTRG.5366"; gene_name "LOC101510452"; xloc "XLOC_006708"; ref_gene_id "LOC101510452"; cmp_ref "XM_004493958.3"; class_code "j"; tss_id "TSS7648";
NC_021162.1	StringTie	transcript	33752209	33764497	.	+	.	transcript_id "MSTRG.5369.2"; gene_id "MSTRG.5369"; gene_name "LOC101490255"; xloc "XLOC_006725"; ref_gene_id "LOC101490255"; cmp_ref "XR_001143570.2"; class_code "j"; tss_id "TSS7666";
NC_021162.1	StringTie	transcript	33752209	33764886	.	+	.	transcript_id "MSTRG.5369.1"; gene_id "MSTRG.5369"; gene_name "LOC101490255"; xloc "XLOC_006725"; ref_gene_id "LOC101490255"; cmp_ref "XR_001143570.2"; class_code "j"; tss_id "TSS7666";
NC_021162.1	StringTie	transcript	33756905	33764886	.	+	.	transcript_id "MSTRG.5369.4"; gene_id "MSTRG.5369"; gene_name "LOC101490255"; xloc "XLOC_006725"; ref_gene_id "LOC101490255"; cmp_ref "XR_001143570.2"; class_code "j"; tss_id "TSS7667";
NC_021162.1	StringTie	transcript	33756905	33764886	.	+	.	transcript_id "MSTRG.5369.3"; gene_id "MSTRG.5369"; gene_name "LOC101490255"; xloc "XLOC_006725"; ref_gene_id "LOC101490255"; cmp_ref "XR_001143569.2"; class_code "j"; tss_id "TSS7667";
NC_021162.1	StringTie	transcript	33897936	33903553	.	+	.	transcript_id "MSTRG.5378.3"; gene_id "MSTRG.5378"; gene_name "LOC101493070"; xloc "XLOC_006731"; ref_gene_id "LOC101493070"; cmp_ref "XM_004493985.3"; class_code "j"; tss_id "TSS7675";
NC_021162.1	StringTie	transcript	34522569	34556673	.	+	.	transcript_id "MSTRG.5415.6"; gene_id "MSTRG.5415"; gene_name "LOC101509812"; xloc "XLOC_006750"; ref_gene_id "LOC101509812"; cmp_ref "XM_012714142.2"; class_code "j"; tss_id "TSS7695";
NC_021162.1	StringTie	transcript	34708074	34711983	.	+	.	transcript_id "MSTRG.5421.1"; gene_id "MSTRG.5421"; gene_name "LOC101491326"; xloc "XLOC_006761"; ref_gene_id "LOC101491326"; cmp_ref "XR_003471946.1"; class_code "j"; tss_id "TSS7707";
NC_021162.1	StringTie	transcript	34859736	34866382	.	+	.	transcript_id "MSTRG.5439.2"; gene_id "MSTRG.5439"; gene_name "LOC101498250"; xloc "XLOC_006774"; ref_gene_id "LOC101498250"; cmp_ref "XM_012714189.2"; class_code "j"; tss_id "TSS7721";
NC_021162.1	StringTie	transcript	34859736	34866382	.	+	.	transcript_id "MSTRG.5439.1"; gene_id "MSTRG.5439"; gene_name "LOC101498250"; xloc "XLOC_006774"; ref_gene_id "LOC101498250"; cmp_ref "XM_012714189.2"; class_code "j"; tss_id "TSS7721";
NC_021162.1	StringTie	transcript	34887116	34890287	.	+	.	transcript_id "MSTRG.5441.2"; gene_id "MSTRG.5441"; gene_name "LOC101499242"; xloc "XLOC_006777"; ref_gene_id "LOC101499242"; cmp_ref "XM_012714062.2"; class_code "j"; tss_id "TSS7724";
NC_021162.1	StringTie	transcript	35080171	35082750	.	+	.	transcript_id "MSTRG.5455.4"; gene_id "MSTRG.5455"; gene_name "LOC101502538"; xloc "XLOC_006781"; ref_gene_id "LOC101502538"; cmp_ref "XM_004494099.3"; class_code "j"; tss_id "TSS7729";
NC_021162.1	StringTie	transcript	35239671	35246610	.	+	.	transcript_id "MSTRG.5473.1"; gene_id "MSTRG.5473"; gene_name "LOC101511634"; xloc "XLOC_006792"; ref_gene_id "LOC101511634"; cmp_ref "XM_027333023.1"; class_code "j"; tss_id "TSS7742";
NC_021162.1	StringTie	transcript	35239723	35243793	.	+	.	transcript_id "MSTRG.5473.7"; gene_id "MSTRG.5473"; gene_name "LOC101511634"; xloc "XLOC_006792"; ref_gene_id "LOC101511634"; cmp_ref "XM_027333022.1"; class_code "j"; tss_id "TSS7742";
NC_021162.1	StringTie	transcript	35239723	35243793	.	+	.	transcript_id "MSTRG.5473.6"; gene_id "MSTRG.5473"; gene_name "LOC101511634"; xloc "XLOC_006792"; ref_gene_id "LOC101511634"; cmp_ref "XM_027333022.1"; class_code "j"; tss_id "TSS7742";
NC_021162.1	StringTie	transcript	35396479	35400536	.	+	.	transcript_id "MSTRG.5490.2"; gene_id "MSTRG.5490"; gene_name "LOC101492629"; xloc "XLOC_006802"; ref_gene_id "LOC101492629"; cmp_ref "XM_004494159.3"; class_code "j"; tss_id "TSS7752";
NC_021162.1	StringTie	transcript	35424409	35430264	.	+	.	transcript_id "MSTRG.5491.1"; gene_id "MSTRG.5491"; gene_name "LOC101494041"; xloc "XLOC_006805"; ref_gene_id "LOC101494041"; cmp_ref "XM_004494165.3"; class_code "j"; tss_id "TSS7756";
NC_021162.1	StringTie	transcript	35557819	35560431	.	+	.	transcript_id "MSTRG.5504.2"; gene_id "MSTRG.5504"; gene_name "LOC101499038"; xloc "XLOC_006812"; ref_gene_id "LOC101499038"; cmp_ref "XM_012714019.2"; class_code "j"; tss_id "TSS7767";
NC_021162.1	StringTie	transcript	35563428	35566622	.	+	.	transcript_id "MSTRG.5506.2"; gene_id "MSTRG.5506"; gene_name "LOC101499562"; xloc "XLOC_006813"; ref_gene_id "LOC101499562"; cmp_ref "XM_004494182.3"; class_code "j"; tss_id "TSS7769";
NC_021162.1	StringTie	transcript	35863523	35868579	.	+	.	transcript_id "MSTRG.5530.1"; gene_id "MSTRG.5530"; gene_name "LOC101509061"; xloc "XLOC_006829"; ref_gene_id "LOC101509061"; cmp_ref "XM_004494213.3"; class_code "j"; tss_id "TSS7791";
NC_021162.1	StringTie	transcript	36267454	36274120	.	+	.	transcript_id "MSTRG.5580.2"; gene_id "MSTRG.5580"; gene_name "LOC101503168"; xloc "XLOC_006852"; ref_gene_id "LOC101503168"; cmp_ref "XM_004494285.3"; class_code "j"; tss_id "TSS7817";
NC_021162.1	StringTie	transcript	36275608	36283019	.	+	.	transcript_id "MSTRG.5581.2"; gene_id "MSTRG.5581"; gene_name "LOC101503487"; xloc "XLOC_006853"; ref_gene_id "LOC101503487"; cmp_ref "XM_004494286.3"; class_code "j"; tss_id "TSS7819";
NC_021162.1	StringTie	transcript	36291561	36301960	.	+	.	transcript_id "MSTRG.5583.3"; gene_id "MSTRG.5583"; gene_name "LOC101503823"; xloc "XLOC_006854"; ref_gene_id "LOC101503823"; cmp_ref "XM_004494288.3"; class_code "j"; tss_id "TSS7820";
NC_021162.1	StringTie	transcript	36291561	36301960	.	+	.	transcript_id "MSTRG.5583.4"; gene_id "MSTRG.5583"; gene_name "LOC101503823"; xloc "XLOC_006854"; ref_gene_id "LOC101503823"; cmp_ref "XM_004494288.3"; class_code "j"; tss_id "TSS7820";
NC_021162.1	StringTie	transcript	36291561	36301960	.	+	.	transcript_id "MSTRG.5583.2"; gene_id "MSTRG.5583"; gene_name "LOC101503823"; xloc "XLOC_006854"; ref_gene_id "LOC101503823"; cmp_ref "XM_004494287.3"; class_code "j"; tss_id "TSS7820";
NC_021162.1	StringTie	transcript	36291561	36301960	.	+	.	transcript_id "MSTRG.5583.1"; gene_id "MSTRG.5583"; gene_name "LOC101503823"; xloc "XLOC_006854"; ref_gene_id "LOC101503823"; cmp_ref "XM_004494289.3"; class_code "j"; tss_id "TSS7820";
NC_021162.1	StringTie	transcript	36404298	36408105	.	+	.	transcript_id "MSTRG.5599.2"; gene_id "MSTRG.5599"; gene_name "LOC101508843"; xloc "XLOC_006862"; ref_gene_id "LOC101508843"; cmp_ref "XM_004494304.3"; class_code "j"; tss_id "TSS7828";
NC_021162.1	StringTie	transcript	36600094	36609458	.	+	.	transcript_id "MSTRG.5627.1"; gene_id "MSTRG.5627"; gene_name "LOC101491961"; xloc "XLOC_006875"; ref_gene_id "LOC101491961"; cmp_ref "XM_004494337.3"; class_code "j"; tss_id "TSS7843";
NC_021162.1	StringTie	transcript	36600105	36609458	.	+	.	transcript_id "MSTRG.5627.3"; gene_id "MSTRG.5627"; gene_name "LOC101491961"; xloc "XLOC_006875"; ref_gene_id "LOC101491961"; cmp_ref "XM_004494337.3"; class_code "j"; tss_id "TSS7843";
NC_021162.1	StringTie	transcript	36601154	36609458	.	+	.	transcript_id "MSTRG.5627.6"; gene_id "MSTRG.5627"; gene_name "LOC101491961"; xloc "XLOC_006875"; ref_gene_id "LOC101491961"; cmp_ref "XM_004494337.3"; class_code "j"; tss_id "TSS7844";
NC_021162.1	StringTie	transcript	36601154	36609458	.	+	.	transcript_id "MSTRG.5627.5"; gene_id "MSTRG.5627"; gene_name "LOC101491961"; xloc "XLOC_006875"; ref_gene_id "LOC101491961"; cmp_ref "XM_004494337.3"; class_code "j"; tss_id "TSS7844";
NC_021162.1	StringTie	transcript	36776506	36780370	.	+	.	transcript_id "MSTRG.5645.5"; gene_id "MSTRG.5645"; gene_name "LOC101498829"; xloc "XLOC_006883"; ref_gene_id "LOC101498829"; cmp_ref "XM_004494360.3"; class_code "j"; tss_id "TSS7853";
NC_021162.1	StringTie	transcript	36830405	36834084	.	+	.	transcript_id "MSTRG.5649.1"; gene_id "MSTRG.5649"; gene_name "LOC101501470"; xloc "XLOC_006886"; ref_gene_id "LOC101501470"; cmp_ref "XM_004494370.3"; class_code "j"; tss_id "TSS7856";
NC_021162.1	StringTie	transcript	36943824	36947602	.	+	.	transcript_id "MSTRG.5661.2"; gene_id "MSTRG.5661"; gene_name "LOC101505198"; xloc "XLOC_006894"; ref_gene_id "LOC101505198"; cmp_ref "XM_004494382.3"; class_code "j"; tss_id "TSS7864";
NC_021162.1	StringTie	transcript	37076657	37081614	.	+	.	transcript_id "MSTRG.5677.4"; gene_id "MSTRG.5677"; gene_name "LOC101511417"; xloc "XLOC_006903"; ref_gene_id "LOC101511417"; cmp_ref "XM_012714254.2"; class_code "j"; tss_id "TSS7878";
NC_021162.1	StringTie	transcript	37138218	37142067	.	+	.	transcript_id "MSTRG.5683.2"; gene_id "MSTRG.5683"; gene_name "LOC101514239"; xloc "XLOC_006909"; ref_gene_id "LOC101514239"; cmp_ref "XM_004494411.3"; class_code "j"; tss_id "TSS7885";
NC_021162.1	StringTie	transcript	37159756	37165493	.	+	.	transcript_id "MSTRG.5685.1"; gene_id "MSTRG.5685"; gene_name "LOC101515528"; xloc "XLOC_006911"; ref_gene_id "LOC101515528"; cmp_ref "XM_004494415.3"; class_code "j"; tss_id "TSS7887";
NC_021162.1	StringTie	transcript	37436030	37440700	.	+	.	transcript_id "MSTRG.5712.1"; gene_id "MSTRG.5712"; gene_name "292"; xloc "XLOC_006925"; ref_gene_id "292"; cmp_ref "XM_004494450.3"; class_code "j"; tss_id "TSS7903";
NC_021162.1	StringTie	transcript	37486621	37492601	.	+	.	transcript_id "MSTRG.5718.1"; gene_id "MSTRG.5718"; gene_name "LOC101502321"; xloc "XLOC_006929"; ref_gene_id "LOC101502321"; cmp_ref "XR_003472017.1"; class_code "j"; tss_id "TSS7909";
NC_021162.1	StringTie	transcript	37490777	37492310	.	+	.	transcript_id "MSTRG.5718.4"; gene_id "MSTRG.5718"; gene_name "LOC101502321"; xloc "XLOC_006929"; ref_gene_id "LOC101502321"; cmp_ref "XM_004494461.3"; class_code "j"; tss_id "TSS7910";
NC_021162.1	StringTie	transcript	37567139	37570471	.	+	.	transcript_id "MSTRG.5727.1"; gene_id "MSTRG.5727"; gene_name "LOC101505200"; xloc "XLOC_006937"; ref_gene_id "LOC101505200"; cmp_ref "XM_004494470.3"; class_code "j"; tss_id "TSS7918";
NC_021162.1	StringTie	transcript	37567203	37570471	.	+	.	transcript_id "MSTRG.5727.3"; gene_id "MSTRG.5727"; gene_name "LOC101505200"; xloc "XLOC_006937"; ref_gene_id "LOC101505200"; cmp_ref "XM_004494470.3"; class_code "j"; tss_id "TSS7918";
NC_021162.1	StringTie	transcript	37567203	37570471	.	+	.	transcript_id "MSTRG.5727.2"; gene_id "MSTRG.5727"; gene_name "LOC101505200"; xloc "XLOC_006937"; ref_gene_id "LOC101505200"; cmp_ref "XM_004494470.3"; class_code "j"; tss_id "TSS7918";
NC_021162.1	StringTie	transcript	37668644	37732853	.	+	.	transcript_id "MSTRG.5753.2"; gene_id "MSTRG.5753"; gene_name "LOC101498039"; xloc "XLOC_006944"; ref_gene_id "LOC101498039"; cmp_ref "XM_027333008.1"; class_code "j"; tss_id "TSS7926";
NC_021162.1	StringTie	transcript	37668644	37732853	.	+	.	transcript_id "MSTRG.5753.1"; gene_id "MSTRG.5753"; gene_name "LOC101498039"; xloc "XLOC_006944"; ref_gene_id "LOC101498039"; cmp_ref "XM_027333008.1"; class_code "j"; tss_id "TSS7926";
NC_021162.1	StringTie	transcript	37729987	37732853	.	+	.	transcript_id "MSTRG.5753.12"; gene_id "MSTRG.5753"; gene_name "LOC101498718"; xloc "XLOC_006944"; ref_gene_id "LOC101498718"; cmp_ref "XM_027333012.1"; class_code "j"; tss_id "TSS7929";
NC_021162.1	StringTie	transcript	37918329	37921024	.	+	.	transcript_id "MSTRG.5760.3"; gene_id "MSTRG.5760"; gene_name "LOC105851833"; xloc "XLOC_006963"; ref_gene_id "LOC105851833"; cmp_ref "XM_012714098.2"; class_code "j"; tss_id "TSS7952";
NC_021162.1	StringTie	transcript	37918329	37921024	.	+	.	transcript_id "MSTRG.5760.4"; gene_id "MSTRG.5760"; gene_name "LOC105851833"; xloc "XLOC_006963"; ref_gene_id "LOC105851833"; cmp_ref "XM_012714098.2"; class_code "j"; tss_id "TSS7952";
NC_021162.1	StringTie	transcript	38198842	38206073	.	+	.	transcript_id "MSTRG.5793.2"; gene_id "MSTRG.5793"; gene_name "LOC101503378"; xloc "XLOC_006974"; ref_gene_id "LOC101503378"; cmp_ref "XM_004494557.3"; class_code "j"; tss_id "TSS7965";
NC_021162.1	StringTie	transcript	38423665	38433711	.	+	.	transcript_id "MSTRG.5822.4"; gene_id "MSTRG.5822"; gene_name "LOC101515414"; xloc "XLOC_006987"; ref_gene_id "LOC101515414"; cmp_ref "XM_004494595.3"; class_code "j"; tss_id "TSS7982";
NC_021162.1	StringTie	transcript	38423751	38426781	.	+	.	transcript_id "MSTRG.5822.5"; gene_id "MSTRG.5822"; gene_name "LOC101514881"; xloc "XLOC_006987"; ref_gene_id "LOC101514881"; cmp_ref "XM_012714014.2"; class_code "j"; tss_id "TSS7982";
NC_021162.1	StringTie	transcript	38427836	38433711	.	+	.	transcript_id "MSTRG.5822.6"; gene_id "MSTRG.5822"; gene_name "LOC101515414"; xloc "XLOC_006987"; ref_gene_id "LOC101515414"; cmp_ref "XM_004494595.3"; class_code "j"; tss_id "TSS7983";
NC_021162.1	StringTie	transcript	38674455	38684583	.	+	.	transcript_id "MSTRG.5843.1"; gene_id "MSTRG.5843"; gene_name "LOC101497502"; xloc "XLOC_006995"; ref_gene_id "LOC101497502"; cmp_ref "XM_004494627.3"; class_code "j"; tss_id "TSS7994";
NC_021162.1	StringTie	transcript	38714004	38716216	.	+	.	transcript_id "MSTRG.5844.1"; gene_id "MSTRG.5844"; gene_name "LOC101499772"; xloc "XLOC_006997"; ref_gene_id "LOC101499772"; cmp_ref "XM_004494634.3"; class_code "j"; tss_id "TSS7997";
NC_021162.1	StringTie	transcript	38761112	38763051	.	+	.	transcript_id "MSTRG.5854.3"; gene_id "MSTRG.5854"; gene_name "LOC101507378"; xloc "XLOC_007000"; ref_gene_id "LOC101507378"; cmp_ref "XM_027333066.1"; class_code "j"; tss_id "TSS8003";
NC_021162.1	StringTie	transcript	38842874	38848717	.	+	.	transcript_id "MSTRG.5862.3"; gene_id "MSTRG.5862"; gene_name "LOC101506610"; xloc "XLOC_007006"; ref_gene_id "LOC101506610"; cmp_ref "XM_027332693.1"; class_code "j"; tss_id "TSS8012";
NC_021162.1	StringTie	transcript	38850107	38855473	.	+	.	transcript_id "MSTRG.5864.4"; gene_id "MSTRG.5864"; gene_name "LOC101506946"; xloc "XLOC_007007"; ref_gene_id "LOC101506946"; cmp_ref "XM_004494661.3"; class_code "j"; tss_id "TSS8015";
NC_021162.1	StringTie	transcript	39051586	39063745	.	+	.	transcript_id "MSTRG.5880.1"; gene_id "MSTRG.5880"; gene_name "LOC101489284"; xloc "XLOC_007021"; ref_gene_id "LOC101489284"; cmp_ref "XM_004494694.3"; class_code "j"; tss_id "TSS8032";
NC_021162.1	StringTie	transcript	39213581	39216515	.	+	.	transcript_id "MSTRG.5891.2"; gene_id "MSTRG.5891"; gene_name "LOC101493181"; xloc "XLOC_007030"; ref_gene_id "LOC101493181"; cmp_ref "XM_004494706.3"; class_code "j"; tss_id "TSS8043";
NC_021162.1	StringTie	transcript	39333481	39343339	.	+	.	transcript_id "MSTRG.5908.3"; gene_id "MSTRG.5908"; gene_name "LOC101501581"; xloc "XLOC_007041"; ref_gene_id "LOC101501581"; cmp_ref "XM_004494737.3"; class_code "j"; tss_id "TSS8058";
NC_021162.1	StringTie	transcript	39337432	39343339	.	+	.	transcript_id "MSTRG.5908.5"; gene_id "MSTRG.5908"; gene_name "LOC101501581"; xloc "XLOC_007041"; ref_gene_id "LOC101501581"; cmp_ref "XM_004494737.3"; class_code "j"; tss_id "TSS8060";
NC_021162.1	StringTie	transcript	39714963	39717311	.	+	.	transcript_id "MSTRG.5965.3"; gene_id "MSTRG.5965"; gene_name "LOC101497278"; xloc "XLOC_007075"; ref_gene_id "LOC101497278"; cmp_ref "XM_004494811.3"; class_code "j"; tss_id "TSS8098";
NC_021162.1	StringTie	transcript	39846520	39849102	.	+	.	transcript_id "MSTRG.5980.3"; gene_id "MSTRG.5980"; gene_name "LOC101503928"; xloc "XLOC_007086"; ref_gene_id "LOC101503928"; cmp_ref "XM_027332732.1"; class_code "j"; tss_id "TSS8113";
NC_021162.1	StringTie	transcript	39859903	39867279	.	+	.	transcript_id "MSTRG.5979.3"; gene_id "MSTRG.5979"; gene_name "LOC101504580"; xloc "XLOC_007087"; ref_gene_id "LOC101504580"; cmp_ref "XM_004494835.3"; class_code "j"; tss_id "TSS8115";
NC_021162.1	StringTie	transcript	39921662	39943979	.	+	.	transcript_id "MSTRG.5984.4"; gene_id "MSTRG.5984"; gene_name "LOC101506079"; xloc "XLOC_007090"; ref_gene_id "LOC101506079"; cmp_ref "XM_004494840.3"; class_code "j"; tss_id "TSS8119";
NC_021162.1	StringTie	transcript	214901	218836	.	-	.	transcript_id "MSTRG.3896.1"; gene_id "MSTRG.3896"; gene_name "LOC101513869"; xloc "XLOC_007098"; ref_gene_id "LOC101513869"; cmp_ref "XM_004491629.3"; class_code "j"; tss_id "TSS8128";
NC_021162.1	StringTie	transcript	1910429	1920991	.	-	.	transcript_id "MSTRG.3921.1"; gene_id "MSTRG.3921"; gene_name "LOC101506264"; xloc "XLOC_007128"; ref_gene_id "LOC101506264"; cmp_ref "XM_004491687.3"; class_code "j"; tss_id "TSS8165";
NC_021162.1	StringTie	transcript	1910476	1920991	.	-	.	transcript_id "MSTRG.3921.6"; gene_id "MSTRG.3921"; gene_name "LOC101506264"; xloc "XLOC_007128"; ref_gene_id "LOC101506264"; cmp_ref "XM_004491687.3"; class_code "j"; tss_id "TSS8165";
NC_021162.1	StringTie	transcript	2898850	2901827	.	-	.	transcript_id "MSTRG.3937.1"; gene_id "MSTRG.3937"; gene_name "LOC101492274"; xloc "XLOC_007140"; ref_gene_id "LOC101492274"; cmp_ref "XM_004491715.3"; class_code "j"; tss_id "TSS8177";
NC_021162.1	StringTie	transcript	4238027	4245660	.	-	.	transcript_id "MSTRG.3979.2"; gene_id "MSTRG.3979"; gene_name "LOC101514424"; xloc "XLOC_007163"; ref_gene_id "LOC101514424"; cmp_ref "XM_004491766.3"; class_code "j"; tss_id "TSS8205";
NC_021162.1	StringTie	transcript	4238027	4245660	.	-	.	transcript_id "MSTRG.3979.1"; gene_id "MSTRG.3979"; gene_name "LOC101514424"; xloc "XLOC_007163"; ref_gene_id "LOC101514424"; cmp_ref "XM_004491766.3"; class_code "j"; tss_id "TSS8205";
NC_021162.1	StringTie	transcript	5750018	5754188	.	-	.	transcript_id "MSTRG.4017.2"; gene_id "MSTRG.4017"; gene_name "LOC101514651"; xloc "XLOC_007199"; ref_gene_id "LOC101514651"; cmp_ref "XM_004491852.3"; class_code "j"; tss_id "TSS8245";
NC_021162.1	StringTie	transcript	6282878	6292663	.	-	.	transcript_id "MSTRG.4024.4"; gene_id "MSTRG.4024"; gene_name "LOC101491825"; xloc "XLOC_007203"; ref_gene_id "LOC101491825"; cmp_ref "XM_027332640.1"; class_code "j"; tss_id "TSS8249";
NC_021162.1	StringTie	transcript	6290889	6292663	.	-	.	transcript_id "MSTRG.4024.5"; gene_id "MSTRG.4024"; gene_name "LOC101491825"; xloc "XLOC_007203"; ref_gene_id "LOC101491825"; cmp_ref "XM_027332640.1"; class_code "j"; tss_id "TSS8249";
NC_021162.1	StringTie	transcript	6626772	6645524	.	-	.	transcript_id "MSTRG.4026.1"; gene_id "MSTRG.4026"; gene_name "LOC101496170"; xloc "XLOC_007205"; ref_gene_id "LOC101496170"; cmp_ref "XM_004491873.3"; class_code "j"; tss_id "TSS8253";
NC_021162.1	StringTie	transcript	6836791	6845871	.	-	.	transcript_id "MSTRG.4040.5"; gene_id "MSTRG.4040"; gene_name "LOC101500070"; xloc "XLOC_007209"; ref_gene_id "LOC101500070"; cmp_ref "XM_027332524.1"; class_code "j"; tss_id "TSS8257";
NC_021162.1	StringTie	transcript	6975690	6979575	.	-	.	transcript_id "MSTRG.4042.2"; gene_id "MSTRG.4042"; gene_name "LOC101501976"; xloc "XLOC_007212"; ref_gene_id "LOC101501976"; cmp_ref "XR_189478.3"; class_code "j"; tss_id "TSS8261";
NC_021162.1	StringTie	transcript	6975816	6979575	.	-	.	transcript_id "MSTRG.4042.4"; gene_id "MSTRG.4042"; gene_name "LOC101501976"; xloc "XLOC_007212"; ref_gene_id "LOC101501976"; cmp_ref "XR_189478.3"; class_code "j"; tss_id "TSS8261";
NC_021162.1	StringTie	transcript	6975970	6979575	.	-	.	transcript_id "MSTRG.4042.7"; gene_id "MSTRG.4042"; gene_name "LOC101501976"; xloc "XLOC_007212"; ref_gene_id "LOC101501976"; cmp_ref "XR_003471987.1"; class_code "j"; tss_id "TSS8261";
NC_021162.1	StringTie	transcript	7605637	7611531	.	-	.	transcript_id "MSTRG.4058.3"; gene_id "MSTRG.4058"; gene_name "LOC101508515"; xloc "XLOC_007221"; ref_gene_id "LOC101508515"; cmp_ref "XM_012713384.1"; class_code "j"; tss_id "TSS8272";
NC_021162.1	StringTie	transcript	8534557	8537237	.	-	.	transcript_id "MSTRG.4066.1"; gene_id "MSTRG.4066"; gene_name "LOC101496281"; xloc "XLOC_007228"; ref_gene_id "LOC101496281"; cmp_ref "XR_001143459.2"; class_code "j"; tss_id "TSS8280";
NC_021162.1	StringTie	transcript	8555490	8559581	.	-	.	transcript_id "MSTRG.4069.1"; gene_id "MSTRG.4069"; gene_name "LOC101496500"; xloc "XLOC_007229"; ref_gene_id "LOC101496500"; cmp_ref "XM_004491931.3"; class_code "j"; tss_id "TSS8282";
NC_021162.1	StringTie	transcript	9142567	9151104	.	-	.	transcript_id "MSTRG.4083.1"; gene_id "MSTRG.4083"; gene_name "LOC105851738"; xloc "XLOC_007241"; ref_gene_id "LOC105851738"; cmp_ref "XM_012713412.2"; class_code "j"; tss_id "TSS8294";
NC_021162.1	StringTie	transcript	9925213	9929100	.	-	.	transcript_id "MSTRG.4109.3"; gene_id "MSTRG.4109"; gene_name "LOC105851146"; xloc "XLOC_007256"; ref_gene_id "LOC105851146"; cmp_ref "XM_012713431.2"; class_code "j"; tss_id "TSS8309";
NC_021162.1	StringTie	transcript	9925213	9929100	.	-	.	transcript_id "MSTRG.4109.2"; gene_id "MSTRG.4109"; gene_name "LOC105851146"; xloc "XLOC_007256"; ref_gene_id "LOC105851146"; cmp_ref "XM_012713431.2"; class_code "j"; tss_id "TSS8309";
NC_021162.1	StringTie	transcript	10200756	10209977	.	-	.	transcript_id "MSTRG.4117.3"; gene_id "MSTRG.4117"; gene_name "LOC101494976"; xloc "XLOC_007263"; ref_gene_id "LOC101494976"; cmp_ref "XM_012713429.2"; class_code "j"; tss_id "TSS8318";
NC_021162.1	StringTie	transcript	11157641	11159945	.	-	.	transcript_id "MSTRG.4129.1"; gene_id "MSTRG.4129"; gene_name "LOC101509153"; xloc "XLOC_007281"; ref_gene_id "LOC101509153"; cmp_ref "XM_004492028.3"; class_code "j"; tss_id "TSS8338";
NC_021162.1	StringTie	transcript	11622757	11627197	.	-	.	transcript_id "MSTRG.4136.3"; gene_id "MSTRG.4136"; gene_name "LOC101512052"; xloc "XLOC_007285"; ref_gene_id "LOC101512052"; cmp_ref "XM_012713446.2"; class_code "j"; tss_id "TSS8343";
NC_021162.1	StringTie	transcript	11622757	11627700	.	-	.	transcript_id "MSTRG.4136.2"; gene_id "MSTRG.4136"; gene_name "LOC101512052"; xloc "XLOC_007285"; ref_gene_id "LOC101512052"; cmp_ref "XM_012713446.2"; class_code "j"; tss_id "TSS8342";
NC_021162.1	StringTie	transcript	11622775	11627700	.	-	.	transcript_id "MSTRG.4136.4"; gene_id "MSTRG.4136"; gene_name "LOC101512052"; xloc "XLOC_007285"; ref_gene_id "LOC101512052"; cmp_ref "XM_012713446.2"; class_code "j"; tss_id "TSS8342";
NC_021162.1	StringTie	transcript	11622795	11627700	.	-	.	transcript_id "MSTRG.4136.5"; gene_id "MSTRG.4136"; gene_name "LOC101512052"; xloc "XLOC_007285"; ref_gene_id "LOC101512052"; cmp_ref "XM_012713446.2"; class_code "j"; tss_id "TSS8342";
NC_021162.1	StringTie	transcript	11637078	11644761	.	-	.	transcript_id "MSTRG.4137.2"; gene_id "MSTRG.4137"; gene_name "LOC101512380"; xloc "XLOC_007286"; ref_gene_id "LOC101512380"; cmp_ref "XM_027332745.1"; class_code "j"; tss_id "TSS8344";
NC_021162.1	StringTie	transcript	13395639	13401421	.	-	.	transcript_id "MSTRG.4170.1"; gene_id "MSTRG.4170"; gene_name "LOC101510555"; xloc "XLOC_007317"; ref_gene_id "LOC101510555"; cmp_ref "XM_004492092.3"; class_code "j"; tss_id "TSS8378";
NC_021162.1	StringTie	transcript	13395922	13401421	.	-	.	transcript_id "MSTRG.4170.4"; gene_id "MSTRG.4170"; gene_name "LOC101510555"; xloc "XLOC_007317"; ref_gene_id "LOC101510555"; cmp_ref "XM_012713467.2"; class_code "j"; tss_id "TSS8378";
NC_021162.1	StringTie	transcript	15567929	15572272	.	-	.	transcript_id "MSTRG.4217.2"; gene_id "MSTRG.4217"; gene_name "LOC101513017"; xloc "XLOC_007362"; ref_gene_id "LOC101513017"; cmp_ref "XM_004492161.3"; class_code "j"; tss_id "TSS8427";
NC_021162.1	StringTie	transcript	16431307	16432757	.	-	.	transcript_id "MSTRG.4247.1"; gene_id "MSTRG.4247"; gene_name "LOC113785729"; xloc "XLOC_007382"; ref_gene_id "LOC113785729"; cmp_ref "XR_003471853.1"; class_code "j"; tss_id "TSS8448";
NC_021162.1	StringTie	transcript	16923454	16931881	.	-	.	transcript_id "MSTRG.4263.2"; gene_id "MSTRG.4263"; gene_name "LOC101505304"; xloc "XLOC_007393"; ref_gene_id "LOC101505304"; cmp_ref "XM_004492212.3"; class_code "j"; tss_id "TSS8459";
NC_021162.1	StringTie	transcript	16923502	16931881	.	-	.	transcript_id "MSTRG.4263.4"; gene_id "MSTRG.4263"; gene_name "LOC101505304"; xloc "XLOC_007393"; ref_gene_id "LOC101505304"; cmp_ref "XM_004492213.3"; class_code "j"; tss_id "TSS8459";
NC_021162.1	StringTie	transcript	17332380	17336687	.	-	.	transcript_id "MSTRG.4279.3"; gene_id "MSTRG.4279"; gene_name "LOC101495517"; xloc "XLOC_007411"; ref_gene_id "LOC101495517"; cmp_ref "XM_004492264.3"; class_code "j"; tss_id "TSS8481";
NC_021162.1	StringTie	transcript	17332397	17343877	.	-	.	transcript_id "MSTRG.4279.4"; gene_id "MSTRG.4279"; gene_name "LOC101495517"; xloc "XLOC_007411"; ref_gene_id "LOC101495517"; cmp_ref "XM_004492263.3"; class_code "j"; tss_id "TSS8480";
NC_021162.1	StringTie	transcript	17572936	17576056	.	-	.	transcript_id "MSTRG.4287.2"; gene_id "MSTRG.4287"; gene_name "LOC101498573"; xloc "XLOC_007417"; ref_gene_id "LOC101498573"; cmp_ref "XM_012713534.2"; class_code "j"; tss_id "TSS8487";
NC_021162.1	StringTie	transcript	19174128	19177857	.	-	.	transcript_id "MSTRG.4343.1"; gene_id "MSTRG.4343"; gene_name "LOC101505408"; xloc "XLOC_007477"; ref_gene_id "LOC101505408"; cmp_ref "XM_012713564.2"; class_code "j"; tss_id "TSS8553";
NC_021162.1	StringTie	transcript	19282943	19289055	.	-	.	transcript_id "MSTRG.4348.2"; gene_id "MSTRG.4348"; gene_name "LOC101506063"; xloc "XLOC_007479"; ref_gene_id "LOC101506063"; cmp_ref "XR_003471809.1"; class_code "j"; tss_id "TSS8555";
NC_021162.1	StringTie	transcript	19282955	19289055	.	-	.	transcript_id "MSTRG.4348.3"; gene_id "MSTRG.4348"; gene_name "LOC101506063"; xloc "XLOC_007479"; ref_gene_id "LOC101506063"; cmp_ref "XR_003471811.1"; class_code "j"; tss_id "TSS8555";
NC_021162.1	StringTie	transcript	19363172	19366840	.	-	.	transcript_id "MSTRG.4353.1"; gene_id "MSTRG.4353"; gene_name "LOC101508736"; xloc "XLOC_007485"; ref_gene_id "LOC101508736"; cmp_ref "XR_001143501.2"; class_code "j"; tss_id "TSS8562";
NC_021162.1	StringTie	transcript	19363194	19365438	.	-	.	transcript_id "MSTRG.4353.2"; gene_id "MSTRG.4353"; gene_name "LOC101508736"; xloc "XLOC_007485"; ref_gene_id "LOC101508736"; cmp_ref "XR_001143501.2"; class_code "j"; tss_id "TSS8563";
NC_021162.1	StringTie	transcript	19426128	19430438	.	-	.	transcript_id "MSTRG.4357.2"; gene_id "MSTRG.4357"; gene_name "LOC101510339"; xloc "XLOC_007489"; ref_gene_id "LOC101510339"; cmp_ref "XM_004492377.3"; class_code "j"; tss_id "TSS8569";
NC_021162.1	StringTie	transcript	20532125	20535176	.	-	.	transcript_id "MSTRG.4409.2"; gene_id "MSTRG.4409"; gene_name "LOC101512157"; xloc "XLOC_007524"; ref_gene_id "LOC101512157"; cmp_ref "XM_004492464.3"; class_code "j"; tss_id "TSS8607";
NC_021162.1	StringTie	transcript	20551169	20559568	.	-	.	transcript_id "MSTRG.4413.2"; gene_id "MSTRG.4413"; gene_name "LOC101512913"; xloc "XLOC_007526"; ref_gene_id "LOC101512913"; cmp_ref "XM_012713624.2"; class_code "j"; tss_id "TSS8609";
NC_021162.1	StringTie	transcript	20551169	20559568	.	-	.	transcript_id "MSTRG.4413.1"; gene_id "MSTRG.4413"; gene_name "LOC101512913"; xloc "XLOC_007526"; ref_gene_id "LOC101512913"; cmp_ref "XM_012713624.2"; class_code "j"; tss_id "TSS8609";
NC_021162.1	StringTie	transcript	20676323	20683277	.	-	.	transcript_id "MSTRG.4416.3"; gene_id "MSTRG.4416"; gene_name "LOC101513878"; xloc "XLOC_007527"; ref_gene_id "LOC101513878"; cmp_ref "XM_004492468.3"; class_code "j"; tss_id "TSS8610";
NC_021162.1	StringTie	transcript	21162184	21167971	.	-	.	transcript_id "MSTRG.4438.3"; gene_id "MSTRG.4438"; gene_name "LOC101494133"; xloc "XLOC_007545"; ref_gene_id "LOC101494133"; cmp_ref "XM_004492492.3"; class_code "j"; tss_id "TSS8628";
NC_021162.1	StringTie	transcript	21377779	21386094	.	-	.	transcript_id "MSTRG.4452.2"; gene_id "MSTRG.4452"; gene_name "LOC101500614"; xloc "XLOC_007551"; ref_gene_id "LOC101500614"; cmp_ref "XM_027332349.1"; class_code "j"; tss_id "TSS8635";
NC_021162.1	StringTie	transcript	21377791	21386094	.	-	.	transcript_id "MSTRG.4452.3"; gene_id "MSTRG.4452"; gene_name "LOC101500614"; xloc "XLOC_007551"; ref_gene_id "LOC101500614"; cmp_ref "XM_027332349.1"; class_code "j"; tss_id "TSS8635";
NC_021162.1	StringTie	transcript	21802028	21806103	.	-	.	transcript_id "MSTRG.4485.2"; gene_id "MSTRG.4485"; gene_name "LOC101514108"; xloc "XLOC_007572"; ref_gene_id "LOC101514108"; cmp_ref "XM_004492555.3"; class_code "j"; tss_id "TSS8657";
NC_021162.1	StringTie	transcript	21995731	21998623	.	-	.	transcript_id "MSTRG.4492.2"; gene_id "MSTRG.4492"; gene_name "LOC101500925"; xloc "XLOC_007579"; ref_gene_id "LOC101500925"; cmp_ref "XM_004492584.3"; class_code "j"; tss_id "TSS8664";
NC_021162.1	StringTie	transcript	22166133	22206215	.	-	.	transcript_id "MSTRG.4506.2"; gene_id "MSTRG.4506"; gene_name "LOC101505309"; xloc "XLOC_007588"; ref_gene_id "LOC101505309"; cmp_ref "XM_004492597.3"; class_code "j"; tss_id "TSS8673";
NC_021162.1	StringTie	transcript	22397205	22400552	.	-	.	transcript_id "MSTRG.4517.1"; gene_id "MSTRG.4517"; gene_name "LOC101509701"; xloc "XLOC_007596"; ref_gene_id "LOC101509701"; cmp_ref "XM_004492966.3"; class_code "j"; tss_id "TSS8682";
NC_021162.1	StringTie	transcript	22453123	22457815	.	-	.	transcript_id "MSTRG.4521.2"; gene_id "MSTRG.4521"; gene_name "LOC105851802"; xloc "XLOC_007600"; ref_gene_id "LOC105851802"; cmp_ref "XM_012713695.2"; class_code "j"; tss_id "TSS8686";
NC_021162.1	StringTie	transcript	22460636	22466702	.	-	.	transcript_id "MSTRG.4522.2"; gene_id "MSTRG.4522"; gene_name "LOC101515083"; xloc "XLOC_007601"; ref_gene_id "LOC101515083"; cmp_ref "XM_012713696.2"; class_code "j"; tss_id "TSS8687";
NC_021162.1	StringTie	transcript	23079792	23097702	.	-	.	transcript_id "MSTRG.4570.2"; gene_id "MSTRG.4570"; gene_name "LOC101506931"; xloc "XLOC_007632"; ref_gene_id "LOC101506931"; cmp_ref "XM_004492685.2"; class_code "j"; tss_id "TSS8725";
NC_021162.1	StringTie	transcript	23214654	23218509	.	-	.	transcript_id "MSTRG.4574.5"; gene_id "MSTRG.4574"; gene_name "LOC101509262"; xloc "XLOC_007636"; ref_gene_id "LOC101509262"; cmp_ref "XM_012713709.2"; class_code "j"; tss_id "TSS8731";
NC_021162.1	StringTie	transcript	23214679	23218509	.	-	.	transcript_id "MSTRG.4574.8"; gene_id "MSTRG.4574"; gene_name "LOC101509262"; xloc "XLOC_007636"; ref_gene_id "LOC101509262"; cmp_ref "XM_012713709.2"; class_code "j"; tss_id "TSS8731";
NC_021162.1	StringTie	transcript	23214688	23218509	.	-	.	transcript_id "MSTRG.4574.9"; gene_id "MSTRG.4574"; gene_name "LOC101509262"; xloc "XLOC_007636"; ref_gene_id "LOC101509262"; cmp_ref "XM_004492695.3"; class_code "j"; tss_id "TSS8731";
NC_021162.1	StringTie	transcript	23897587	23904547	.	-	.	transcript_id "MSTRG.4619.4"; gene_id "MSTRG.4619"; gene_name "LOC101506274"; xloc "XLOC_007667"; ref_gene_id "LOC101506274"; cmp_ref "XM_012713697.2"; class_code "j"; tss_id "TSS8767";
NC_021162.1	StringTie	transcript	23897587	23905500	.	-	.	transcript_id "MSTRG.4619.3"; gene_id "MSTRG.4619"; gene_name "LOC101506274"; xloc "XLOC_007667"; ref_gene_id "LOC101506274"; cmp_ref "XM_012713697.2"; class_code "j"; tss_id "TSS8766";
NC_021162.1	StringTie	transcript	23897587	23905500	.	-	.	transcript_id "MSTRG.4619.2"; gene_id "MSTRG.4619"; gene_name "LOC101506274"; xloc "XLOC_007667"; ref_gene_id "LOC101506274"; cmp_ref "XM_012713697.2"; class_code "j"; tss_id "TSS8766";
NC_021162.1	StringTie	transcript	24091858	24096787	.	-	.	transcript_id "MSTRG.4637.1"; gene_id "MSTRG.4637"; gene_name "LOC101488597"; xloc "XLOC_007677"; ref_gene_id "LOC101488597"; cmp_ref "XM_012713668.2"; class_code "j"; tss_id "TSS8777";
NC_021162.1	StringTie	transcript	24141790	24146927	.	-	.	transcript_id "MSTRG.4643.1"; gene_id "MSTRG.4643"; gene_name "LOC101488504"; xloc "XLOC_007681"; ref_gene_id "LOC101488504"; cmp_ref "XM_004492805.3"; class_code "j"; tss_id "TSS8781";
NC_021162.1	StringTie	transcript	24241889	24253287	.	-	.	transcript_id "MSTRG.4657.1"; gene_id "MSTRG.4657"; gene_name "LOC101491319"; xloc "XLOC_007686"; ref_gene_id "LOC101491319"; cmp_ref "XM_004492814.2"; class_code "j"; tss_id "TSS8787";
NC_021162.1	StringTie	transcript	24241939	24253287	.	-	.	transcript_id "MSTRG.4657.6"; gene_id "MSTRG.4657"; gene_name "LOC101491319"; xloc "XLOC_007686"; ref_gene_id "LOC101491319"; cmp_ref "XM_004492814.2"; class_code "j"; tss_id "TSS8787";
NC_021162.1	StringTie	transcript	24241939	24253287	.	-	.	transcript_id "MSTRG.4657.5"; gene_id "MSTRG.4657"; gene_name "LOC101491319"; xloc "XLOC_007686"; ref_gene_id "LOC101491319"; cmp_ref "XM_004492814.2"; class_code "j"; tss_id "TSS8787";
NC_021162.1	StringTie	transcript	24242042	24250346	.	-	.	transcript_id "MSTRG.4657.9"; gene_id "MSTRG.4657"; gene_name "LOC101491319"; xloc "XLOC_007686"; ref_gene_id "LOC101491319"; cmp_ref "XM_004492814.2"; class_code "j"; tss_id "TSS8788";
NC_021162.1	StringTie	transcript	24242042	24253287	.	-	.	transcript_id "MSTRG.4657.8"; gene_id "MSTRG.4657"; gene_name "LOC101491319"; xloc "XLOC_007686"; ref_gene_id "LOC101491319"; cmp_ref "XM_004492814.2"; class_code "j"; tss_id "TSS8787";
NC_021162.1	StringTie	transcript	24242042	24253287	.	-	.	transcript_id "MSTRG.4657.7"; gene_id "MSTRG.4657"; gene_name "LOC101491319"; xloc "XLOC_007686"; ref_gene_id "LOC101491319"; cmp_ref "XM_004492814.2"; class_code "j"; tss_id "TSS8787";
NC_021162.1	StringTie	transcript	24242042	24253287	.	-	.	transcript_id "MSTRG.4657.10"; gene_id "MSTRG.4657"; gene_name "LOC101491319"; xloc "XLOC_007686"; ref_gene_id "LOC101491319"; cmp_ref "XM_004492814.2"; class_code "j"; tss_id "TSS8787";
NC_021162.1	StringTie	transcript	24463638	24466502	.	-	.	transcript_id "MSTRG.4672.3"; gene_id "MSTRG.4672"; gene_name "LOC101499459"; xloc "XLOC_007698"; ref_gene_id "LOC101499459"; cmp_ref "XM_004492842.3"; class_code "j"; tss_id "TSS8800";
NC_021162.1	StringTie	transcript	24515186	24520864	.	-	.	transcript_id "MSTRG.4678.3"; gene_id "MSTRG.4678"; gene_name "LOC101501778"; xloc "XLOC_007704"; ref_gene_id "LOC101501778"; cmp_ref "XM_012713715.1"; class_code "j"; tss_id "TSS8807";
NC_021162.1	StringTie	transcript	24521812	24528109	.	-	.	transcript_id "MSTRG.4679.3"; gene_id "MSTRG.4679"; gene_name "LOC101502103"; xloc "XLOC_007705"; ref_gene_id "LOC101502103"; cmp_ref "XM_004492851.3"; class_code "j"; tss_id "TSS8809";
NC_021162.1	StringTie	transcript	24795145	24798768	.	-	.	transcript_id "MSTRG.4692.3"; gene_id "MSTRG.4692"; gene_name "LOC101507260"; xloc "XLOC_007716"; ref_gene_id "LOC101507260"; cmp_ref "XM_012713656.2"; class_code "j"; tss_id "TSS8822";
NC_021162.1	StringTie	transcript	24914387	24924075	.	-	.	transcript_id "MSTRG.4699.1"; gene_id "MSTRG.4699"; gene_name "LOC101510447"; xloc "XLOC_007724"; ref_gene_id "LOC101510447"; cmp_ref "XM_004492879.2"; class_code "j"; tss_id "TSS8831";
NC_021162.1	StringTie	transcript	24914391	24924075	.	-	.	transcript_id "MSTRG.4699.2"; gene_id "MSTRG.4699"; gene_name "LOC101510447"; xloc "XLOC_007724"; ref_gene_id "LOC101510447"; cmp_ref "XM_004492879.2"; class_code "j"; tss_id "TSS8831";
NC_021162.1	StringTie	transcript	24914506	24924075	.	-	.	transcript_id "MSTRG.4699.3"; gene_id "MSTRG.4699"; gene_name "LOC101510447"; xloc "XLOC_007724"; ref_gene_id "LOC101510447"; cmp_ref "XM_004492879.2"; class_code "j"; tss_id "TSS8831";
NC_021162.1	StringTie	transcript	25074950	25097270	.	-	.	transcript_id "MSTRG.4713.4"; gene_id "MSTRG.4713"; gene_name "LOC101489912"; xloc "XLOC_007735"; ref_gene_id "LOC101489912"; cmp_ref "XM_004492902.3"; class_code "j"; tss_id "TSS8843";
NC_021162.1	StringTie	transcript	25088925	25097270	.	-	.	transcript_id "MSTRG.4713.6"; gene_id "MSTRG.4713"; gene_name "LOC101490779"; xloc "XLOC_007735"; ref_gene_id "LOC101490779"; cmp_ref "XM_012713690.2"; class_code "j"; tss_id "TSS8843";
NC_021162.1	StringTie	transcript	25088925	25097270	.	-	.	transcript_id "MSTRG.4713.5"; gene_id "MSTRG.4713"; gene_name "LOC101490779"; xloc "XLOC_007735"; ref_gene_id "LOC101490779"; cmp_ref "XM_012713690.2"; class_code "j"; tss_id "TSS8843";
NC_021162.1	StringTie	transcript	25089012	25097270	.	-	.	transcript_id "MSTRG.4713.7"; gene_id "MSTRG.4713"; gene_name "LOC101490779"; xloc "XLOC_007735"; ref_gene_id "LOC101490779"; cmp_ref "XM_012713690.2"; class_code "j"; tss_id "TSS8843";
NC_021162.1	StringTie	transcript	25134847	25139102	.	-	.	transcript_id "MSTRG.4716.4"; gene_id "MSTRG.4716"; gene_name "LOC101491947"; xloc "XLOC_007741"; ref_gene_id "LOC101491947"; cmp_ref "XM_012713686.2"; class_code "j"; tss_id "TSS8851";
NC_021162.1	StringTie	transcript	25134847	25150083	.	-	.	transcript_id "MSTRG.4716.5"; gene_id "MSTRG.4716"; gene_name "LOC101491947"; xloc "XLOC_007741"; ref_gene_id "LOC101491947"; cmp_ref "XM_012713686.2"; class_code "j"; tss_id "TSS8850";
NC_021162.1	StringTie	transcript	25134847	25150083	.	-	.	transcript_id "MSTRG.4716.3"; gene_id "MSTRG.4716"; gene_name "LOC101491947"; xloc "XLOC_007741"; ref_gene_id "LOC101491947"; cmp_ref "XM_012713687.2"; class_code "j"; tss_id "TSS8850";
NC_021162.1	StringTie	transcript	25505848	25510529	.	-	.	transcript_id "MSTRG.4739.2"; gene_id "MSTRG.4739"; gene_name "LOC101504031"; xloc "XLOC_007761"; ref_gene_id "LOC101504031"; cmp_ref "XM_004492948.3"; class_code "j"; tss_id "TSS8873";
NC_021162.1	StringTie	transcript	25634423	25648877	.	-	.	transcript_id "MSTRG.4754.2"; gene_id "MSTRG.4754"; gene_name "LOC101503918"; xloc "XLOC_007769"; ref_gene_id "LOC101503918"; cmp_ref "XM_004493008.2"; class_code "j"; tss_id "TSS8881";
NC_021162.1	StringTie	transcript	25718685	25730515	.	-	.	transcript_id "MSTRG.4764.2"; gene_id "MSTRG.4764"; gene_name "LOC101507790"; xloc "XLOC_007775"; ref_gene_id "LOC101507790"; cmp_ref "XM_004493019.3"; class_code "j"; tss_id "TSS8887";
NC_021162.1	StringTie	transcript	25718803	25730515	.	-	.	transcript_id "MSTRG.4764.3"; gene_id "MSTRG.4764"; gene_name "LOC101507790"; xloc "XLOC_007775"; ref_gene_id "LOC101507790"; cmp_ref "XM_004493019.3"; class_code "j"; tss_id "TSS8887";
NC_021162.1	StringTie	transcript	25748206	25758217	.	-	.	transcript_id "MSTRG.4767.1"; gene_id "MSTRG.4767"; gene_name "LOC101508428"; xloc "XLOC_007776"; ref_gene_id "LOC101508428"; cmp_ref "XM_004493020.3"; class_code "j"; tss_id "TSS8888";
NC_021162.1	StringTie	transcript	26331162	26346250	.	-	.	transcript_id "MSTRG.4802.6"; gene_id "MSTRG.4802"; gene_name "LOC101495197"; xloc "XLOC_007798"; ref_gene_id "LOC101495197"; cmp_ref "XM_004493063.3"; class_code "j"; tss_id "TSS8910";
NC_021162.1	StringTie	transcript	26446105	26449838	.	-	.	transcript_id "MSTRG.4803.2"; gene_id "MSTRG.4803"; gene_name "LOC101497706"; xloc "XLOC_007799"; ref_gene_id "LOC101497706"; cmp_ref "XM_004493071.3"; class_code "j"; tss_id "TSS8911";
NC_021162.1	StringTie	transcript	26602220	26607071	.	-	.	transcript_id "MSTRG.4819.4"; gene_id "MSTRG.4819"; gene_name "LOC101502729"; xloc "XLOC_007801"; ref_gene_id "LOC101502729"; cmp_ref "XM_004493088.3"; class_code "j"; tss_id "TSS8914";
NC_021162.1	StringTie	transcript	26602220	26607071	.	-	.	transcript_id "MSTRG.4819.3"; gene_id "MSTRG.4819"; gene_name "LOC101502729"; xloc "XLOC_007801"; ref_gene_id "LOC101502729"; cmp_ref "XM_004493088.3"; class_code "j"; tss_id "TSS8914";
NC_021162.1	StringTie	transcript	26843509	26854962	.	-	.	transcript_id "MSTRG.4845.1"; gene_id "MSTRG.4845"; gene_name "LOC101515516"; xloc "XLOC_007820"; ref_gene_id "LOC101515516"; cmp_ref "XM_012713764.2"; class_code "j"; tss_id "TSS8936";
NC_021162.1	StringTie	transcript	26843641	26847499	.	-	.	transcript_id "MSTRG.4845.2"; gene_id "MSTRG.4845"; gene_name "LOC101515516"; xloc "XLOC_007820"; ref_gene_id "LOC101515516"; cmp_ref "XM_004493130.3"; class_code "j"; tss_id "TSS8937";
NC_021162.1	StringTie	transcript	26843641	26854962	.	-	.	transcript_id "MSTRG.4845.3"; gene_id "MSTRG.4845"; gene_name "LOC101515516"; xloc "XLOC_007820"; ref_gene_id "LOC101515516"; cmp_ref "XM_004493130.3"; class_code "j"; tss_id "TSS8936";
NC_021162.1	StringTie	transcript	27084591	27101084	.	-	.	transcript_id "MSTRG.4868.1"; gene_id "MSTRG.4868"; gene_name "LOC101497377"; xloc "XLOC_007836"; ref_gene_id "LOC101497377"; cmp_ref "XR_003471906.1"; class_code "j"; tss_id "TSS8956";
NC_021162.1	StringTie	transcript	27201704	27206331	.	-	.	transcript_id "MSTRG.4875.2"; gene_id "MSTRG.4875"; gene_name "LOC101501351"; xloc "XLOC_007843"; ref_gene_id "LOC101501351"; cmp_ref "XM_012713781.2"; class_code "j"; tss_id "TSS8963";
NC_021162.1	StringTie	transcript	27201720	27206331	.	-	.	transcript_id "MSTRG.4875.4"; gene_id "MSTRG.4875"; gene_name "LOC101501351"; xloc "XLOC_007843"; ref_gene_id "LOC101501351"; cmp_ref "XM_012713781.2"; class_code "j"; tss_id "TSS8963";
NC_021162.1	StringTie	transcript	27201720	27206331	.	-	.	transcript_id "MSTRG.4875.3"; gene_id "MSTRG.4875"; gene_name "LOC101501351"; xloc "XLOC_007843"; ref_gene_id "LOC101501351"; cmp_ref "XM_012713781.2"; class_code "j"; tss_id "TSS8963";
NC_021162.1	StringTie	transcript	27201801	27206331	.	-	.	transcript_id "MSTRG.4875.8"; gene_id "MSTRG.4875"; gene_name "LOC101501351"; xloc "XLOC_007843"; ref_gene_id "LOC101501351"; cmp_ref "XM_012713781.2"; class_code "j"; tss_id "TSS8963";
NC_021162.1	StringTie	transcript	27201801	27206331	.	-	.	transcript_id "MSTRG.4875.7"; gene_id "MSTRG.4875"; gene_name "LOC101501351"; xloc "XLOC_007843"; ref_gene_id "LOC101501351"; cmp_ref "XM_012713781.2"; class_code "j"; tss_id "TSS8963";
NC_021162.1	StringTie	transcript	27391073	27393884	.	-	.	transcript_id "MSTRG.4888.8"; gene_id "MSTRG.4888"; gene_name "LOC101507163"; xloc "XLOC_007850"; ref_gene_id "LOC101507163"; cmp_ref "XM_004493194.3"; class_code "j"; tss_id "TSS8970";
NC_021162.1	StringTie	transcript	27466611	27473213	.	-	.	transcript_id "MSTRG.4892.2"; gene_id "MSTRG.4892"; gene_name "LOC101513134"; xloc "XLOC_007855"; ref_gene_id "LOC101513134"; cmp_ref "XM_004493214.3"; class_code "j"; tss_id "TSS8977";
NC_021162.1	StringTie	transcript	27466660	27473213	.	-	.	transcript_id "MSTRG.4892.3"; gene_id "MSTRG.4892"; gene_name "LOC101513134"; xloc "XLOC_007855"; ref_gene_id "LOC101513134"; cmp_ref "XM_004493214.3"; class_code "j"; tss_id "TSS8977";
NC_021162.1	StringTie	transcript	27787431	27792967	.	-	.	transcript_id "MSTRG.4925.1"; gene_id "MSTRG.4925"; gene_name "LOC101497925"; xloc "XLOC_007874"; ref_gene_id "LOC101497925"; cmp_ref "XM_004493252.3"; class_code "j"; tss_id "TSS8998";
NC_021162.1	StringTie	transcript	28241860	28244252	.	-	.	transcript_id "MSTRG.4946.1"; gene_id "MSTRG.4946"; gene_name "LOC101492841"; xloc "XLOC_007893"; ref_gene_id "LOC101492841"; cmp_ref "XM_004493305.3"; class_code "j"; tss_id "TSS9017";
NC_021162.1	StringTie	transcript	28412227	28419662	.	-	.	transcript_id "MSTRG.4958.2"; gene_id "MSTRG.4958"; gene_name "LOC101498146"; xloc "XLOC_007901"; ref_gene_id "LOC101498146"; cmp_ref "XM_004493323.3"; class_code "j"; tss_id "TSS9025";
NC_021162.1	StringTie	transcript	28441753	28447003	.	-	.	transcript_id "MSTRG.4959.2"; gene_id "MSTRG.4959"; gene_name "LOC101499028"; xloc "XLOC_007903"; ref_gene_id "LOC101499028"; cmp_ref "XM_004493325.3"; class_code "j"; tss_id "TSS9027";
NC_021162.1	StringTie	transcript	28501238	28506548	.	-	.	transcript_id "MSTRG.4963.6"; gene_id "MSTRG.4963"; gene_name "LOC101500311"; xloc "XLOC_007906"; ref_gene_id "LOC101500311"; cmp_ref "XM_027332394.1"; class_code "j"; tss_id "TSS9031";
NC_021162.1	StringTie	transcript	28501310	28506548	.	-	.	transcript_id "MSTRG.4963.7"; gene_id "MSTRG.4963"; gene_name "LOC101500311"; xloc "XLOC_007906"; ref_gene_id "LOC101500311"; cmp_ref "XM_027332393.1"; class_code "j"; tss_id "TSS9031";
NC_021162.1	StringTie	transcript	28597652	28610103	.	-	.	transcript_id "MSTRG.4970.1"; gene_id "MSTRG.4970"; gene_name "LOC101504136"; xloc "XLOC_007911"; ref_gene_id "LOC101504136"; cmp_ref "XM_004493343.2"; class_code "j"; tss_id "TSS9036";
NC_021162.1	StringTie	transcript	29307881	29313894	.	-	.	transcript_id "MSTRG.5032.4"; gene_id "MSTRG.5032"; gene_name "LOC101503478"; xloc "XLOC_007945"; ref_gene_id "LOC101503478"; cmp_ref "XM_004493427.3"; class_code "j"; tss_id "TSS9078";
NC_021162.1	StringTie	transcript	29307881	29313894	.	-	.	transcript_id "MSTRG.5032.3"; gene_id "MSTRG.5032"; gene_name "LOC101503478"; xloc "XLOC_007945"; ref_gene_id "LOC101503478"; cmp_ref "XM_004493427.3"; class_code "j"; tss_id "TSS9078";
NC_021162.1	StringTie	transcript	29382055	29386203	.	-	.	transcript_id "MSTRG.5035.2"; gene_id "MSTRG.5035"; gene_name "LOC101508114"; xloc "XLOC_007949"; ref_gene_id "LOC101508114"; cmp_ref "XM_004493436.3"; class_code "j"; tss_id "TSS9082";
NC_021162.1	StringTie	transcript	29601496	29608464	.	-	.	transcript_id "MSTRG.5061.4"; gene_id "MSTRG.5061"; gene_name "LOC101489598"; xloc "XLOC_007965"; ref_gene_id "LOC101489598"; cmp_ref "XM_004493467.3"; class_code "j"; tss_id "TSS9099";
NC_021162.1	StringTie	transcript	29675287	29681086	.	-	.	transcript_id "MSTRG.5066.1"; gene_id "MSTRG.5066"; gene_name "LOC101491529"; xloc "XLOC_007969"; ref_gene_id "LOC101491529"; cmp_ref "XM_027332937.1"; class_code "j"; tss_id "TSS9103";
NC_021162.1	StringTie	transcript	29711543	29716239	.	-	.	transcript_id "MSTRG.5067.1"; gene_id "MSTRG.5067"; gene_name "LOC101494561"; xloc "XLOC_007970"; ref_gene_id "LOC101494561"; cmp_ref "XM_012713871.2"; class_code "j"; tss_id "TSS9104";
NC_021162.1	StringTie	transcript	29711606	29715861	.	-	.	transcript_id "MSTRG.5067.7"; gene_id "MSTRG.5067"; gene_name "LOC101494561"; xloc "XLOC_007970"; ref_gene_id "LOC101494561"; cmp_ref "XM_012713872.2"; class_code "j"; tss_id "TSS9105";
NC_021162.1	StringTie	transcript	29736305	29745742	.	-	.	transcript_id "MSTRG.5068.1"; gene_id "MSTRG.5068"; gene_name "LOC101495752"; xloc "XLOC_007972"; ref_gene_id "LOC101495752"; cmp_ref "XM_004493489.3"; class_code "j"; tss_id "TSS9109";
NC_021162.1	StringTie	transcript	30216861	30226213	.	-	.	transcript_id "MSTRG.5117.2"; gene_id "MSTRG.5117"; gene_name "LOC101490573"; xloc "XLOC_007999"; ref_gene_id "LOC101490573"; cmp_ref "XM_027332356.1"; class_code "j"; tss_id "TSS9139";
NC_021162.1	StringTie	transcript	30216861	30226213	.	-	.	transcript_id "MSTRG.5117.1"; gene_id "MSTRG.5117"; gene_name "LOC101490573"; xloc "XLOC_007999"; ref_gene_id "LOC101490573"; cmp_ref "XM_027332356.1"; class_code "j"; tss_id "TSS9139";
NC_021162.1	StringTie	transcript	30675269	30686226	.	-	.	transcript_id "MSTRG.5168.3"; gene_id "MSTRG.5168"; gene_name "LOC101507890"; xloc "XLOC_008028"; ref_gene_id "LOC101507890"; cmp_ref "XM_012713837.2"; class_code "j"; tss_id "TSS9169";
NC_021162.1	StringTie	transcript	30762372	30765796	.	-	.	transcript_id "MSTRG.5173.3"; gene_id "MSTRG.5173"; gene_name "LOC101513351"; xloc "XLOC_008035"; ref_gene_id "LOC101513351"; cmp_ref "XM_004493637.3"; class_code "j"; tss_id "TSS9181";
NC_021162.1	StringTie	transcript	31017422	31024170	.	-	.	transcript_id "MSTRG.5194.1"; gene_id "MSTRG.5194"; gene_name "LOC101504348"; xloc "XLOC_008046"; ref_gene_id "LOC101504348"; cmp_ref "XM_004493685.3"; class_code "j"; tss_id "TSS9192";
NC_021162.1	StringTie	transcript	31499604	31511778	.	-	.	transcript_id "MSTRG.5232.1"; gene_id "MSTRG.5232"; gene_name "LOC101497495"; xloc "XLOC_008073"; ref_gene_id "LOC101497495"; cmp_ref "XM_004493752.3"; class_code "j"; tss_id "TSS9219";
NC_021162.1	StringTie	transcript	31499632	31511778	.	-	.	transcript_id "MSTRG.5232.2"; gene_id "MSTRG.5232"; gene_name "LOC101497495"; xloc "XLOC_008073"; ref_gene_id "LOC101497495"; cmp_ref "XM_004493752.3"; class_code "j"; tss_id "TSS9219";
NC_021162.1	StringTie	transcript	31499673	31511778	.	-	.	transcript_id "MSTRG.5232.3"; gene_id "MSTRG.5232"; gene_name "LOC101497495"; xloc "XLOC_008073"; ref_gene_id "LOC101497495"; cmp_ref "XM_004493752.3"; class_code "j"; tss_id "TSS9219";
NC_021162.1	StringTie	transcript	31586983	31594672	.	-	.	transcript_id "MSTRG.5237.1"; gene_id "MSTRG.5237"; gene_name "LOC101500192"; xloc "XLOC_008081"; ref_gene_id "LOC101500192"; cmp_ref "XM_004493761.3"; class_code "j"; tss_id "TSS9229";
NC_021162.1	StringTie	transcript	31707953	31713655	.	-	.	transcript_id "MSTRG.5249.2"; gene_id "MSTRG.5249"; gene_name "LOC101505513"; xloc "XLOC_008088"; ref_gene_id "LOC101505513"; cmp_ref "XM_012713895.2"; class_code "j"; tss_id "TSS9237";
NC_021162.1	StringTie	transcript	31707959	31714080	.	-	.	transcript_id "MSTRG.5249.6"; gene_id "MSTRG.5249"; gene_name "LOC101505513"; xloc "XLOC_008088"; ref_gene_id "LOC101505513"; cmp_ref "XM_004493779.3"; class_code "j"; tss_id "TSS9238";
NC_021162.1	StringTie	transcript	31809248	31818924	.	-	.	transcript_id "MSTRG.5258.1"; gene_id "MSTRG.5258"; gene_name "LOC101507891"; xloc "XLOC_008096"; ref_gene_id "LOC101507891"; cmp_ref "XR_003471806.1"; class_code "j"; tss_id "TSS9246";
NC_021162.1	StringTie	transcript	31809282	31818924	.	-	.	transcript_id "MSTRG.5258.4"; gene_id "MSTRG.5258"; gene_name "LOC101507891"; xloc "XLOC_008096"; ref_gene_id "LOC101507891"; cmp_ref "XR_003471806.1"; class_code "j"; tss_id "TSS9246";
NC_021162.1	StringTie	transcript	32456969	32460257	.	-	.	transcript_id "MSTRG.5282.2"; gene_id "MSTRG.5282"; gene_name "LOC101497832"; xloc "XLOC_008111"; ref_gene_id "LOC101497832"; cmp_ref "XM_012713955.2"; class_code "j"; tss_id "TSS9262";
NC_021162.1	StringTie	transcript	32456969	32474471	.	-	.	transcript_id "MSTRG.5282.3"; gene_id "MSTRG.5282"; gene_name "LOC101497832"; xloc "XLOC_008111"; ref_gene_id "LOC101497832"; cmp_ref "XM_012713955.2"; class_code "j"; tss_id "TSS9263";
NC_021162.1	StringTie	transcript	32704030	32710030	.	-	.	transcript_id "MSTRG.5306.3"; gene_id "MSTRG.5306"; gene_name "LOC101507795"; xloc "XLOC_008133"; ref_gene_id "LOC101507795"; cmp_ref "XM_027332704.1"; class_code "j"; tss_id "TSS9287";
NC_021162.1	StringTie	transcript	32704030	32710884	.	-	.	transcript_id "MSTRG.5306.2"; gene_id "MSTRG.5306"; gene_name "LOC101507795"; xloc "XLOC_008133"; ref_gene_id "LOC101507795"; cmp_ref "XM_027332704.1"; class_code "j"; tss_id "TSS9286";
NC_021162.1	StringTie	transcript	32743564	32750257	.	-	.	transcript_id "MSTRG.5314.2"; gene_id "MSTRG.5314"; gene_name "LOC101510782"; xloc "XLOC_008137"; ref_gene_id "LOC101510782"; cmp_ref "XM_004493879.3"; class_code "j"; tss_id "TSS9291";
NC_021162.1	StringTie	transcript	32743564	32750257	.	-	.	transcript_id "MSTRG.5314.1"; gene_id "MSTRG.5314"; gene_name "LOC101510782"; xloc "XLOC_008137"; ref_gene_id "LOC101510782"; cmp_ref "XM_004493879.3"; class_code "j"; tss_id "TSS9291";
NC_021162.1	StringTie	transcript	32818568	32822419	.	-	.	transcript_id "MSTRG.5320.1"; gene_id "MSTRG.5320"; gene_name "LOC101514114"; xloc "XLOC_008141"; ref_gene_id "LOC101514114"; cmp_ref "XM_004493890.3"; class_code "j"; tss_id "TSS9295";
NC_021162.1	StringTie	transcript	32913945	32921689	.	-	.	transcript_id "MSTRG.5337.9"; gene_id "MSTRG.5337"; gene_name "LOC101506387"; xloc "XLOC_008149"; ref_gene_id "LOC101506387"; cmp_ref "XM_027332958.1"; class_code "j"; tss_id "TSS9306";
NC_021162.1	StringTie	transcript	32913945	32921689	.	-	.	transcript_id "MSTRG.5337.10"; gene_id "MSTRG.5337"; gene_name "LOC101506387"; xloc "XLOC_008149"; ref_gene_id "LOC101506387"; cmp_ref "XM_027332958.1"; class_code "j"; tss_id "TSS9306";
NC_021162.1	StringTie	transcript	32913958	32921689	.	-	.	transcript_id "MSTRG.5337.11"; gene_id "MSTRG.5337"; gene_name "LOC101506387"; xloc "XLOC_008149"; ref_gene_id "LOC101506387"; cmp_ref "XM_027332958.1"; class_code "j"; tss_id "TSS9306";
NC_021162.1	StringTie	transcript	32914026	32920214	.	-	.	transcript_id "MSTRG.5337.14"; gene_id "MSTRG.5337"; gene_name "LOC101506387"; xloc "XLOC_008149"; ref_gene_id "LOC101506387"; cmp_ref "XM_012713970.2"; class_code "j"; tss_id "TSS9307";
NC_021162.1	StringTie	transcript	32914026	32921689	.	-	.	transcript_id "MSTRG.5337.13"; gene_id "MSTRG.5337"; gene_name "LOC101506387"; xloc "XLOC_008149"; ref_gene_id "LOC101506387"; cmp_ref "XM_027332958.1"; class_code "j"; tss_id "TSS9306";
NC_021162.1	StringTie	transcript	33078595	33092153	.	-	.	transcript_id "MSTRG.5348.2"; gene_id "MSTRG.5348"; gene_name "LOC101506720"; xloc "XLOC_008157"; ref_gene_id "LOC101506720"; cmp_ref "XM_027332336.1"; class_code "j"; tss_id "TSS9317";
NC_021162.1	StringTie	transcript	33924742	33928897	.	-	.	transcript_id "MSTRG.5379.1"; gene_id "MSTRG.5379"; gene_name "LOC101494039"; xloc "XLOC_008189"; ref_gene_id "LOC101494039"; cmp_ref "XM_004493988.3"; class_code "j"; tss_id "TSS9350";
NC_021162.1	StringTie	transcript	34284843	34291833	.	-	.	transcript_id "MSTRG.5388.1"; gene_id "MSTRG.5388"; gene_name "LOC101502847"; xloc "XLOC_008199"; ref_gene_id "LOC101502847"; cmp_ref "XM_012714229.2"; class_code "j"; tss_id "TSS9361";
NC_021162.1	StringTie	transcript	34317178	34322993	.	-	.	transcript_id "MSTRG.5390.2"; gene_id "MSTRG.5390"; gene_name "LOC101504242"; xloc "XLOC_008201"; ref_gene_id "LOC101504242"; cmp_ref "XM_004494014.3"; class_code "j"; tss_id "TSS9364";
NC_021162.1	StringTie	transcript	34476569	34477254	.	-	.	transcript_id "MSTRG.5402.3"; gene_id "MSTRG.5402"; gene_name "LOC105851840"; xloc "XLOC_008206"; ref_gene_id "LOC105851840"; cmp_ref "XR_001143584.2"; class_code "j"; tss_id "TSS9370";
NC_021162.1	StringTie	transcript	34593530	34604678	.	-	.	transcript_id "MSTRG.5413.1"; gene_id "MSTRG.5413"; gene_name "LOC101512705"; xloc "XLOC_008209"; ref_gene_id "LOC101512705"; cmp_ref "XM_004494041.3"; class_code "j"; tss_id "TSS9373";
NC_021162.1	StringTie	transcript	34692652	34703505	.	-	.	transcript_id "MSTRG.5422.1"; gene_id "MSTRG.5422"; gene_name "LOC101490788"; xloc "XLOC_008216"; ref_gene_id "LOC101490788"; cmp_ref "XM_012714187.2"; class_code "j"; tss_id "TSS9381";
NC_021162.1	StringTie	transcript	34692850	34703505	.	-	.	transcript_id "MSTRG.5422.6"; gene_id "MSTRG.5422"; gene_name "LOC101490788"; xloc "XLOC_008216"; ref_gene_id "LOC101490788"; cmp_ref "XM_004494062.3"; class_code "j"; tss_id "TSS9381";
NC_021162.1	StringTie	transcript	34756031	34760085	.	-	.	transcript_id "MSTRG.5426.2"; gene_id "MSTRG.5426"; gene_name "LOC101493499"; xloc "XLOC_008218"; ref_gene_id "LOC101493499"; cmp_ref "XM_004494070.3"; class_code "j"; tss_id "TSS9383";
NC_021162.1	StringTie	transcript	34756049	34760085	.	-	.	transcript_id "MSTRG.5426.3"; gene_id "MSTRG.5426"; gene_name "LOC101493499"; xloc "XLOC_008218"; ref_gene_id "LOC101493499"; cmp_ref "XM_004494070.3"; class_code "j"; tss_id "TSS9383";
NC_021162.1	StringTie	transcript	34756109	34760085	.	-	.	transcript_id "MSTRG.5426.4"; gene_id "MSTRG.5426"; gene_name "LOC101493499"; xloc "XLOC_008218"; ref_gene_id "LOC101493499"; cmp_ref "XM_004494070.3"; class_code "j"; tss_id "TSS9383";
NC_021162.1	StringTie	transcript	34799973	34802574	.	-	.	transcript_id "MSTRG.5430.3"; gene_id "MSTRG.5430"; gene_name "LOC101495208"; xloc "XLOC_008224"; ref_gene_id "LOC101495208"; cmp_ref "XM_004494076.3"; class_code "j"; tss_id "TSS9389";
NC_021162.1	StringTie	transcript	35034323	35045017	.	-	.	transcript_id "MSTRG.5453.1"; gene_id "MSTRG.5453"; gene_name "LOC101501578"; xloc "XLOC_008232"; ref_gene_id "LOC101501578"; cmp_ref "XM_004494096.3"; class_code "j"; tss_id "TSS9397";
NC_021162.1	StringTie	transcript	35034368	35045017	.	-	.	transcript_id "MSTRG.5453.2"; gene_id "MSTRG.5453"; gene_name "LOC101501578"; xloc "XLOC_008232"; ref_gene_id "LOC101501578"; cmp_ref "XM_004494096.3"; class_code "j"; tss_id "TSS9397";
NC_021162.1	StringTie	transcript	35034544	35045017	.	-	.	transcript_id "MSTRG.5453.4"; gene_id "MSTRG.5453"; gene_name "LOC101501578"; xloc "XLOC_008232"; ref_gene_id "LOC101501578"; cmp_ref "XM_004494096.3"; class_code "j"; tss_id "TSS9397";
NC_021162.1	StringTie	transcript	35096517	35100021	.	-	.	transcript_id "MSTRG.5457.2"; gene_id "MSTRG.5457"; gene_name "LOC101503167"; xloc "XLOC_008236"; ref_gene_id "LOC101503167"; cmp_ref "XM_004494101.3"; class_code "j"; tss_id "TSS9401";
NC_021162.1	StringTie	transcript	35206704	35212489	.	-	.	transcript_id "MSTRG.5466.1"; gene_id "MSTRG.5466"; gene_name "LOC101507796"; xloc "XLOC_008242"; ref_gene_id "LOC101507796"; cmp_ref "XM_004494117.3"; class_code "j"; tss_id "TSS9408";
NC_021162.1	StringTie	transcript	35206759	35212489	.	-	.	transcript_id "MSTRG.5466.4"; gene_id "MSTRG.5466"; gene_name "LOC101507796"; xloc "XLOC_008242"; ref_gene_id "LOC101507796"; cmp_ref "XM_004494117.3"; class_code "j"; tss_id "TSS9408";
NC_021162.1	StringTie	transcript	35206759	35212489	.	-	.	transcript_id "MSTRG.5466.3"; gene_id "MSTRG.5466"; gene_name "LOC101507796"; xloc "XLOC_008242"; ref_gene_id "LOC101507796"; cmp_ref "XM_004494117.3"; class_code "j"; tss_id "TSS9408";
NC_021162.1	StringTie	transcript	35206854	35212489	.	-	.	transcript_id "MSTRG.5466.5"; gene_id "MSTRG.5466"; gene_name "LOC101507796"; xloc "XLOC_008242"; ref_gene_id "LOC101507796"; cmp_ref "XM_004494117.3"; class_code "j"; tss_id "TSS9408";
NC_021162.1	StringTie	transcript	35296785	35300999	.	-	.	transcript_id "MSTRG.5478.2"; gene_id "MSTRG.5478"; gene_name "LOC101515411"; xloc "XLOC_008250"; ref_gene_id "LOC101515411"; cmp_ref "XM_027332719.1"; class_code "j"; tss_id "TSS9416";
NC_021162.1	StringTie	transcript	35382890	35386955	.	-	.	transcript_id "MSTRG.5486.1"; gene_id "MSTRG.5486"; gene_name "LOC101491430"; xloc "XLOC_008256"; ref_gene_id "LOC101491430"; cmp_ref "XM_004494156.2"; class_code "j"; tss_id "TSS9422";
NC_021162.1	StringTie	transcript	35382895	35386955	.	-	.	transcript_id "MSTRG.5486.4"; gene_id "MSTRG.5486"; gene_name "LOC101491430"; xloc "XLOC_008256"; ref_gene_id "LOC101491430"; cmp_ref "XM_004494156.2"; class_code "j"; tss_id "TSS9422";
NC_021162.1	StringTie	transcript	35382895	35386955	.	-	.	transcript_id "MSTRG.5486.3"; gene_id "MSTRG.5486"; gene_name "LOC101491430"; xloc "XLOC_008256"; ref_gene_id "LOC101491430"; cmp_ref "XM_004494156.2"; class_code "j"; tss_id "TSS9422";
NC_021162.1	StringTie	transcript	35447443	35451377	.	-	.	transcript_id "MSTRG.5493.2"; gene_id "MSTRG.5493"; gene_name "LOC101495097"; xloc "XLOC_008261"; ref_gene_id "LOC101495097"; cmp_ref "XM_004494168.3"; class_code "j"; tss_id "TSS9427";
NC_021162.1	StringTie	transcript	35721946	35724628	.	-	.	transcript_id "MSTRG.5518.2"; gene_id "MSTRG.5518"; gene_name "LOC101503925"; xloc "XLOC_008278"; ref_gene_id "LOC101503925"; cmp_ref "XM_004494195.2"; class_code "j"; tss_id "TSS9446";
NC_021162.1	StringTie	transcript	35777664	35780039	.	-	.	transcript_id "MSTRG.5521.2"; gene_id "MSTRG.5521"; gene_name "LOC101505756"; xloc "XLOC_008279"; ref_gene_id "LOC101505756"; cmp_ref "XM_004494201.3"; class_code "j"; tss_id "TSS9447";
NC_021162.1	StringTie	transcript	35982425	35987752	.	-	.	transcript_id "MSTRG.5544.1"; gene_id "MSTRG.5544"; gene_name "LOC101489285"; xloc "XLOC_008293"; ref_gene_id "LOC101489285"; cmp_ref "XM_012714086.2"; class_code "j"; tss_id "TSS9463";
NC_021162.1	StringTie	transcript	36014220	36016693	.	-	.	transcript_id "MSTRG.5548.2"; gene_id "MSTRG.5548"; gene_name "LOC101489930"; xloc "XLOC_008295"; ref_gene_id "LOC101489930"; cmp_ref "XM_027332916.1"; class_code "j"; tss_id "TSS9466";
NC_021162.1	StringTie	transcript	36084161	36088212	.	-	.	transcript_id "MSTRG.5554.1"; gene_id "MSTRG.5554"; gene_name "LOC101491960"; xloc "XLOC_008299"; ref_gene_id "LOC101491960"; cmp_ref "XM_004494248.3"; class_code "j"; tss_id "TSS9470";
NC_021162.1	StringTie	transcript	36099126	36105417	.	-	.	transcript_id "MSTRG.5556.3"; gene_id "MSTRG.5556"; gene_name "LOC101492293"; xloc "XLOC_008300"; ref_gene_id "LOC101492293"; cmp_ref "XM_012714201.2"; class_code "j"; tss_id "TSS9472";
NC_021162.1	StringTie	transcript	36099126	36105417	.	-	.	transcript_id "MSTRG.5556.2"; gene_id "MSTRG.5556"; gene_name "LOC101492293"; xloc "XLOC_008300"; ref_gene_id "LOC101492293"; cmp_ref "XM_012714201.2"; class_code "j"; tss_id "TSS9472";
NC_021162.1	StringTie	transcript	36099126	36105417	.	-	.	transcript_id "MSTRG.5556.1"; gene_id "MSTRG.5556"; gene_name "LOC101492293"; xloc "XLOC_008300"; ref_gene_id "LOC101492293"; cmp_ref "XM_012714201.2"; class_code "j"; tss_id "TSS9472";
NC_021162.1	StringTie	transcript	36115037	36128468	.	-	.	transcript_id "MSTRG.5560.2"; gene_id "MSTRG.5560"; gene_name "LOC101493297"; xloc "XLOC_008302"; ref_gene_id "LOC101493297"; cmp_ref "XM_004494252.3"; class_code "j"; tss_id "TSS9474";
NC_021162.1	StringTie	transcript	36215761	36219961	.	-	.	transcript_id "MSTRG.5571.1"; gene_id "MSTRG.5571"; gene_name "LOC101499146"; xloc "XLOC_008313"; ref_gene_id "LOC101499146"; cmp_ref "XM_004494271.3"; class_code "j"; tss_id "TSS9487";
NC_021162.1	StringTie	transcript	36215919	36219961	.	-	.	transcript_id "MSTRG.5571.2"; gene_id "MSTRG.5571"; gene_name "LOC101499146"; xloc "XLOC_008313"; ref_gene_id "LOC101499146"; cmp_ref "XM_004494272.3"; class_code "j"; tss_id "TSS9487";
NC_021162.1	StringTie	transcript	36376245	36380868	.	-	.	transcript_id "MSTRG.5591.1"; gene_id "MSTRG.5591"; gene_name "LOC101506941"; xloc "XLOC_008327"; ref_gene_id "LOC101506941"; cmp_ref "XM_004494298.3"; class_code "j"; tss_id "TSS9503";
NC_021162.1	StringTie	transcript	36414538	36419437	.	-	.	transcript_id "MSTRG.5601.1"; gene_id "MSTRG.5601"; gene_name "LOC101509815"; xloc "XLOC_008332"; ref_gene_id "LOC101509815"; cmp_ref "XM_004494308.3"; class_code "j"; tss_id "TSS9508";
NC_021162.1	StringTie	transcript	36934610	36941538	.	-	.	transcript_id "MSTRG.5658.1"; gene_id "MSTRG.5658"; gene_name "LOC101495434"; xloc "XLOC_008372"; ref_gene_id "LOC101495434"; cmp_ref "XM_027332919.1"; class_code "j"; tss_id "TSS9551";
NC_021162.1	StringTie	transcript	37034055	37038124	.	-	.	transcript_id "MSTRG.5675.4"; gene_id "MSTRG.5675"; gene_name "LOC101510238"; xloc "XLOC_008380"; ref_gene_id "LOC101510238"; cmp_ref "XM_012714091.2"; class_code "j"; tss_id "TSS9560";
NC_021162.1	StringTie	transcript	37034334	37037967	.	-	.	transcript_id "MSTRG.5675.5"; gene_id "MSTRG.5675"; gene_name "LOC101510238"; xloc "XLOC_008380"; ref_gene_id "LOC101510238"; cmp_ref "XM_012714091.2"; class_code "j"; tss_id "TSS9561";
NC_021162.1	StringTie	transcript	37034421	37038124	.	-	.	transcript_id "MSTRG.5675.6"; gene_id "MSTRG.5675"; gene_name "LOC101510238"; xloc "XLOC_008380"; ref_gene_id "LOC101510238"; cmp_ref "XM_012714091.2"; class_code "j"; tss_id "TSS9560";
NC_021162.1	StringTie	transcript	37154141	37157710	.	-	.	transcript_id "MSTRG.5684.1"; gene_id "MSTRG.5684"; gene_name "LOC101515207"; xloc "XLOC_008384"; ref_gene_id "LOC101515207"; cmp_ref "XM_004494414.3"; class_code "j"; tss_id "TSS9565";
NC_021162.1	StringTie	transcript	37214305	37217979	.	-	.	transcript_id "MSTRG.5692.1"; gene_id "MSTRG.5692"; gene_name "LOC101490696"; xloc "XLOC_008387"; ref_gene_id "LOC101490696"; cmp_ref "XM_004494424.3"; class_code "j"; tss_id "TSS9568";
NC_021162.1	StringTie	transcript	37859104	37869058	.	-	.	transcript_id "MSTRG.5749.2"; gene_id "MSTRG.5749"; gene_name "LOC101489173"; xloc "XLOC_008428"; ref_gene_id "LOC101489173"; cmp_ref "XM_012714169.2"; class_code "j"; tss_id "TSS9612";
NC_021162.1	StringTie	transcript	37950415	37953268	.	-	.	transcript_id "MSTRG.5763.1"; gene_id "MSTRG.5763"; gene_name "LOC101492068"; xloc "XLOC_008431"; ref_gene_id "LOC101492068"; cmp_ref "XR_003471919.1"; class_code "j"; tss_id "TSS9615";
NC_021162.1	StringTie	transcript	38025448	38030867	.	-	.	transcript_id "MSTRG.5772.3"; gene_id "MSTRG.5772"; gene_name "LOC101495310"; xloc "XLOC_008444"; ref_gene_id "LOC101495310"; cmp_ref "XR_001143573.2"; class_code "j"; tss_id "TSS9628";
NC_021162.1	StringTie	transcript	38025448	38030867	.	-	.	transcript_id "MSTRG.5772.2"; gene_id "MSTRG.5772"; gene_name "LOC101495310"; xloc "XLOC_008444"; ref_gene_id "LOC101495310"; cmp_ref "XR_001143573.2"; class_code "j"; tss_id "TSS9628";
NC_021162.1	StringTie	transcript	38025586	38030867	.	-	.	transcript_id "MSTRG.5772.5"; gene_id "MSTRG.5772"; gene_name "LOC101495310"; xloc "XLOC_008444"; ref_gene_id "LOC101495310"; cmp_ref "XM_004494529.3"; class_code "j"; tss_id "TSS9628";
NC_021162.1	StringTie	transcript	38052383	38056705	.	-	.	transcript_id "MSTRG.5777.1"; gene_id "MSTRG.5777"; gene_name "LOC101497501"; xloc "XLOC_008450"; ref_gene_id "LOC101497501"; cmp_ref "XM_004494537.3"; class_code "j"; tss_id "TSS9635";
NC_021162.1	StringTie	transcript	38150382	38154524	.	-	.	transcript_id "MSTRG.5789.4"; gene_id "MSTRG.5789"; gene_name "LOC101502432"; xloc "XLOC_008459"; ref_gene_id "LOC101502432"; cmp_ref "XM_004494554.3"; class_code "j"; tss_id "TSS9644";
NC_021162.1	StringTie	transcript	38155661	38166658	.	-	.	transcript_id "MSTRG.5792.2"; gene_id "MSTRG.5792"; gene_name "LOC101503172"; xloc "XLOC_008460"; ref_gene_id "LOC101503172"; cmp_ref "XM_012714100.2"; class_code "j"; tss_id "TSS9646";
NC_021162.1	StringTie	transcript	38167050	38173368	.	-	.	transcript_id "MSTRG.5792.3"; gene_id "MSTRG.5792"; gene_name "LOC101503172"; xloc "XLOC_008460"; ref_gene_id "LOC101503172"; cmp_ref "XM_012714100.2"; class_code "j"; tss_id "TSS9645";
NC_021162.1	StringTie	transcript	38220244	38229412	.	-	.	transcript_id "MSTRG.5801.6"; gene_id "MSTRG.5801"; gene_name "LOC101504897"; xloc "XLOC_008464"; ref_gene_id "LOC101504897"; cmp_ref "XM_012714237.2"; class_code "j"; tss_id "TSS9652";
NC_021162.1	StringTie	transcript	38220244	38229412	.	-	.	transcript_id "MSTRG.5801.4"; gene_id "MSTRG.5801"; gene_name "LOC101504897"; xloc "XLOC_008464"; ref_gene_id "LOC101504897"; cmp_ref "XM_004494562.3"; class_code "j"; tss_id "TSS9652";
NC_021162.1	StringTie	transcript	38220271	38229412	.	-	.	transcript_id "MSTRG.5801.8"; gene_id "MSTRG.5801"; gene_name "LOC101504897"; xloc "XLOC_008464"; ref_gene_id "LOC101504897"; cmp_ref "XM_004494562.3"; class_code "j"; tss_id "TSS9652";
NC_021162.1	StringTie	transcript	38220271	38229412	.	-	.	transcript_id "MSTRG.5801.7"; gene_id "MSTRG.5801"; gene_name "LOC101504897"; xloc "XLOC_008464"; ref_gene_id "LOC101504897"; cmp_ref "XM_012714237.2"; class_code "j"; tss_id "TSS9652";
NC_021162.1	StringTie	transcript	38333968	38337154	.	-	.	transcript_id "MSTRG.5809.1"; gene_id "MSTRG.5809"; gene_name "LOC101510030"; xloc "XLOC_008478"; ref_gene_id "LOC101510030"; cmp_ref "XM_004494579.3"; class_code "j"; tss_id "TSS9667";
NC_021162.1	StringTie	transcript	38394404	38398496	.	-	.	transcript_id "MSTRG.5818.6"; gene_id "MSTRG.5818"; gene_name "LOC101513901"; xloc "XLOC_008484"; ref_gene_id "LOC101513901"; cmp_ref "XM_012714170.2"; class_code "j"; tss_id "TSS9674";
NC_021162.1	StringTie	transcript	38508156	38512969	.	-	.	transcript_id "MSTRG.5827.2"; gene_id "MSTRG.5827"; gene_name "LOC101490795"; xloc "XLOC_008492"; ref_gene_id "LOC101490795"; cmp_ref "XM_004494605.3"; class_code "j"; tss_id "TSS9683";
NC_021162.1	StringTie	transcript	38535020	38543135	.	-	.	transcript_id "MSTRG.5828.1"; gene_id "MSTRG.5828"; gene_name "LOC101491120"; xloc "XLOC_008496"; ref_gene_id "LOC101491120"; cmp_ref "XM_004494606.3"; class_code "j"; tss_id "TSS9688";
NC_021162.1	StringTie	transcript	38699285	38705257	.	-	.	transcript_id "MSTRG.5851.3"; gene_id "MSTRG.5851"; gene_name "LOC101499244"; xloc "XLOC_008510"; ref_gene_id "LOC101499244"; cmp_ref "XM_004494633.2"; class_code "j"; tss_id "TSS9703";
NC_021162.1	StringTie	transcript	38768432	38777810	.	-	.	transcript_id "MSTRG.5855.2"; gene_id "MSTRG.5855"; gene_name "LOC101502433"; xloc "XLOC_008514"; ref_gene_id "LOC101502433"; cmp_ref "XM_004494644.3"; class_code "j"; tss_id "TSS9709";
NC_021162.1	StringTie	transcript	38768432	38777810	.	-	.	transcript_id "MSTRG.5855.1"; gene_id "MSTRG.5855"; gene_name "LOC101502433"; xloc "XLOC_008514"; ref_gene_id "LOC101502433"; cmp_ref "XM_004494643.3"; class_code "j"; tss_id "TSS9709";
NC_021162.1	StringTie	transcript	38768459	38777810	.	-	.	transcript_id "MSTRG.5855.5"; gene_id "MSTRG.5855"; gene_name "LOC101502433"; xloc "XLOC_008514"; ref_gene_id "LOC101502433"; cmp_ref "XM_004494643.3"; class_code "j"; tss_id "TSS9709";
NC_021162.1	StringTie	transcript	39018503	39037109	.	-	.	transcript_id "MSTRG.5884.3"; gene_id "MSTRG.5884"; gene_name "LOC101488398"; xloc "XLOC_008528"; ref_gene_id "LOC101488398"; cmp_ref "XM_004494691.3"; class_code "j"; tss_id "TSS9725";
NC_021162.1	StringTie	transcript	39080066	39085333	.	-	.	transcript_id "MSTRG.5881.1"; gene_id "MSTRG.5881"; gene_name "LOC101489928"; xloc "XLOC_008531"; ref_gene_id "LOC101489928"; cmp_ref "XM_004494696.3"; class_code "j"; tss_id "TSS9728";
NC_021162.1	StringTie	transcript	39102830	39106043	.	-	.	transcript_id "MSTRG.5888.2"; gene_id "MSTRG.5888"; gene_name "LOC101491219"; xloc "XLOC_008532"; ref_gene_id "LOC101491219"; cmp_ref "XM_004494700.3"; class_code "j"; tss_id "TSS9729";
NC_021162.1	StringTie	transcript	39498168	39509001	.	-	.	transcript_id "MSTRG.5933.1"; gene_id "MSTRG.5933"; gene_name "LOC101512170"; xloc "XLOC_008554"; ref_gene_id "LOC101512170"; cmp_ref "XM_004494771.3"; class_code "j"; tss_id "TSS9751";
NC_021162.1	StringTie	transcript	39792569	39804926	.	-	.	transcript_id "MSTRG.5976.2"; gene_id "MSTRG.5976"; gene_name "LOC101502324"; xloc "XLOC_008580"; ref_gene_id "LOC101502324"; cmp_ref "XM_004494827.3"; class_code "j"; tss_id "TSS9779";
NC_021162.1	StringTie	transcript	39792569	39804926	.	-	.	transcript_id "MSTRG.5976.1"; gene_id "MSTRG.5976"; gene_name "LOC101502324"; xloc "XLOC_008580"; ref_gene_id "LOC101502324"; cmp_ref "XM_004494827.3"; class_code "j"; tss_id "TSS9779";
NC_021162.1	StringTie	transcript	39792571	39804926	.	-	.	transcript_id "MSTRG.5976.3"; gene_id "MSTRG.5976"; gene_name "LOC101502324"; xloc "XLOC_008580"; ref_gene_id "LOC101502324"; cmp_ref "XM_004494827.3"; class_code "j"; tss_id "TSS9779";
NC_021162.1	StringTie	transcript	39792584	39804926	.	-	.	transcript_id "MSTRG.5976.5"; gene_id "MSTRG.5976"; gene_name "LOC101502324"; xloc "XLOC_008580"; ref_gene_id "LOC101502324"; cmp_ref "XM_004494827.3"; class_code "j"; tss_id "TSS9779";
NC_021162.1	StringTie	transcript	39868549	39872834	.	-	.	transcript_id "MSTRG.5978.1"; gene_id "MSTRG.5978"; gene_name "LOC101504898"; xloc "XLOC_008583"; ref_gene_id "LOC101504898"; cmp_ref "XM_004494836.3"; class_code "j"; tss_id "TSS9783";
NC_021162.1	StringTie	transcript	39877358	39882630	.	-	.	transcript_id "MSTRG.5983.4"; gene_id "MSTRG.5983"; gene_name "LOC101505523"; xloc "XLOC_008584"; ref_gene_id "LOC101505523"; cmp_ref "XM_027332587.1"; class_code "j"; tss_id "TSS9785";
NC_021162.1	StringTie	transcript	39877358	39882630	.	-	.	transcript_id "MSTRG.5983.3"; gene_id "MSTRG.5983"; gene_name "LOC101505523"; xloc "XLOC_008584"; ref_gene_id "LOC101505523"; cmp_ref "XM_012714216.2"; class_code "j"; tss_id "TSS9785";
NC_021162.1	StringTie	transcript	39952676	39964770	.	-	.	transcript_id "MSTRG.5987.3"; gene_id "MSTRG.5987"; gene_name "LOC101506836"; xloc "XLOC_008585"; ref_gene_id "LOC101506836"; cmp_ref "XM_004494842.3"; class_code "j"; tss_id "TSS9786";
NC_021163.1	StringTie	transcript	440605	449853	.	+	.	transcript_id "MSTRG.6021.2"; gene_id "MSTRG.6021"; gene_name "LOC101501583"; xloc "XLOC_008702"; ref_gene_id "LOC101501583"; cmp_ref "XM_004494955.3"; class_code "j"; tss_id "TSS9908";
NC_021163.1	StringTie	transcript	584403	587332	.	+	.	transcript_id "MSTRG.6032.2"; gene_id "MSTRG.6032"; gene_name "LOC101505104"; xloc "XLOC_008709"; ref_gene_id "LOC101505104"; cmp_ref "XM_004494967.3"; class_code "j"; tss_id "TSS9915";
NC_021163.1	StringTie	transcript	788579	791762	.	+	.	transcript_id "MSTRG.6046.2"; gene_id "MSTRG.6046"; gene_name "LOC101512499"; xloc "XLOC_008715"; ref_gene_id "LOC101512499"; cmp_ref "XM_004494990.3"; class_code "j"; tss_id "TSS9921";
NC_021163.1	StringTie	transcript	873730	883900	.	+	.	transcript_id "MSTRG.6059.7"; gene_id "MSTRG.6059"; gene_name "LOC101490037"; xloc "XLOC_008721"; ref_gene_id "LOC101490037"; cmp_ref "XM_012714324.2"; class_code "j"; tss_id "TSS9928";
NC_021163.1	StringTie	transcript	1043548	1050664	.	+	.	transcript_id "MSTRG.6071.2"; gene_id "MSTRG.6071"; gene_name "LOC101495858"; xloc "XLOC_008729"; ref_gene_id "LOC101495858"; cmp_ref "XM_004495025.3"; class_code "j"; tss_id "TSS9936";
NC_021163.1	StringTie	transcript	1076254	1081846	.	+	.	transcript_id "MSTRG.6076.4"; gene_id "MSTRG.6076"; gene_name "LOC101497387"; xloc "XLOC_008731"; ref_gene_id "LOC101497387"; cmp_ref "XM_004495031.3"; class_code "j"; tss_id "TSS9938";
NC_021163.1	StringTie	transcript	1312498	1317679	.	+	.	transcript_id "MSTRG.6093.4"; gene_id "MSTRG.6093"; gene_name "LOC101505526"; xloc "XLOC_008742"; ref_gene_id "LOC101505526"; cmp_ref "XM_012714350.2"; class_code "j"; tss_id "TSS9949";
NC_021163.1	StringTie	transcript	1741002	1753956	.	+	.	transcript_id "MSTRG.6123.4"; gene_id "MSTRG.6123"; gene_name "LOC101492966"; xloc "XLOC_008765"; ref_gene_id "LOC101492966"; cmp_ref "XM_012714347.2"; class_code "j"; tss_id "TSS9977";
NC_021163.1	StringTie	transcript	1780971	1811146	.	+	.	transcript_id "MSTRG.6131.9"; gene_id "MSTRG.6131"; gene_name "LOC101494572"; xloc "XLOC_008767"; ref_gene_id "LOC101494572"; cmp_ref "XM_027333907.1"; class_code "j"; tss_id "TSS9980";
NC_021163.1	StringTie	transcript	1884988	1892687	.	+	.	transcript_id "MSTRG.6136.1"; gene_id "MSTRG.6136"; gene_name "LOC101497841"; xloc "XLOC_008770"; ref_gene_id "LOC101497841"; cmp_ref "XM_004495121.3"; class_code "j"; tss_id "TSS9986";
NC_021163.1	StringTie	transcript	1968208	1973959	.	+	.	transcript_id "MSTRG.6140.1"; gene_id "MSTRG.6140"; gene_name "LOC101501474"; xloc "XLOC_008774"; ref_gene_id "LOC101501474"; cmp_ref "XM_004495133.3"; class_code "j"; tss_id "TSS9992";
NC_021163.1	StringTie	transcript	1968244	1973959	.	+	.	transcript_id "MSTRG.6140.3"; gene_id "MSTRG.6140"; gene_name "LOC101501474"; xloc "XLOC_008774"; ref_gene_id "LOC101501474"; cmp_ref "XM_004495133.3"; class_code "j"; tss_id "TSS9992";
NC_021163.1	StringTie	transcript	1968299	1973959	.	+	.	transcript_id "MSTRG.6140.5"; gene_id "MSTRG.6140"; gene_name "LOC101501474"; xloc "XLOC_008774"; ref_gene_id "LOC101501474"; cmp_ref "XM_004495133.3"; class_code "j"; tss_id "TSS9992";
NC_021163.1	StringTie	transcript	2114322	2121503	.	+	.	transcript_id "MSTRG.6150.1"; gene_id "MSTRG.6150"; gene_name "LOC101505859"; xloc "XLOC_008783"; ref_gene_id "LOC101505859"; cmp_ref "XM_004495146.3"; class_code "j"; tss_id "TSS10002";
NC_021163.1	StringTie	transcript	2114588	2121503	.	+	.	transcript_id "MSTRG.6150.2"; gene_id "MSTRG.6150"; gene_name "LOC101505859"; xloc "XLOC_008783"; ref_gene_id "LOC101505859"; cmp_ref "XM_004495146.3"; class_code "j"; tss_id "TSS10003";
NC_021163.1	StringTie	transcript	2114589	2121503	.	+	.	transcript_id "MSTRG.6150.4"; gene_id "MSTRG.6150"; gene_name "LOC101505859"; xloc "XLOC_008783"; ref_gene_id "LOC101505859"; cmp_ref "XM_004495146.3"; class_code "j"; tss_id "TSS10003";
NC_021163.1	StringTie	transcript	2302815	2316078	.	+	.	transcript_id "MSTRG.6170.1"; gene_id "MSTRG.6170"; gene_name "LOC101514559"; xloc "XLOC_008788"; ref_gene_id "LOC101514559"; cmp_ref "XM_004495178.3"; class_code "j"; tss_id "TSS10009";
NC_021163.1	StringTie	transcript	2374179	2380496	.	+	.	transcript_id "MSTRG.6175.1"; gene_id "MSTRG.6175"; gene_name "LOC101489065"; xloc "XLOC_008791"; ref_gene_id "LOC101489065"; cmp_ref "XR_001143619.2"; class_code "j"; tss_id "TSS10012";
NC_021163.1	StringTie	transcript	2401677	2417629	.	+	.	transcript_id "MSTRG.6180.4"; gene_id "MSTRG.6180"; gene_name "LOC101489723"; xloc "XLOC_008792"; ref_gene_id "LOC101489723"; cmp_ref "XM_027333872.1"; class_code "j"; tss_id "TSS10015";
NC_021163.1	StringTie	transcript	2418565	2432642	.	+	.	transcript_id "MSTRG.6180.5"; gene_id "MSTRG.6180"; gene_name "LOC101489723"; xloc "XLOC_008792"; ref_gene_id "LOC101489723"; cmp_ref "XM_004495186.3"; class_code "j"; tss_id "TSS10016";
NC_021163.1	StringTie	transcript	2419108	2432642	.	+	.	transcript_id "MSTRG.6180.6"; gene_id "MSTRG.6180"; gene_name "LOC101489723"; xloc "XLOC_008792"; ref_gene_id "LOC101489723"; cmp_ref "XM_004495186.3"; class_code "j"; tss_id "TSS10017";
NC_021163.1	StringTie	transcript	2504742	2509663	.	+	.	transcript_id "MSTRG.6182.1"; gene_id "MSTRG.6182"; gene_name "LOC101491543"; xloc "XLOC_008795"; ref_gene_id "LOC101491543"; cmp_ref "XM_027334098.1"; class_code "j"; tss_id "TSS10020";
NC_021163.1	StringTie	transcript	2504751	2508753	.	+	.	transcript_id "MSTRG.6182.5"; gene_id "MSTRG.6182"; gene_name "LOC101491543"; xloc "XLOC_008795"; ref_gene_id "LOC101491543"; cmp_ref "XM_027334098.1"; class_code "j"; tss_id "TSS10020";
NC_021163.1	StringTie	transcript	2522638	2525721	.	+	.	transcript_id "MSTRG.6184.1"; gene_id "MSTRG.6184"; gene_name "LOC101492748"; xloc "XLOC_008796"; ref_gene_id "LOC101492748"; cmp_ref "XM_004495196.3"; class_code "j"; tss_id "TSS10021";
NC_021163.1	StringTie	transcript	2560161	2563988	.	+	.	transcript_id "MSTRG.6188.2"; gene_id "MSTRG.6188"; gene_name "LOC101494670"; xloc "XLOC_008799"; ref_gene_id "LOC101494670"; cmp_ref "XM_004495202.3"; class_code "j"; tss_id "TSS10025";
NC_021163.1	StringTie	transcript	2628145	2633865	.	+	.	transcript_id "MSTRG.6201.1"; gene_id "MSTRG.6201"; gene_name "LOC101511754"; xloc "XLOC_008804"; ref_gene_id "LOC101511754"; cmp_ref "XM_004495248.3"; class_code "j"; tss_id "TSS10030";
NC_021163.1	StringTie	transcript	2628162	2633865	.	+	.	transcript_id "MSTRG.6201.3"; gene_id "MSTRG.6201"; gene_name "LOC101511754"; xloc "XLOC_008804"; ref_gene_id "LOC101511754"; cmp_ref "XM_004495248.3"; class_code "j"; tss_id "TSS10030";
NC_021163.1	StringTie	transcript	2628162	2633865	.	+	.	transcript_id "MSTRG.6201.2"; gene_id "MSTRG.6201"; gene_name "LOC101511754"; xloc "XLOC_008804"; ref_gene_id "LOC101511754"; cmp_ref "XM_004495248.3"; class_code "j"; tss_id "TSS10030";
NC_021163.1	StringTie	transcript	2748435	2753028	.	+	.	transcript_id "MSTRG.6211.1"; gene_id "MSTRG.6211"; gene_name "LOC101514884"; xloc "XLOC_008809"; ref_gene_id "LOC101514884"; cmp_ref "XM_027333258.1"; class_code "j"; tss_id "TSS10035";
NC_021163.1	StringTie	transcript	2868309	2871673	.	+	.	transcript_id "MSTRG.6219.2"; gene_id "MSTRG.6219"; gene_name "LOC101489508"; xloc "XLOC_008814"; ref_gene_id "LOC101489508"; cmp_ref "XM_004495262.3"; class_code "j"; tss_id "TSS10042";
NC_021163.1	StringTie	transcript	2961346	2965254	.	+	.	transcript_id "MSTRG.6234.9"; gene_id "MSTRG.6234"; gene_name "LOC105851863"; xloc "XLOC_008822"; ref_gene_id "LOC105851863"; cmp_ref "XR_003472510.1"; class_code "j"; tss_id "TSS10051";
NC_021163.1	StringTie	transcript	3006799	3010725	.	+	.	transcript_id "MSTRG.6232.3"; gene_id "MSTRG.6232"; gene_name "LOC101497506"; xloc "XLOC_008823"; ref_gene_id "LOC101497506"; cmp_ref "XM_004495289.3"; class_code "j"; tss_id "TSS10052";
NC_021163.1	StringTie	transcript	3006799	3010725	.	+	.	transcript_id "MSTRG.6232.2"; gene_id "MSTRG.6232"; gene_name "LOC101497506"; xloc "XLOC_008823"; ref_gene_id "LOC101497506"; cmp_ref "XM_004495289.3"; class_code "j"; tss_id "TSS10052";
NC_021163.1	StringTie	transcript	3022934	3026405	.	+	.	transcript_id "MSTRG.6238.2"; gene_id "MSTRG.6238"; gene_name "LOC101498485"; xloc "XLOC_008825"; ref_gene_id "LOC101498485"; cmp_ref "XM_027333538.1"; class_code "j"; tss_id "TSS10054";
NC_021163.1	StringTie	transcript	3596380	3601486	.	+	.	transcript_id "MSTRG.6281.3"; gene_id "MSTRG.6281"; gene_name "LOC101492967"; xloc "XLOC_008845"; ref_gene_id "LOC101492967"; cmp_ref "XM_004495366.3"; class_code "j"; tss_id "TSS10079";
NC_021163.1	StringTie	transcript	3686493	3692396	.	+	.	transcript_id "MSTRG.6292.1"; gene_id "MSTRG.6292"; gene_name "LOC101495641"; xloc "XLOC_008852"; ref_gene_id "LOC101495641"; cmp_ref "XR_189631.3"; class_code "j"; tss_id "TSS10087";
NC_021163.1	StringTie	transcript	3709745	3716118	.	+	.	transcript_id "MSTRG.6293.1"; gene_id "MSTRG.6293"; gene_name "LOC101498045"; xloc "XLOC_008855"; ref_gene_id "LOC101498045"; cmp_ref "XM_004495382.3"; class_code "j"; tss_id "TSS10091";
NC_021163.1	StringTie	transcript	3709803	3716118	.	+	.	transcript_id "MSTRG.6293.2"; gene_id "MSTRG.6293"; gene_name "LOC101498045"; xloc "XLOC_008855"; ref_gene_id "LOC101498045"; cmp_ref "XM_004495382.3"; class_code "j"; tss_id "TSS10091";
NC_021163.1	StringTie	transcript	3783761	3873603	.	+	.	transcript_id "MSTRG.6309.11"; gene_id "MSTRG.6309"; gene_name "LOC101501044"; xloc "XLOC_008861"; ref_gene_id "LOC101501044"; cmp_ref "XM_027333761.1"; class_code "j"; tss_id "TSS10100";
NC_021163.1	StringTie	transcript	3783762	3873603	.	+	.	transcript_id "MSTRG.6309.13"; gene_id "MSTRG.6309"; gene_name "LOC101501044"; xloc "XLOC_008861"; ref_gene_id "LOC101501044"; cmp_ref "XM_027333760.1"; class_code "j"; tss_id "TSS10100";
NC_021163.1	StringTie	transcript	3783762	3873603	.	+	.	transcript_id "MSTRG.6309.12"; gene_id "MSTRG.6309"; gene_name "LOC101501044"; xloc "XLOC_008861"; ref_gene_id "LOC101501044"; cmp_ref "XM_027333760.1"; class_code "j"; tss_id "TSS10100";
NC_021163.1	StringTie	transcript	3857815	3860260	.	+	.	transcript_id "MSTRG.6311.2"; gene_id "MSTRG.6311"; gene_name "LOC101507802"; xloc "XLOC_008862"; ref_gene_id "LOC101507802"; cmp_ref "XM_004495410.3"; class_code "j"; tss_id "TSS10102";
NC_021163.1	StringTie	transcript	4138620	4142362	.	+	.	transcript_id "MSTRG.6326.5"; gene_id "MSTRG.6326"; gene_name "LOC101491545"; xloc "XLOC_008877"; ref_gene_id "LOC101491545"; cmp_ref "XM_027333933.1"; class_code "j"; tss_id "TSS10119";
NC_021163.1	StringTie	transcript	4305231	4314962	.	+	.	transcript_id "MSTRG.6334.2"; gene_id "MSTRG.6334"; gene_name "LOC101498488"; xloc "XLOC_008883"; ref_gene_id "LOC101498488"; cmp_ref "XM_012714476.2"; class_code "j"; tss_id "TSS10126";
NC_021163.1	StringTie	transcript	4365842	4369398	.	+	.	transcript_id "MSTRG.6339.4"; gene_id "MSTRG.6339"; gene_name "LOC101500835"; xloc "XLOC_008886"; ref_gene_id "LOC101500835"; cmp_ref "XM_004495480.3"; class_code "j"; tss_id "TSS10129";
NC_021163.1	StringTie	transcript	4365846	4369398	.	+	.	transcript_id "MSTRG.6339.5"; gene_id "MSTRG.6339"; gene_name "LOC101500835"; xloc "XLOC_008886"; ref_gene_id "LOC101500835"; cmp_ref "XR_001143631.2"; class_code "j"; tss_id "TSS10129";
NC_021163.1	StringTie	transcript	4407000	4411222	.	+	.	transcript_id "MSTRG.6343.3"; gene_id "MSTRG.6343"; gene_name "LOC101502638"; xloc "XLOC_008889"; ref_gene_id "LOC101502638"; cmp_ref "XM_004495486.2"; class_code "j"; tss_id "TSS10134";
NC_021163.1	StringTie	transcript	4780188	4783338	.	+	.	transcript_id "MSTRG.6377.2"; gene_id "MSTRG.6377"; gene_name "LOC101489287"; xloc "XLOC_008905"; ref_gene_id "LOC101489287"; cmp_ref "XM_004495531.2"; class_code "j"; tss_id "TSS10151";
NC_021163.1	StringTie	transcript	4918308	4921610	.	+	.	transcript_id "MSTRG.6396.12"; gene_id "MSTRG.6396"; gene_name "LOC101492855"; xloc "XLOC_008910"; ref_gene_id "LOC101492855"; cmp_ref "XM_027333825.1"; class_code "j"; tss_id "TSS10158";
NC_021163.1	StringTie	transcript	5185095	5189482	.	+	.	transcript_id "MSTRG.6421.2"; gene_id "MSTRG.6421"; gene_name "LOC101491335"; xloc "XLOC_008924"; ref_gene_id "LOC101491335"; cmp_ref "XM_004495722.3"; class_code "j"; tss_id "TSS10175";
NC_021163.1	StringTie	transcript	5185105	5189482	.	+	.	transcript_id "MSTRG.6421.3"; gene_id "MSTRG.6421"; gene_name "LOC101491335"; xloc "XLOC_008924"; ref_gene_id "LOC101491335"; cmp_ref "XM_004495722.3"; class_code "j"; tss_id "TSS10175";
NC_021163.1	StringTie	transcript	5194636	5231667	.	+	.	transcript_id "MSTRG.6426.2"; gene_id "MSTRG.6426"; gene_name "LOC101491023"; xloc "XLOC_008925"; ref_gene_id "LOC101491023"; cmp_ref "XM_012714473.2"; class_code "j"; tss_id "TSS10176";
NC_021163.1	StringTie	transcript	5194695	5231667	.	+	.	transcript_id "MSTRG.6426.3"; gene_id "MSTRG.6426"; gene_name "LOC101491023"; xloc "XLOC_008925"; ref_gene_id "LOC101491023"; cmp_ref "XM_004495721.3"; class_code "j"; tss_id "TSS10176";
NC_021163.1	StringTie	transcript	5269018	5276907	.	+	.	transcript_id "MSTRG.6428.2"; gene_id "MSTRG.6428"; gene_name "LOC101488963"; xloc "XLOC_008929"; ref_gene_id "LOC101488963"; cmp_ref "XM_004495714.3"; class_code "j"; tss_id "TSS10181";
NC_021163.1	StringTie	transcript	5385351	5387963	.	+	.	transcript_id "MSTRG.6436.2"; gene_id "MSTRG.6436"; gene_name "LOC101513592"; xloc "XLOC_008937"; ref_gene_id "LOC101513592"; cmp_ref "XM_004495705.3"; class_code "j"; tss_id "TSS10190";
NC_021163.1	StringTie	transcript	5450442	5453767	.	+	.	transcript_id "MSTRG.6445.1"; gene_id "MSTRG.6445"; gene_name "LOC101509505"; xloc "XLOC_008942"; ref_gene_id "LOC101509505"; cmp_ref "XM_004495692.3"; class_code "j"; tss_id "TSS10195";
NC_021163.1	StringTie	transcript	5473331	5489239	.	+	.	transcript_id "MSTRG.6449.5"; gene_id "MSTRG.6449"; gene_name "LOC101508851"; xloc "XLOC_008944"; ref_gene_id "LOC101508851"; cmp_ref "XM_012714398.2"; class_code "j"; tss_id "TSS10200";
NC_021163.1	StringTie	transcript	5609210	5614358	.	+	.	transcript_id "MSTRG.6460.4"; gene_id "MSTRG.6460"; gene_name "LOC101504252"; xloc "XLOC_008954"; ref_gene_id "LOC101504252"; cmp_ref "XM_004495675.3"; class_code "j"; tss_id "TSS10212";
NC_021163.1	StringTie	transcript	5619452	5626594	.	+	.	transcript_id "MSTRG.6461.1"; gene_id "MSTRG.6461"; gene_name "LOC101503934"; xloc "XLOC_008955"; ref_gene_id "LOC101503934"; cmp_ref "XM_004495674.3"; class_code "j"; tss_id "TSS10213";
NC_021163.1	StringTie	transcript	5701882	5706858	.	+	.	transcript_id "MSTRG.6471.5"; gene_id "MSTRG.6471"; gene_name "LOC101514348"; xloc "XLOC_008962"; ref_gene_id "LOC101514348"; cmp_ref "XM_012714554.2"; class_code "j"; tss_id "TSS10220";
NC_021163.1	StringTie	transcript	5701888	5706858	.	+	.	transcript_id "MSTRG.6471.6"; gene_id "MSTRG.6471"; gene_name "LOC101514348"; xloc "XLOC_008962"; ref_gene_id "LOC101514348"; cmp_ref "XM_012714554.2"; class_code "j"; tss_id "TSS10220";
NC_021163.1	StringTie	transcript	5917575	5920854	.	+	.	transcript_id "MSTRG.6492.2"; gene_id "MSTRG.6492"; gene_name "LOC101492968"; xloc "XLOC_008975"; ref_gene_id "LOC101492968"; cmp_ref "XM_004495636.3"; class_code "j"; tss_id "TSS10235";
NC_021163.1	StringTie	transcript	6006778	6010390	.	+	.	transcript_id "MSTRG.6499.3"; gene_id "MSTRG.6499"; gene_name "LOC101489935"; xloc "XLOC_008984"; ref_gene_id "LOC101489935"; cmp_ref "XM_004495626.2"; class_code "j"; tss_id "TSS10245";
NC_021163.1	StringTie	transcript	6272955	6278249	.	+	.	transcript_id "MSTRG.6524.3"; gene_id "MSTRG.6524"; gene_name "LOC101505323"; xloc "XLOC_009001"; ref_gene_id "LOC101505323"; cmp_ref "XM_004495584.3"; class_code "j"; tss_id "TSS10262";
NC_021163.1	StringTie	transcript	6328345	6331695	.	+	.	transcript_id "MSTRG.6531.2"; gene_id "MSTRG.6531"; gene_name "LOC101502544"; xloc "XLOC_009005"; ref_gene_id "LOC101502544"; cmp_ref "XM_004495576.3"; class_code "j"; tss_id "TSS10267";
NC_021163.1	StringTie	transcript	6337328	6340157	.	+	.	transcript_id "MSTRG.6532.1"; gene_id "MSTRG.6532"; gene_name "LOC101502001"; xloc "XLOC_009006"; ref_gene_id "LOC101502001"; cmp_ref "XM_027333936.1"; class_code "j"; tss_id "TSS10268";
NC_021163.1	StringTie	transcript	6387036	6389759	.	+	.	transcript_id "MSTRG.6537.2"; gene_id "MSTRG.6537"; gene_name "LOC101499863"; xloc "XLOC_009007"; ref_gene_id "LOC101499863"; cmp_ref "XM_004495566.3"; class_code "j"; tss_id "TSS10271";
NC_021163.1	StringTie	transcript	6551494	6563410	.	+	.	transcript_id "MSTRG.6549.4"; gene_id "MSTRG.6549"; gene_name "LOC101502437"; xloc "XLOC_009014"; ref_gene_id "LOC101502437"; cmp_ref "XM_004495757.3"; class_code "j"; tss_id "TSS10279";
NC_021163.1	StringTie	transcript	6676467	6688996	.	+	.	transcript_id "MSTRG.6563.1"; gene_id "MSTRG.6563"; gene_name "LOC101508651"; xloc "XLOC_009020"; ref_gene_id "LOC101508651"; cmp_ref "XM_004495777.3"; class_code "j"; tss_id "TSS10286";
NC_021163.1	StringTie	transcript	6913290	6921411	.	+	.	transcript_id "MSTRG.6583.5"; gene_id "MSTRG.6583"; gene_name "LOC101492418"; xloc "XLOC_009034"; ref_gene_id "LOC101492418"; cmp_ref "XM_004495817.3"; class_code "j"; tss_id "TSS10301";
NC_021163.1	StringTie	transcript	7038397	7042116	.	+	.	transcript_id "MSTRG.6594.1"; gene_id "MSTRG.6594"; gene_name "LOC101492969"; xloc "XLOC_009049"; ref_gene_id "LOC101492969"; cmp_ref "XM_012714458.2"; class_code "j"; tss_id "TSS10316";
NC_021163.1	StringTie	transcript	7042881	7047045	.	+	.	transcript_id "MSTRG.6594.3"; gene_id "MSTRG.6594"; gene_name "LOC101492969"; xloc "XLOC_009049"; ref_gene_id "LOC101492969"; cmp_ref "XM_012714458.2"; class_code "j"; tss_id "TSS10317";
NC_021163.1	StringTie	transcript	7144583	7147260	.	+	.	transcript_id "MSTRG.6600.3"; gene_id "MSTRG.6600"; gene_name "LOC101500515"; xloc "XLOC_009054"; ref_gene_id "LOC101500515"; cmp_ref "XM_012714529.2"; class_code "j"; tss_id "TSS10323";
NC_021163.1	StringTie	transcript	7144585	7147260	.	+	.	transcript_id "MSTRG.6600.4"; gene_id "MSTRG.6600"; gene_name "LOC101500515"; xloc "XLOC_009054"; ref_gene_id "LOC101500515"; cmp_ref "XM_012714528.2"; class_code "j"; tss_id "TSS10323";
NC_021163.1	StringTie	transcript	7151940	7156684	.	+	.	transcript_id "MSTRG.6603.5"; gene_id "MSTRG.6603"; gene_name "LOC101500838"; xloc "XLOC_009055"; ref_gene_id "LOC101500838"; cmp_ref "XM_004495840.3"; class_code "j"; tss_id "TSS10324";
NC_021163.1	StringTie	transcript	7151940	7156684	.	+	.	transcript_id "MSTRG.6603.4"; gene_id "MSTRG.6603"; gene_name "LOC101500838"; xloc "XLOC_009055"; ref_gene_id "LOC101500838"; cmp_ref "XM_004495840.3"; class_code "j"; tss_id "TSS10324";
NC_021163.1	StringTie	transcript	7237740	7251911	.	+	.	transcript_id "MSTRG.6612.2"; gene_id "MSTRG.6612"; gene_name "LOC101504048"; xloc "XLOC_009063"; ref_gene_id "LOC101504048"; cmp_ref "XM_004495848.3"; class_code "j"; tss_id "TSS10334";
NC_021163.1	StringTie	transcript	7378131	7384840	.	+	.	transcript_id "MSTRG.6620.2"; gene_id "MSTRG.6620"; gene_name "LOC101508124"; xloc "XLOC_009069"; ref_gene_id "LOC101508124"; cmp_ref "XM_027333380.1"; class_code "j"; tss_id "TSS10342";
NC_021163.1	StringTie	transcript	7407323	7417820	.	+	.	transcript_id "MSTRG.6625.1"; gene_id "MSTRG.6625"; gene_name "LOC101509067"; xloc "XLOC_009071"; ref_gene_id "LOC101509067"; cmp_ref "XM_027333311.1"; class_code "j"; tss_id "TSS10344";
NC_021163.1	StringTie	transcript	7407339	7417820	.	+	.	transcript_id "MSTRG.6625.2"; gene_id "MSTRG.6625"; gene_name "LOC101509067"; xloc "XLOC_009071"; ref_gene_id "LOC101509067"; cmp_ref "XM_004495863.3"; class_code "j"; tss_id "TSS10344";
NC_021163.1	StringTie	transcript	7714303	7724312	.	+	.	transcript_id "MSTRG.6639.2"; gene_id "MSTRG.6639"; gene_name "LOC101488737"; xloc "XLOC_009085"; ref_gene_id "LOC101488737"; cmp_ref "XM_004495886.3"; class_code "j"; tss_id "TSS10360";
NC_021163.1	StringTie	transcript	8086690	8090582	.	+	.	transcript_id "MSTRG.6678.1"; gene_id "MSTRG.6678"; gene_name "LOC101506402"; xloc "XLOC_009103"; ref_gene_id "LOC101506402"; cmp_ref "XM_004495945.3"; class_code "j"; tss_id "TSS10381";
NC_021163.1	StringTie	transcript	8086721	8090582	.	+	.	transcript_id "MSTRG.6678.3"; gene_id "MSTRG.6678"; gene_name "LOC101506402"; xloc "XLOC_009103"; ref_gene_id "LOC101506402"; cmp_ref "XM_004495945.3"; class_code "j"; tss_id "TSS10381";
NC_021163.1	StringTie	transcript	8284080	8292545	.	+	.	transcript_id "MSTRG.6693.1"; gene_id "MSTRG.6693"; gene_name "LOC101505765"; xloc "XLOC_009109"; ref_gene_id "LOC101505765"; cmp_ref "XM_004496010.3"; class_code "j"; tss_id "TSS10388";
NC_021163.1	StringTie	transcript	8284090	8289240	.	+	.	transcript_id "MSTRG.6693.5"; gene_id "MSTRG.6693"; gene_name "LOC101505765"; xloc "XLOC_009109"; ref_gene_id "LOC101505765"; cmp_ref "XM_027334017.1"; class_code "j"; tss_id "TSS10388";
NC_021163.1	StringTie	transcript	8603656	8608060	.	+	.	transcript_id "MSTRG.6727.3"; gene_id "MSTRG.6727"; gene_name "LOC101493409"; xloc "XLOC_009127"; ref_gene_id "LOC101493409"; cmp_ref "XM_004496058.3"; class_code "j"; tss_id "TSS10409";
NC_021163.1	StringTie	transcript	8690914	8700678	.	+	.	transcript_id "MSTRG.6735.3"; gene_id "MSTRG.6735"; gene_name "LOC101497394"; xloc "XLOC_009134"; ref_gene_id "LOC101497394"; cmp_ref "XR_003472617.1"; class_code "j"; tss_id "TSS10419";
NC_021163.1	StringTie	transcript	8979267	8981452	.	+	.	transcript_id "MSTRG.6756.2"; gene_id "MSTRG.6756"; gene_name "LOC101506616"; xloc "XLOC_009147"; ref_gene_id "LOC101506616"; cmp_ref "XM_004496101.3"; class_code "j"; tss_id "TSS10434";
NC_021163.1	StringTie	transcript	9131313	9144541	.	+	.	transcript_id "MSTRG.6767.2"; gene_id "MSTRG.6767"; gene_name "LOC101510463"; xloc "XLOC_009151"; ref_gene_id "LOC101510463"; cmp_ref "XM_004496114.3"; class_code "j"; tss_id "TSS10438";
NC_021163.1	StringTie	transcript	9304999	9312365	.	+	.	transcript_id "MSTRG.6777.1"; gene_id "MSTRG.6777"; gene_name "LOC101515424"; xloc "XLOC_009159"; ref_gene_id "LOC101515424"; cmp_ref "XM_027334169.1"; class_code "j"; tss_id "TSS10452";
NC_021163.1	StringTie	transcript	9323717	9329316	.	+	.	transcript_id "MSTRG.6780.1"; gene_id "MSTRG.6780"; gene_name "LOC101488857"; xloc "XLOC_009161"; ref_gene_id "LOC101488857"; cmp_ref "XM_004496133.3"; class_code "j"; tss_id "TSS10454";
NC_021163.1	StringTie	transcript	9412473	9418842	.	+	.	transcript_id "MSTRG.6786.3"; gene_id "MSTRG.6786"; gene_name "LOC101490806"; xloc "XLOC_009163"; ref_gene_id "LOC101490806"; cmp_ref "XM_004496139.3"; class_code "j"; tss_id "TSS10456";
NC_021163.1	StringTie	transcript	10268786	10274973	.	+	.	transcript_id "MSTRG.6846.1"; gene_id "MSTRG.6846"; gene_name "LOC101489830"; xloc "XLOC_009205"; ref_gene_id "LOC101489830"; cmp_ref "XM_004496227.2"; class_code "j"; tss_id "TSS10504";
NC_021163.1	StringTie	transcript	10292667	10308437	.	+	.	transcript_id "MSTRG.6850.1"; gene_id "MSTRG.6850"; gene_name "LOC101490705"; xloc "XLOC_009206"; ref_gene_id "LOC101490705"; cmp_ref "XM_004496230.3"; class_code "j"; tss_id "TSS10506";
NC_021163.1	StringTie	transcript	10411270	10420800	.	+	.	transcript_id "MSTRG.6857.1"; gene_id "MSTRG.6857"; gene_name "LOC101504689"; xloc "XLOC_009210"; ref_gene_id "LOC101504689"; cmp_ref "XM_004496262.3"; class_code "j"; tss_id "TSS10512";
NC_021163.1	StringTie	transcript	10468668	10476995	.	+	.	transcript_id "MSTRG.6863.1"; gene_id "MSTRG.6863"; gene_name "LOC101507700"; xloc "XLOC_009213"; ref_gene_id "LOC101507700"; cmp_ref "XM_004496272.3"; class_code "j"; tss_id "TSS10516";
NC_021163.1	StringTie	transcript	10935204	10939315	.	+	.	transcript_id "MSTRG.6904.1"; gene_id "MSTRG.6904"; gene_name "LOC101491343"; xloc "XLOC_009235"; ref_gene_id "LOC101491343"; cmp_ref "XM_004496756.3"; class_code "j"; tss_id "TSS10540";
NC_021163.1	StringTie	transcript	11243074	11248548	.	+	.	transcript_id "MSTRG.6932.1"; gene_id "MSTRG.6932"; gene_name "LOC101510252"; xloc "XLOC_009247"; ref_gene_id "LOC101510252"; cmp_ref "XM_012714653.2"; class_code "j"; tss_id "TSS10557";
NC_021163.1	StringTie	transcript	11418179	11424973	.	+	.	transcript_id "MSTRG.6955.4"; gene_id "MSTRG.6955"; gene_name "LOC101491663"; xloc "XLOC_009257"; ref_gene_id "LOC101491663"; cmp_ref "XM_004496404.3"; class_code "j"; tss_id "TSS10569";
NC_021163.1	StringTie	transcript	11450933	11452579	.	+	.	transcript_id "MSTRG.6957.1"; gene_id "MSTRG.6957"; gene_name "LOC101493413"; xloc "XLOC_009260"; ref_gene_id "LOC101493413"; cmp_ref "NM_001364810.1"; class_code "j"; tss_id "TSS10572";
NC_021163.1	StringTie	transcript	11897263	11901207	.	+	.	transcript_id "MSTRG.6986.2"; gene_id "MSTRG.6986"; gene_name "LOC101505330"; xloc "XLOC_009278"; ref_gene_id "LOC101505330"; cmp_ref "XM_004496448.3"; class_code "j"; tss_id "TSS10594";
NC_021163.1	StringTie	transcript	11940108	11942956	.	+	.	transcript_id "MSTRG.6987.2"; gene_id "MSTRG.6987"; gene_name "LOC101506620"; xloc "XLOC_009284"; ref_gene_id "LOC101506620"; cmp_ref "XM_004496452.3"; class_code "j"; tss_id "TSS10600";
NC_021163.1	StringTie	transcript	11940109	11942956	.	+	.	transcript_id "MSTRG.6987.3"; gene_id "MSTRG.6987"; gene_name "LOC101506620"; xloc "XLOC_009284"; ref_gene_id "LOC101506620"; cmp_ref "XM_004496452.3"; class_code "j"; tss_id "TSS10600";
NC_021163.1	StringTie	transcript	12102635	12107360	.	+	.	transcript_id "MSTRG.6993.1"; gene_id "MSTRG.6993"; gene_name "LOC113786296"; xloc "XLOC_009292"; ref_gene_id "LOC113786296"; cmp_ref "XR_003472483.1"; class_code "j"; tss_id "TSS10608";
NC_021163.1	StringTie	transcript	12349072	12359217	.	+	.	transcript_id "MSTRG.7016.2"; gene_id "MSTRG.7016"; gene_name "LOC101494057"; xloc "XLOC_009307"; ref_gene_id "LOC101494057"; cmp_ref "XM_004496499.2"; class_code "j"; tss_id "TSS10627";
NC_021163.1	StringTie	transcript	12520833	12527137	.	+	.	transcript_id "MSTRG.7026.2"; gene_id "MSTRG.7026"; gene_name "LOC101500328"; xloc "XLOC_009318"; ref_gene_id "LOC101500328"; cmp_ref "XM_004496518.3"; class_code "j"; tss_id "TSS10638";
NC_021163.1	StringTie	transcript	12520833	12527137	.	+	.	transcript_id "MSTRG.7026.1"; gene_id "MSTRG.7026"; gene_name "LOC101500328"; xloc "XLOC_009318"; ref_gene_id "LOC101500328"; cmp_ref "XM_004496518.3"; class_code "j"; tss_id "TSS10638";
NC_021163.1	StringTie	transcript	12973289	12980158	.	+	.	transcript_id "MSTRG.7067.6"; gene_id "MSTRG.7067"; gene_name "LOC101489408"; xloc "XLOC_009341"; ref_gene_id "LOC101489408"; cmp_ref "XR_189676.3"; class_code "j"; tss_id "TSS10667";
NC_021163.1	StringTie	transcript	12973289	12980158	.	+	.	transcript_id "MSTRG.7067.5"; gene_id "MSTRG.7067"; gene_name "LOC101489408"; xloc "XLOC_009341"; ref_gene_id "LOC101489408"; cmp_ref "XR_001143673.2"; class_code "j"; tss_id "TSS10667";
NC_021163.1	StringTie	transcript	12973316	12980158	.	+	.	transcript_id "MSTRG.7067.7"; gene_id "MSTRG.7067"; gene_name "LOC101489408"; xloc "XLOC_009341"; ref_gene_id "LOC101489408"; cmp_ref "XR_001143673.2"; class_code "j"; tss_id "TSS10667";
NC_021163.1	StringTie	transcript	13574168	13578184	.	+	.	transcript_id "MSTRG.7104.1"; gene_id "MSTRG.7104"; gene_name "LOC101512190"; xloc "XLOC_009370"; ref_gene_id "LOC101512190"; cmp_ref "XM_004496651.3"; class_code "j"; tss_id "TSS10699";
NC_021163.1	StringTie	transcript	13574189	13578184	.	+	.	transcript_id "MSTRG.7104.3"; gene_id "MSTRG.7104"; gene_name "LOC101512190"; xloc "XLOC_009370"; ref_gene_id "LOC101512190"; cmp_ref "XM_004496651.3"; class_code "j"; tss_id "TSS10699";
NC_021163.1	StringTie	transcript	13574194	13578184	.	+	.	transcript_id "MSTRG.7104.4"; gene_id "MSTRG.7104"; gene_name "LOC101505213"; xloc "XLOC_009370"; ref_gene_id "LOC101505213"; cmp_ref "XR_001143660.2"; class_code "j"; tss_id "TSS10699";
NC_021163.1	StringTie	transcript	13586765	13593590	.	+	.	transcript_id "MSTRG.7107.3"; gene_id "MSTRG.7107"; gene_name "LOC101513475"; xloc "XLOC_009372"; ref_gene_id "LOC101513475"; cmp_ref "XM_004496655.3"; class_code "j"; tss_id "TSS10703";
NC_021163.1	StringTie	transcript	13797209	13798735	.	+	.	transcript_id "MSTRG.7124.2"; gene_id "MSTRG.7124"; gene_name "LOC101495327"; xloc "XLOC_009387"; ref_gene_id "LOC101495327"; cmp_ref "NM_001364961.1"; class_code "j"; tss_id "TSS10719";
NC_021163.1	StringTie	transcript	13922712	13924223	.	+	.	transcript_id "MSTRG.7131.4"; gene_id "MSTRG.7131"; gene_name "LOC101499874"; xloc "XLOC_009393"; ref_gene_id "LOC101499874"; cmp_ref "XM_012714700.2"; class_code "j"; tss_id "TSS10725";
NC_021163.1	StringTie	transcript	13922712	13924223	.	+	.	transcript_id "MSTRG.7131.3"; gene_id "MSTRG.7131"; gene_name "LOC101499874"; xloc "XLOC_009393"; ref_gene_id "LOC101499874"; cmp_ref "XM_012714700.2"; class_code "j"; tss_id "TSS10725";
NC_021163.1	StringTie	transcript	13922735	13924223	.	+	.	transcript_id "MSTRG.7131.5"; gene_id "MSTRG.7131"; gene_name "LOC101499874"; xloc "XLOC_009393"; ref_gene_id "LOC101499874"; cmp_ref "XM_012714700.2"; class_code "j"; tss_id "TSS10725";
NC_021163.1	StringTie	transcript	14029914	14032197	.	+	.	transcript_id "MSTRG.7143.3"; gene_id "MSTRG.7143"; gene_name "LOC101508126"; xloc "XLOC_009400"; ref_gene_id "LOC101508126"; cmp_ref "XM_004496795.3"; class_code "j"; tss_id "TSS10734";
NC_021163.1	StringTie	transcript	14162435	14165886	.	+	.	transcript_id "MSTRG.7158.4"; gene_id "MSTRG.7158"; gene_name "LOC113783928"; xloc "XLOC_009409"; ref_gene_id "LOC113783928"; cmp_ref "XM_027333491.1"; class_code "j"; tss_id "TSS10746";
NC_021163.1	StringTie	transcript	14172738	14175339	.	+	.	transcript_id "MSTRG.7160.4"; gene_id "MSTRG.7160"; gene_name "LOC101510798"; xloc "XLOC_009410"; ref_gene_id "LOC101510798"; cmp_ref "XM_027333489.1"; class_code "j"; tss_id "TSS10748";
NC_021163.1	StringTie	transcript	14181255	14185149	.	+	.	transcript_id "MSTRG.7163.1"; gene_id "MSTRG.7163"; gene_name "LOC101512516"; xloc "XLOC_009411"; ref_gene_id "LOC101512516"; cmp_ref "XM_027333484.1"; class_code "j"; tss_id "TSS10749";
NC_021163.1	StringTie	transcript	14333938	14338592	.	+	.	transcript_id "MSTRG.7171.3"; gene_id "MSTRG.7171"; gene_name "LOC101489730"; xloc "XLOC_009416"; ref_gene_id "LOC101489730"; cmp_ref "XM_004496752.3"; class_code "j"; tss_id "TSS10755";
NC_021163.1	StringTie	transcript	14867285	14868380	.	+	.	transcript_id "MSTRG.7206.2"; gene_id "MSTRG.7206"; gene_name "LOC113786171"; xloc "XLOC_009447"; ref_gene_id "LOC113786171"; cmp_ref "XR_003472312.1"; class_code "j"; tss_id "TSS10789";
NC_021163.1	StringTie	transcript	15184565	15192660	.	+	.	transcript_id "MSTRG.7242.3"; gene_id "MSTRG.7242"; gene_name "LOC101492643"; xloc "XLOC_009465"; ref_gene_id "LOC101492643"; cmp_ref "XM_004496920.2"; class_code "j"; tss_id "TSS10808";
NC_021163.1	StringTie	transcript	15448838	15459113	.	+	.	transcript_id "MSTRG.7268.5"; gene_id "MSTRG.7268"; gene_name "LOC101503939"; xloc "XLOC_009488"; ref_gene_id "LOC101503939"; cmp_ref "XM_012714778.2"; class_code "j"; tss_id "TSS10835";
NC_021163.1	StringTie	transcript	15708445	15716984	.	+	.	transcript_id "MSTRG.7283.3"; gene_id "MSTRG.7283"; gene_name "LOC101511016"; xloc "XLOC_009494"; ref_gene_id "LOC101511016"; cmp_ref "XM_004496986.3"; class_code "j"; tss_id "TSS10844";
NC_021163.1	StringTie	transcript	15854387	15858176	.	+	.	transcript_id "MSTRG.7292.2"; gene_id "MSTRG.7292"; gene_name "LOC101515334"; xloc "XLOC_009498"; ref_gene_id "LOC101515334"; cmp_ref "XM_004497001.2"; class_code "j"; tss_id "TSS10849";
NC_021163.1	StringTie	transcript	15876283	15879178	.	+	.	transcript_id "MSTRG.7295.2"; gene_id "MSTRG.7295"; gene_name "LOC101489079"; xloc "XLOC_009501"; ref_gene_id "LOC101489079"; cmp_ref "XM_012714754.2"; class_code "j"; tss_id "TSS10853";
NC_021163.1	StringTie	transcript	15909683	15912818	.	+	.	transcript_id "MSTRG.7297.2"; gene_id "MSTRG.7297"; gene_name "LOC101505872"; xloc "XLOC_009505"; ref_gene_id "LOC101505872"; cmp_ref "XM_012714745.2"; class_code "j"; tss_id "TSS10857";
NC_021163.1	StringTie	transcript	16072792	16075760	.	+	.	transcript_id "MSTRG.7311.2"; gene_id "MSTRG.7311"; gene_name "LOC101494464"; xloc "XLOC_009515"; ref_gene_id "LOC101494464"; cmp_ref "XM_027333289.1"; class_code "j"; tss_id "TSS10868";
NC_021163.1	StringTie	transcript	16574740	16579505	.	+	.	transcript_id "MSTRG.7334.2"; gene_id "MSTRG.7334"; gene_name "LOC101507592"; xloc "XLOC_009540"; ref_gene_id "LOC101507592"; cmp_ref "XM_004497063.3"; class_code "j"; tss_id "TSS10896";
NC_021163.1	StringTie	transcript	16574774	16579505	.	+	.	transcript_id "MSTRG.7334.3"; gene_id "MSTRG.7334"; gene_name "LOC101507592"; xloc "XLOC_009540"; ref_gene_id "LOC101507592"; cmp_ref "XM_004497063.3"; class_code "j"; tss_id "TSS10897";
NC_021163.1	StringTie	transcript	16945137	16953896	.	+	.	transcript_id "MSTRG.7369.3"; gene_id "MSTRG.7369"; gene_name "LOC101494060"; xloc "XLOC_009558"; ref_gene_id "LOC101494060"; cmp_ref "XM_004497108.3"; class_code "j"; tss_id "TSS10918";
NC_021163.1	StringTie	transcript	17189437	17193277	.	+	.	transcript_id "MSTRG.7385.1"; gene_id "MSTRG.7385"; gene_name "LOC101502646"; xloc "XLOC_009563"; ref_gene_id "LOC101502646"; cmp_ref "XM_004497135.2"; class_code "j"; tss_id "TSS10923";
NC_021163.1	StringTie	transcript	17189444	17193277	.	+	.	transcript_id "MSTRG.7385.2"; gene_id "MSTRG.7385"; gene_name "LOC101502646"; xloc "XLOC_009563"; ref_gene_id "LOC101502646"; cmp_ref "XM_004497135.2"; class_code "j"; tss_id "TSS10923";
NC_021163.1	StringTie	transcript	17207277	17214248	.	+	.	transcript_id "MSTRG.7389.2"; gene_id "MSTRG.7389"; gene_name "LOC101502961"; xloc "XLOC_009565"; ref_gene_id "LOC101502961"; cmp_ref "XM_004497137.2"; class_code "j"; tss_id "TSS10926";
NC_021163.1	StringTie	transcript	17602583	17605765	.	+	.	transcript_id "MSTRG.7413.2"; gene_id "MSTRG.7413"; gene_name "LOC101488304"; xloc "XLOC_009582"; ref_gene_id "LOC101488304"; cmp_ref "XM_004497177.3"; class_code "j"; tss_id "TSS10944";
NC_021163.1	StringTie	transcript	17634465	17640294	.	+	.	transcript_id "MSTRG.7421.2"; gene_id "MSTRG.7421"; gene_name "LOC101490049"; xloc "XLOC_009585"; ref_gene_id "LOC101490049"; cmp_ref "XM_004497183.3"; class_code "j"; tss_id "TSS10949";
NC_021163.1	StringTie	transcript	18222651	18249107	.	+	.	transcript_id "MSTRG.7477.9"; gene_id "MSTRG.7477"; gene_name "LOC101503944"; xloc "XLOC_009619"; ref_gene_id "LOC101503944"; cmp_ref "XM_004497280.3"; class_code "j"; tss_id "TSS10986";
NC_021163.1	StringTie	transcript	18222651	18249107	.	+	.	transcript_id "MSTRG.7477.8"; gene_id "MSTRG.7477"; gene_name "LOC101503944"; xloc "XLOC_009619"; ref_gene_id "LOC101503944"; cmp_ref "XM_004497280.3"; class_code "j"; tss_id "TSS10986";
NC_021163.1	StringTie	transcript	18222652	18249107	.	+	.	transcript_id "MSTRG.7477.11"; gene_id "MSTRG.7477"; gene_name "LOC101503944"; xloc "XLOC_009619"; ref_gene_id "LOC101503944"; cmp_ref "XM_004497279.3"; class_code "j"; tss_id "TSS10986";
NC_021163.1	StringTie	transcript	18555533	18559208	.	+	.	transcript_id "MSTRG.7486.2"; gene_id "MSTRG.7486"; gene_name "LOC101514782"; xloc "XLOC_009625"; ref_gene_id "LOC101514782"; cmp_ref "XM_004497310.3"; class_code "j"; tss_id "TSS10992";
NC_021163.1	StringTie	transcript	18583938	18596755	.	+	.	transcript_id "MSTRG.7491.1"; gene_id "MSTRG.7491"; gene_name "LOC101489081"; xloc "XLOC_009628"; ref_gene_id "LOC101489081"; cmp_ref "XM_004497316.3"; class_code "j"; tss_id "TSS10995";
NC_021163.1	StringTie	transcript	18908374	18912654	.	+	.	transcript_id "MSTRG.7503.3"; gene_id "MSTRG.7503"; gene_name "LOC101494466"; xloc "XLOC_009636"; ref_gene_id "LOC101494466"; cmp_ref "XM_004497422.2"; class_code "j"; tss_id "TSS11004";
NC_021163.1	StringTie	transcript	18908374	18912654	.	+	.	transcript_id "MSTRG.7503.2"; gene_id "MSTRG.7503"; gene_name "LOC101494466"; xloc "XLOC_009636"; ref_gene_id "LOC101494466"; cmp_ref "XM_004497422.2"; class_code "j"; tss_id "TSS11004";
NC_021163.1	StringTie	transcript	18913307	18917732	.	+	.	transcript_id "MSTRG.7505.2"; gene_id "MSTRG.7505"; gene_name "LOC101494786"; xloc "XLOC_009637"; ref_gene_id "LOC101494786"; cmp_ref "XM_004497336.3"; class_code "j"; tss_id "TSS11005";
NC_021163.1	StringTie	transcript	19455103	19460359	.	+	.	transcript_id "MSTRG.7541.1"; gene_id "MSTRG.7541"; gene_name "LOC101511020"; xloc "XLOC_009659"; ref_gene_id "LOC101511020"; cmp_ref "XM_004497386.3"; class_code "j"; tss_id "TSS11032";
NC_021163.1	StringTie	transcript	19475640	19488710	.	+	.	transcript_id "MSTRG.7544.8"; gene_id "MSTRG.7544"; gene_name "LOC101511652"; xloc "XLOC_009661"; ref_gene_id "LOC101511652"; cmp_ref "XM_004497388.3"; class_code "j"; tss_id "TSS11035";
NC_021163.1	StringTie	transcript	19539663	19542385	.	+	.	transcript_id "MSTRG.7546.1"; gene_id "MSTRG.7546"; gene_name "LOC101513787"; xloc "XLOC_009663"; ref_gene_id "LOC101513787"; cmp_ref "XM_004497395.3"; class_code "j"; tss_id "TSS11037";
NC_021163.1	StringTie	transcript	20408933	20413392	.	+	.	transcript_id "MSTRG.7584.2"; gene_id "MSTRG.7584"; gene_name "LOC101509724"; xloc "XLOC_009688"; ref_gene_id "LOC101509724"; cmp_ref "XM_004497467.3"; class_code "j"; tss_id "TSS11063";
NC_021163.1	StringTie	transcript	20442049	20447239	.	+	.	transcript_id "MSTRG.7588.3"; gene_id "MSTRG.7588"; gene_name "LOC101510917"; xloc "XLOC_009690"; ref_gene_id "LOC101510917"; cmp_ref "XM_004497470.3"; class_code "j"; tss_id "TSS11066";
NC_021163.1	StringTie	transcript	20965146	20970436	.	+	.	transcript_id "MSTRG.7608.1"; gene_id "MSTRG.7608"; gene_name "LOC101495657"; xloc "XLOC_009701"; ref_gene_id "LOC101495657"; cmp_ref "XM_027333178.1"; class_code "j"; tss_id "TSS11078";
NC_021163.1	StringTie	transcript	21272634	21287642	.	+	.	transcript_id "MSTRG.7617.4"; gene_id "MSTRG.7617"; gene_name "LOC101497194"; xloc "XLOC_009709"; ref_gene_id "LOC101497194"; cmp_ref "XM_012714900.2"; class_code "j"; tss_id "TSS11090";
NC_021163.1	StringTie	transcript	21272634	21289274	.	+	.	transcript_id "MSTRG.7617.3"; gene_id "MSTRG.7617"; gene_name "LOC101497194"; xloc "XLOC_009709"; ref_gene_id "LOC101497194"; cmp_ref "XM_012714900.2"; class_code "j"; tss_id "TSS11090";
NC_021163.1	StringTie	transcript	21272634	21289274	.	+	.	transcript_id "MSTRG.7617.2"; gene_id "MSTRG.7617"; gene_name "LOC101497194"; xloc "XLOC_009709"; ref_gene_id "LOC101497194"; cmp_ref "XM_012714900.2"; class_code "j"; tss_id "TSS11090";
NC_021163.1	StringTie	transcript	21638285	21645182	.	+	.	transcript_id "MSTRG.7620.7"; gene_id "MSTRG.7620"; gene_name "LOC101507077"; xloc "XLOC_009720"; ref_gene_id "LOC101507077"; cmp_ref "XM_012714902.2"; class_code "j"; tss_id "TSS11103";
NC_021163.1	StringTie	transcript	22077762	22089097	.	+	.	transcript_id "MSTRG.7638.2"; gene_id "MSTRG.7638"; gene_name "LOC101491238"; xloc "XLOC_009736"; ref_gene_id "LOC101491238"; cmp_ref "XM_012714912.2"; class_code "j"; tss_id "TSS11120";
NC_021163.1	StringTie	transcript	22077781	22089097	.	+	.	transcript_id "MSTRG.7638.3"; gene_id "MSTRG.7638"; gene_name "LOC101491238"; xloc "XLOC_009736"; ref_gene_id "LOC101491238"; cmp_ref "XM_012714912.2"; class_code "j"; tss_id "TSS11120";
NC_021163.1	StringTie	transcript	22123253	22126153	.	+	.	transcript_id "MSTRG.7636.3"; gene_id "MSTRG.7636"; gene_name "HSFA3"; xloc "XLOC_009739"; ref_gene_id "HSFA3"; cmp_ref "XM_004497545.3"; class_code "j"; tss_id "TSS11124";
NC_021163.1	StringTie	transcript	22123253	22126153	.	+	.	transcript_id "MSTRG.7636.2"; gene_id "MSTRG.7636"; gene_name "HSFA3"; xloc "XLOC_009739"; ref_gene_id "HSFA3"; cmp_ref "XM_004497545.3"; class_code "j"; tss_id "TSS11124";
NC_021163.1	StringTie	transcript	22168332	22169931	.	+	.	transcript_id "MSTRG.7637.2"; gene_id "MSTRG.7637"; gene_name "LOC101514460"; xloc "XLOC_009740"; ref_gene_id "LOC101514460"; cmp_ref "XM_004497547.3"; class_code "j"; tss_id "TSS11125";
NC_021163.1	StringTie	transcript	23303736	23340895	.	+	.	transcript_id "MSTRG.7672.3"; gene_id "MSTRG.7672"; gene_name "LOC101502344"; xloc "XLOC_009765"; ref_gene_id "LOC101502344"; cmp_ref "XM_004497592.3"; class_code "j"; tss_id "TSS11154";
NC_021163.1	StringTie	transcript	23434435	23450370	.	+	.	transcript_id "MSTRG.7675.4"; gene_id "MSTRG.7675"; gene_name "LOC101502968"; xloc "XLOC_009768"; ref_gene_id "LOC101502968"; cmp_ref "XM_012714931.2"; class_code "j"; tss_id "TSS11158";
NC_021163.1	StringTie	transcript	24031651	24041749	.	+	.	transcript_id "MSTRG.7692.1"; gene_id "MSTRG.7692"; gene_name "LOC101510592"; xloc "XLOC_009780"; ref_gene_id "LOC101510592"; cmp_ref "XM_004497619.3"; class_code "j"; tss_id "TSS11171";
NC_021163.1	StringTie	transcript	24854513	24864647	.	+	.	transcript_id "MSTRG.7712.2"; gene_id "MSTRG.7712"; gene_name "LOC101501060"; xloc "XLOC_009791"; ref_gene_id "LOC101501060"; cmp_ref "XM_004497662.3"; class_code "j"; tss_id "TSS11182";
NC_021163.1	StringTie	transcript	25711371	25715280	.	+	.	transcript_id "MSTRG.7726.3"; gene_id "MSTRG.7726"; gene_name "LOC101511023"; xloc "XLOC_009806"; ref_gene_id "LOC101511023"; cmp_ref "XM_004497687.3"; class_code "j"; tss_id "TSS11197";
NC_021163.1	StringTie	transcript	25869237	25879216	.	+	.	transcript_id "MSTRG.7733.1"; gene_id "MSTRG.7733"; gene_name "LOC101513161"; xloc "XLOC_009810"; ref_gene_id "LOC101513161"; cmp_ref "XM_004497695.3"; class_code "j"; tss_id "TSS11202";
NC_021163.1	StringTie	transcript	25869623	25879216	.	+	.	transcript_id "MSTRG.7733.11"; gene_id "MSTRG.7733"; gene_name "LOC101513161"; xloc "XLOC_009810"; ref_gene_id "LOC101513161"; cmp_ref "XM_004497695.3"; class_code "j"; tss_id "TSS11204";
NC_021163.1	StringTie	transcript	25950105	25955014	.	+	.	transcript_id "MSTRG.7729.2"; gene_id "MSTRG.7729"; gene_name "LOC101514785"; xloc "XLOC_009811"; ref_gene_id "LOC101514785"; cmp_ref "XR_003472302.1"; class_code "j"; tss_id "TSS11205";
NC_021163.1	StringTie	transcript	27115190	27123825	.	+	.	transcript_id "MSTRG.7761.2"; gene_id "MSTRG.7761"; gene_name "LOC101510265"; xloc "XLOC_009839"; ref_gene_id "LOC101510265"; cmp_ref "XM_004497751.3"; class_code "j"; tss_id "TSS11234";
NC_021163.1	StringTie	transcript	30079280	30086041	.	+	.	transcript_id "MSTRG.7807.10"; gene_id "MSTRG.7807"; gene_name "LOC101514906"; xloc "XLOC_009881"; ref_gene_id "LOC101514906"; cmp_ref "XR_189715.3"; class_code "j"; tss_id "TSS11279";
NC_021163.1	StringTie	transcript	31223893	31228541	.	+	.	transcript_id "MSTRG.7829.1"; gene_id "MSTRG.7829"; gene_name "LOC101502969"; xloc "XLOC_009901"; ref_gene_id "LOC101502969"; cmp_ref "XM_004497885.3"; class_code "j"; tss_id "TSS11299";
NC_021163.1	StringTie	transcript	31585175	31609308	.	+	.	transcript_id "MSTRG.7836.3"; gene_id "MSTRG.7836"; gene_name "LOC101493745"; xloc "XLOC_009909"; ref_gene_id "LOC101493745"; cmp_ref "XM_004497915.3"; class_code "j"; tss_id "TSS11307";
NC_021163.1	StringTie	transcript	31874215	31880523	.	+	.	transcript_id "MSTRG.7844.2"; gene_id "MSTRG.7844"; gene_name "LOC101497529"; xloc "XLOC_009913"; ref_gene_id "LOC101497529"; cmp_ref "XM_004497927.3"; class_code "j"; tss_id "TSS11311";
NC_021163.1	StringTie	transcript	31967106	31971235	.	+	.	transcript_id "MSTRG.7846.3"; gene_id "MSTRG.7846"; gene_name "LOC101512946"; xloc "XLOC_009915"; ref_gene_id "LOC101512946"; cmp_ref "XM_027333126.1"; class_code "j"; tss_id "TSS11314";
NC_021163.1	StringTie	transcript	32646425	32648711	.	+	.	transcript_id "MSTRG.7865.2"; gene_id "MSTRG.7865"; gene_name "LOC101505997"; xloc "XLOC_009929"; ref_gene_id "LOC101505997"; cmp_ref "XM_004497953.3"; class_code "j"; tss_id "TSS11331";
NC_021163.1	StringTie	transcript	34309245	34318245	.	+	.	transcript_id "MSTRG.7892.5"; gene_id "MSTRG.7892"; gene_name "LOC101503730"; xloc "XLOC_009957"; ref_gene_id "LOC101503730"; cmp_ref "XM_004498008.3"; class_code "j"; tss_id "TSS11361";
NC_021163.1	StringTie	transcript	35162806	35173175	.	+	.	transcript_id "MSTRG.7911.2"; gene_id "MSTRG.7911"; gene_name "LOC101490489"; xloc "XLOC_009970"; ref_gene_id "LOC101490489"; cmp_ref "XM_004498046.3"; class_code "j"; tss_id "TSS11376";
NC_021163.1	StringTie	transcript	35295891	35312996	.	+	.	transcript_id "MSTRG.7917.3"; gene_id "MSTRG.7917"; gene_name "LOC101491762"; xloc "XLOC_009974"; ref_gene_id "LOC101491762"; cmp_ref "XM_004498050.3"; class_code "j"; tss_id "TSS11381";
NC_021163.1	StringTie	transcript	35640058	35643251	.	+	.	transcript_id "MSTRG.7919.3"; gene_id "MSTRG.7919"; gene_name "LOC101498609"; xloc "XLOC_009982"; ref_gene_id "LOC101498609"; cmp_ref "XM_012715089.2"; class_code "j"; tss_id "TSS11392";
NC_021163.1	StringTie	transcript	36842319	36848604	.	+	.	transcript_id "MSTRG.7974.1"; gene_id "MSTRG.7974"; gene_name "LOC105851070"; xloc "XLOC_010019"; ref_gene_id "LOC105851070"; cmp_ref "XM_012715118.2"; class_code "j"; tss_id "TSS11434";
NC_021163.1	StringTie	transcript	37150468	37154499	.	+	.	transcript_id "MSTRG.7981.1"; gene_id "MSTRG.7981"; gene_name "LOC101508553"; xloc "XLOC_010030"; ref_gene_id "LOC101508553"; cmp_ref "XM_004498177.3"; class_code "j"; tss_id "TSS11446";
NC_021163.1	StringTie	transcript	37356355	37366296	.	+	.	transcript_id "MSTRG.7999.2"; gene_id "MSTRG.7999"; gene_name "LOC101514138"; xloc "XLOC_010035"; ref_gene_id "LOC101514138"; cmp_ref "XM_004498196.3"; class_code "j"; tss_id "TSS11452";
NC_021163.1	StringTie	transcript	37356355	37366296	.	+	.	transcript_id "MSTRG.7999.1"; gene_id "MSTRG.7999"; gene_name "LOC101514138"; xloc "XLOC_010035"; ref_gene_id "LOC101514138"; cmp_ref "XM_004498196.3"; class_code "j"; tss_id "TSS11452";
NC_021163.1	StringTie	transcript	37608004	37612562	.	+	.	transcript_id "MSTRG.8009.2"; gene_id "MSTRG.8009"; gene_name "LOC101491566"; xloc "XLOC_010044"; ref_gene_id "LOC101491566"; cmp_ref "XM_004498211.3"; class_code "j"; tss_id "TSS11462";
NC_021163.1	StringTie	transcript	37638154	37647862	.	+	.	transcript_id "MSTRG.8015.5"; gene_id "MSTRG.8015"; gene_name "LOC101492873"; xloc "XLOC_010045"; ref_gene_id "LOC101492873"; cmp_ref "XM_027333261.1"; class_code "j"; tss_id "TSS11463";
NC_021163.1	StringTie	transcript	37641324	37647862	.	+	.	transcript_id "MSTRG.8015.7"; gene_id "MSTRG.8015"; gene_name "LOC101492873"; xloc "XLOC_010045"; ref_gene_id "LOC101492873"; cmp_ref "XM_027333264.1"; class_code "j"; tss_id "TSS11465";
NC_021163.1	StringTie	transcript	37683117	37690632	.	+	.	transcript_id "MSTRG.8017.5"; gene_id "MSTRG.8017"; gene_name "LOC101494066"; xloc "XLOC_010046"; ref_gene_id "LOC101494066"; cmp_ref "XM_004498219.3"; class_code "j"; tss_id "TSS11466";
NC_021163.1	StringTie	transcript	37683126	37690632	.	+	.	transcript_id "MSTRG.8017.6"; gene_id "MSTRG.8017"; gene_name "LOC101494066"; xloc "XLOC_010046"; ref_gene_id "LOC101494066"; cmp_ref "XM_004498220.3"; class_code "j"; tss_id "TSS11466";
NC_021163.1	StringTie	transcript	37696932	37700810	.	+	.	transcript_id "MSTRG.8018.3"; gene_id "MSTRG.8018"; gene_name "LOC101495336"; xloc "XLOC_010047"; ref_gene_id "LOC101495336"; cmp_ref "XM_004498225.3"; class_code "j"; tss_id "TSS11467";
NC_021163.1	StringTie	transcript	37703349	37716404	.	+	.	transcript_id "MSTRG.8022.1"; gene_id "MSTRG.8022"; gene_name "LOC101495880"; xloc "XLOC_010048"; ref_gene_id "LOC101495880"; cmp_ref "XM_004498227.3"; class_code "j"; tss_id "TSS11468";
NC_021163.1	StringTie	transcript	37703375	37716404	.	+	.	transcript_id "MSTRG.8022.8"; gene_id "MSTRG.8022"; gene_name "LOC101495880"; xloc "XLOC_010048"; ref_gene_id "LOC101495880"; cmp_ref "XM_004498227.3"; class_code "j"; tss_id "TSS11468";
NC_021163.1	StringTie	transcript	37703381	37716404	.	+	.	transcript_id "MSTRG.8022.9"; gene_id "MSTRG.8022"; gene_name "LOC101495880"; xloc "XLOC_010048"; ref_gene_id "LOC101495880"; cmp_ref "XM_004498227.3"; class_code "j"; tss_id "TSS11468";
NC_021163.1	StringTie	transcript	37751232	37755722	.	+	.	transcript_id "MSTRG.8025.1"; gene_id "MSTRG.8025"; gene_name "LOC101498273"; xloc "XLOC_010051"; ref_gene_id "LOC101498273"; cmp_ref "XM_012715153.2"; class_code "j"; tss_id "TSS11472";
NC_021163.1	StringTie	transcript	37751343	37755722	.	+	.	transcript_id "MSTRG.8025.2"; gene_id "MSTRG.8025"; gene_name "LOC101498273"; xloc "XLOC_010051"; ref_gene_id "LOC101498273"; cmp_ref "XM_012715153.2"; class_code "j"; tss_id "TSS11473";
NC_021163.1	StringTie	transcript	38149521	38153669	.	+	.	transcript_id "MSTRG.8043.2"; gene_id "MSTRG.8043"; gene_name "LOC101510803"; xloc "XLOC_010064"; ref_gene_id "LOC101510803"; cmp_ref "XM_004498273.3"; class_code "j"; tss_id "TSS11490";
NC_021163.1	StringTie	transcript	38179222	38188731	.	+	.	transcript_id "MSTRG.8047.3"; gene_id "MSTRG.8047"; gene_name "LOC101511766"; xloc "XLOC_010067"; ref_gene_id "LOC101511766"; cmp_ref "XM_012715179.2"; class_code "j"; tss_id "TSS11493";
NC_021163.1	StringTie	transcript	38205064	38208325	.	+	.	transcript_id "MSTRG.8048.2"; gene_id "MSTRG.8048"; gene_name "LOC101512638"; xloc "XLOC_010068"; ref_gene_id "LOC101512638"; cmp_ref "XM_004498279.3"; class_code "j"; tss_id "TSS11495";
NC_021163.1	StringTie	transcript	38283929	38291321	.	+	.	transcript_id "MSTRG.8052.1"; gene_id "MSTRG.8052"; gene_name "LOC101514032"; xloc "XLOC_010070"; ref_gene_id "LOC101514032"; cmp_ref "XM_004498284.3"; class_code "j"; tss_id "TSS11497";
NC_021163.1	StringTie	transcript	38320088	38325487	.	+	.	transcript_id "MSTRG.8055.2"; gene_id "MSTRG.8055"; gene_name "LOC101515558"; xloc "XLOC_010073"; ref_gene_id "LOC101515558"; cmp_ref "XM_004498289.3"; class_code "j"; tss_id "TSS11502";
NC_021163.1	StringTie	transcript	38340064	38343930	.	+	.	transcript_id "MSTRG.8056.3"; gene_id "MSTRG.8056"; gene_name "LOC101488525"; xloc "XLOC_010074"; ref_gene_id "LOC101488525"; cmp_ref "XM_004498291.3"; class_code "j"; tss_id "TSS11503";
NC_021163.1	StringTie	transcript	38356020	38366697	.	+	.	transcript_id "MSTRG.8057.2"; gene_id "MSTRG.8057"; gene_name "LOC101488871"; xloc "XLOC_010075"; ref_gene_id "LOC101488871"; cmp_ref "XM_004498292.3"; class_code "j"; tss_id "TSS11504";
NC_021163.1	StringTie	transcript	38500238	38513543	.	+	.	transcript_id "MSTRG.8065.2"; gene_id "MSTRG.8065"; gene_name "LOC101489302"; xloc "XLOC_010078"; ref_gene_id "LOC101489302"; cmp_ref "XM_012715169.2"; class_code "j"; tss_id "TSS11507";
NC_021163.1	StringTie	transcript	38528331	38536395	.	+	.	transcript_id "MSTRG.8066.1"; gene_id "MSTRG.8066"; gene_name "LOC101492431"; xloc "XLOC_010079"; ref_gene_id "LOC101492431"; cmp_ref "XM_027333713.1"; class_code "j"; tss_id "TSS11508";
NC_021163.1	StringTie	transcript	38586778	38594928	.	+	.	transcript_id "MSTRG.8072.1"; gene_id "MSTRG.8072"; gene_name "LOC101494165"; xloc "XLOC_010081"; ref_gene_id "LOC101494165"; cmp_ref "XR_003472428.1"; class_code "j"; tss_id "TSS11511";
NC_021163.1	StringTie	transcript	38657369	38660738	.	+	.	transcript_id "MSTRG.8074.2"; gene_id "MSTRG.8074"; gene_name "LOC101496871"; xloc "XLOC_010083"; ref_gene_id "LOC101496871"; cmp_ref "XM_012715178.2"; class_code "j"; tss_id "TSS11514";
NC_021163.1	StringTie	transcript	38975426	38983043	.	+	.	transcript_id "MSTRG.8090.3"; gene_id "MSTRG.8090"; gene_name "LOC101503731"; xloc "XLOC_010091"; ref_gene_id "LOC101503731"; cmp_ref "XR_189730.3"; class_code "j"; tss_id "TSS11522";
NC_021163.1	StringTie	transcript	38975431	38983043	.	+	.	transcript_id "MSTRG.8090.5"; gene_id "MSTRG.8090"; gene_name "LOC101503731"; xloc "XLOC_010091"; ref_gene_id "LOC101503731"; cmp_ref "XM_004498339.3"; class_code "j"; tss_id "TSS11522";
NC_021163.1	StringTie	transcript	39029743	39038453	.	+	.	transcript_id "MSTRG.8091.2"; gene_id "MSTRG.8091"; gene_name "LOC101504808"; xloc "XLOC_010094"; ref_gene_id "LOC101504808"; cmp_ref "XM_004498342.3"; class_code "j"; tss_id "TSS11525";
NC_021163.1	StringTie	transcript	39378099	39704299	.	+	.	transcript_id "MSTRG.8115.1"; gene_id "MSTRG.8115"; gene_name "LOC101510924"; xloc "XLOC_010105"; ref_gene_id "LOC101510924"; cmp_ref "XM_004498361.3"; class_code "j"; tss_id "TSS11538";
NC_021163.1	StringTie	transcript	39389768	39394671	.	+	.	transcript_id "MSTRG.8115.5"; gene_id "MSTRG.8115"; gene_name "LOC101510924"; xloc "XLOC_010105"; ref_gene_id "LOC101510924"; cmp_ref "XM_004498361.3"; class_code "j"; tss_id "TSS11539";
NC_021163.1	StringTie	transcript	39389768	39394671	.	+	.	transcript_id "MSTRG.8115.4"; gene_id "MSTRG.8115"; gene_name "LOC101510924"; xloc "XLOC_010105"; ref_gene_id "LOC101510924"; cmp_ref "XM_004498361.3"; class_code "j"; tss_id "TSS11539";
NC_021163.1	StringTie	transcript	39389768	39704299	.	+	.	transcript_id "MSTRG.8115.3"; gene_id "MSTRG.8115"; gene_name "LOC101510924"; xloc "XLOC_010105"; ref_gene_id "LOC101510924"; cmp_ref "XM_004498361.3"; class_code "j"; tss_id "TSS11539";
NC_021163.1	StringTie	transcript	39389802	39394671	.	+	.	transcript_id "MSTRG.8115.6"; gene_id "MSTRG.8115"; gene_name "LOC101510924"; xloc "XLOC_010105"; ref_gene_id "LOC101510924"; cmp_ref "XM_004498361.3"; class_code "j"; tss_id "TSS11539";
NC_021163.1	StringTie	transcript	40095996	40098099	.	+	.	transcript_id "MSTRG.8130.15"; gene_id "MSTRG.8130"; gene_name "LOC101502451"; xloc "XLOC_010119"; ref_gene_id "LOC101502451"; cmp_ref "XR_001143776.2"; class_code "j"; tss_id "TSS11561";
NC_021163.1	StringTie	transcript	40131505	40138322	.	+	.	transcript_id "MSTRG.8127.3"; gene_id "MSTRG.8127"; gene_name "LOC101501810"; xloc "XLOC_010123"; ref_gene_id "LOC101501810"; cmp_ref "XM_004498404.3"; class_code "j"; tss_id "TSS11566";
NC_021163.1	StringTie	transcript	40131505	40138322	.	+	.	transcript_id "MSTRG.8127.2"; gene_id "MSTRG.8127"; gene_name "LOC101501810"; xloc "XLOC_010123"; ref_gene_id "LOC101501810"; cmp_ref "XM_004498404.3"; class_code "j"; tss_id "TSS11566";
NC_021163.1	StringTie	transcript	40144408	40150616	.	+	.	transcript_id "MSTRG.8128.2"; gene_id "MSTRG.8128"; gene_name "LOC101494686"; xloc "XLOC_010124"; ref_gene_id "LOC101494686"; cmp_ref "XM_012715182.2"; class_code "j"; tss_id "TSS11567";
NC_021163.1	StringTie	transcript	40194488	40201711	.	+	.	transcript_id "MSTRG.8137.2"; gene_id "MSTRG.8137"; gene_name "LOC101499889"; xloc "XLOC_010130"; ref_gene_id "LOC101499889"; cmp_ref "XM_004498399.3"; class_code "j"; tss_id "TSS11573";
NC_021163.1	StringTie	transcript	40265955	40279810	.	+	.	transcript_id "MSTRG.8143.2"; gene_id "MSTRG.8143"; gene_name "LOC101497745"; xloc "XLOC_010132"; ref_gene_id "LOC101497745"; cmp_ref "XM_004498393.3"; class_code "j"; tss_id "TSS11575";
NC_021163.1	StringTie	transcript	40342178	40347637	.	+	.	transcript_id "MSTRG.8147.1"; gene_id "MSTRG.8147"; gene_name "LOC101497074"; xloc "XLOC_010138"; ref_gene_id "LOC101497074"; cmp_ref "XM_004498392.3"; class_code "j"; tss_id "TSS11582";
NC_021163.1	StringTie	transcript	40549129	40557560	.	+	.	transcript_id "MSTRG.8167.2"; gene_id "MSTRG.8167"; gene_name "LOC101490815"; xloc "XLOC_010151"; ref_gene_id "LOC101490815"; cmp_ref "XM_004498456.3"; class_code "j"; tss_id "TSS11598";
NC_021163.1	StringTie	transcript	40638376	40647022	.	+	.	transcript_id "MSTRG.8169.2"; gene_id "MSTRG.8169"; gene_name "LOC101492088"; xloc "XLOC_010154"; ref_gene_id "LOC101492088"; cmp_ref "XM_012715180.2"; class_code "j"; tss_id "TSS11601";
NC_021163.1	StringTie	transcript	40638383	40647022	.	+	.	transcript_id "MSTRG.8169.3"; gene_id "MSTRG.8169"; gene_name "LOC101492088"; xloc "XLOC_010154"; ref_gene_id "LOC101492088"; cmp_ref "XM_012715180.2"; class_code "j"; tss_id "TSS11601";
NC_021163.1	StringTie	transcript	40753409	40758858	.	+	.	transcript_id "MSTRG.8176.1"; gene_id "MSTRG.8176"; gene_name "LOC101501182"; xloc "XLOC_010159"; ref_gene_id "LOC101501182"; cmp_ref "XM_004498483.3"; class_code "j"; tss_id "TSS11608";
NC_021163.1	StringTie	transcript	41042818	41046459	.	+	.	transcript_id "MSTRG.8193.1"; gene_id "MSTRG.8193"; gene_name "LOC101493747"; xloc "XLOC_010170"; ref_gene_id "LOC101493747"; cmp_ref "XM_004498640.3"; class_code "j"; tss_id "TSS11619";
NC_021163.1	StringTie	transcript	41124228	41127411	.	+	.	transcript_id "MSTRG.8197.2"; gene_id "MSTRG.8197"; gene_name "LOC101508669"; xloc "XLOC_010174"; ref_gene_id "LOC101508669"; cmp_ref "XM_004498505.2"; class_code "j"; tss_id "TSS11623";
NC_021163.1	StringTie	transcript	41192322	41194377	.	+	.	transcript_id "MSTRG.8203.1"; gene_id "MSTRG.8203"; gene_name "LOC101510476"; xloc "XLOC_010178"; ref_gene_id "LOC101510476"; cmp_ref "XM_004498511.3"; class_code "j"; tss_id "TSS11627";
NC_021163.1	StringTie	transcript	41203052	41212331	.	+	.	transcript_id "MSTRG.8205.1"; gene_id "MSTRG.8205"; gene_name "LOC101511331"; xloc "XLOC_010179"; ref_gene_id "LOC101511331"; cmp_ref "XM_027333899.1"; class_code "j"; tss_id "TSS11629";
NC_021163.1	StringTie	transcript	41203087	41212331	.	+	.	transcript_id "MSTRG.8205.3"; gene_id "MSTRG.8205"; gene_name "LOC101511331"; xloc "XLOC_010179"; ref_gene_id "LOC101511331"; cmp_ref "XM_027333899.1"; class_code "j"; tss_id "TSS11629";
NC_021163.1	StringTie	transcript	41307601	41315116	.	+	.	transcript_id "MSTRG.8212.2"; gene_id "MSTRG.8212"; gene_name "LOC101514912"; xloc "XLOC_010185"; ref_gene_id "LOC101514912"; cmp_ref "XM_004498526.3"; class_code "j"; tss_id "TSS11636";
NC_021163.1	StringTie	transcript	41411428	41417353	.	+	.	transcript_id "MSTRG.8221.2"; gene_id "MSTRG.8221"; gene_name "LOC101490926"; xloc "XLOC_010192"; ref_gene_id "LOC101490926"; cmp_ref "XM_004498537.3"; class_code "j"; tss_id "TSS11644";
NC_021163.1	StringTie	transcript	41439087	41447993	.	+	.	transcript_id "MSTRG.8225.2"; gene_id "MSTRG.8225"; gene_name "LOC101492089"; xloc "XLOC_010195"; ref_gene_id "LOC101492089"; cmp_ref "XM_027333888.1"; class_code "j"; tss_id "TSS11647";
NC_021163.1	StringTie	transcript	41454397	41457771	.	+	.	transcript_id "MSTRG.8226.1"; gene_id "MSTRG.8226"; gene_name "LOC101492765"; xloc "XLOC_010196"; ref_gene_id "LOC101492765"; cmp_ref "XM_004498542.3"; class_code "j"; tss_id "TSS11648";
NC_021163.1	StringTie	transcript	41458245	41462662	.	+	.	transcript_id "MSTRG.8228.3"; gene_id "MSTRG.8228"; gene_name "LOC101493099"; xloc "XLOC_010197"; ref_gene_id "LOC101493099"; cmp_ref "XM_004498543.3"; class_code "j"; tss_id "TSS11649";
NC_021163.1	StringTie	transcript	41720297	41747562	.	+	.	transcript_id "MSTRG.8245.2"; gene_id "MSTRG.8245"; gene_name "LOC101500108"; xloc "XLOC_010204"; ref_gene_id "LOC101500108"; cmp_ref "XM_012715229.2"; class_code "j"; tss_id "TSS11657";
NC_021163.1	StringTie	transcript	41740974	41747562	.	+	.	transcript_id "MSTRG.8245.3"; gene_id "MSTRG.8245"; gene_name "LOC101500108"; xloc "XLOC_010204"; ref_gene_id "LOC101500108"; cmp_ref "XM_012715229.2"; class_code "j"; tss_id "TSS11658";
NC_021163.1	StringTie	transcript	41966590	41977826	.	+	.	transcript_id "MSTRG.8251.4"; gene_id "MSTRG.8251"; gene_name "LOC101506965"; xloc "XLOC_010210"; ref_gene_id "LOC101506965"; cmp_ref "XM_012715246.2"; class_code "j"; tss_id "TSS11664";
NC_021163.1	StringTie	transcript	42493089	42513248	.	+	.	transcript_id "MSTRG.8268.1"; gene_id "MSTRG.8268"; gene_name "LOC101489954"; xloc "XLOC_010222"; ref_gene_id "LOC101489954"; cmp_ref "XM_012715231.2"; class_code "j"; tss_id "TSS11680";
NC_021163.1	StringTie	transcript	43438220	43442723	.	+	.	transcript_id "MSTRG.8281.2"; gene_id "MSTRG.8281"; gene_name "LOC101506966"; xloc "XLOC_010233"; ref_gene_id "LOC101506966"; cmp_ref "XM_004498664.3"; class_code "j"; tss_id "TSS11692";
NC_021163.1	StringTie	transcript	43438220	43442723	.	+	.	transcript_id "MSTRG.8281.1"; gene_id "MSTRG.8281"; gene_name "LOC101506966"; xloc "XLOC_010233"; ref_gene_id "LOC101506966"; cmp_ref "XM_004498664.3"; class_code "j"; tss_id "TSS11692";
NC_021163.1	StringTie	transcript	43708546	43713109	.	+	.	transcript_id "MSTRG.8295.1"; gene_id "MSTRG.8295"; gene_name "LOC101488421"; xloc "XLOC_010241"; ref_gene_id "LOC101488421"; cmp_ref "XM_004498688.3"; class_code "j"; tss_id "TSS11702";
NC_021163.1	StringTie	transcript	43793995	43798305	.	+	.	transcript_id "MSTRG.8301.2"; gene_id "MSTRG.8301"; gene_name "LOC101490492"; xloc "XLOC_010244"; ref_gene_id "LOC101490492"; cmp_ref "XM_004498695.3"; class_code "j"; tss_id "TSS11708";
NC_021163.1	StringTie	transcript	43802793	43809236	.	+	.	transcript_id "MSTRG.8302.2"; gene_id "MSTRG.8302"; gene_name "LOC101490816"; xloc "XLOC_010245"; ref_gene_id "LOC101490816"; cmp_ref "XM_004498696.3"; class_code "j"; tss_id "TSS11710";
NC_021163.1	StringTie	transcript	43945081	43951421	.	+	.	transcript_id "MSTRG.8313.2"; gene_id "MSTRG.8313"; gene_name "LOC101496215"; xloc "XLOC_010251"; ref_gene_id "LOC101496215"; cmp_ref "XM_004498715.3"; class_code "j"; tss_id "TSS11720";
NC_021163.1	StringTie	transcript	44822117	44831037	.	+	.	transcript_id "MSTRG.8389.4"; gene_id "MSTRG.8389"; gene_name "LOC101496541"; xloc "XLOC_010291"; ref_gene_id "LOC101496541"; cmp_ref "XM_004498806.2"; class_code "j"; tss_id "TSS11768";
NC_021163.1	StringTie	transcript	44866720	44871837	.	+	.	transcript_id "MSTRG.8394.3"; gene_id "MSTRG.8394"; gene_name "LOC101498279"; xloc "XLOC_010292"; ref_gene_id "LOC101498279"; cmp_ref "XM_004498811.3"; class_code "j"; tss_id "TSS11769";
NC_021163.1	StringTie	transcript	44866744	44871837	.	+	.	transcript_id "MSTRG.8394.4"; gene_id "MSTRG.8394"; gene_name "LOC101498279"; xloc "XLOC_010292"; ref_gene_id "LOC101498279"; cmp_ref "XM_004498811.3"; class_code "j"; tss_id "TSS11769";
NC_021163.1	StringTie	transcript	44902750	44908104	.	+	.	transcript_id "MSTRG.8392.2"; gene_id "MSTRG.8392"; gene_name "LOC101498944"; xloc "XLOC_010294"; ref_gene_id "LOC101498944"; cmp_ref "XM_004498813.3"; class_code "j"; tss_id "TSS11771";
NC_021163.1	StringTie	transcript	44979034	44984291	.	+	.	transcript_id "MSTRG.8401.4"; gene_id "MSTRG.8401"; gene_name "LOC101502020"; xloc "XLOC_010297"; ref_gene_id "LOC101502020"; cmp_ref "XM_027334189.1"; class_code "j"; tss_id "TSS11774";
NC_021163.1	StringTie	transcript	45150618	45155414	.	+	.	transcript_id "MSTRG.8416.2"; gene_id "MSTRG.8416"; gene_name "LOC101510154"; xloc "XLOC_010307"; ref_gene_id "LOC101510154"; cmp_ref "XM_004498851.3"; class_code "j"; tss_id "TSS11784";
NC_021163.1	StringTie	transcript	45215656	45221224	.	+	.	transcript_id "MSTRG.8423.3"; gene_id "MSTRG.8423"; gene_name "LOC101512639"; xloc "XLOC_010312"; ref_gene_id "LOC101512639"; cmp_ref "XM_004498859.2"; class_code "j"; tss_id "TSS11789";
NC_021163.1	StringTie	transcript	45262374	45269393	.	+	.	transcript_id "MSTRG.8426.3"; gene_id "MSTRG.8426"; gene_name "LOC101513930"; xloc "XLOC_010315"; ref_gene_id "LOC101513930"; cmp_ref "XM_004498863.3"; class_code "j"; tss_id "TSS11792";
NC_021163.1	StringTie	transcript	45265853	45269393	.	+	.	transcript_id "MSTRG.8426.4"; gene_id "MSTRG.8426"; gene_name "LOC101513930"; xloc "XLOC_010315"; ref_gene_id "LOC101513930"; cmp_ref "XM_004498863.3"; class_code "j"; tss_id "TSS11793";
NC_021163.1	StringTie	transcript	45266742	45269393	.	+	.	transcript_id "MSTRG.8426.5"; gene_id "MSTRG.8426"; gene_name "LOC101513930"; xloc "XLOC_010315"; ref_gene_id "LOC101513930"; cmp_ref "XM_004498863.3"; class_code "j"; tss_id "TSS11794";
NC_021163.1	StringTie	transcript	45335188	45340998	.	+	.	transcript_id "MSTRG.8431.2"; gene_id "MSTRG.8431"; gene_name "LOC101489628"; xloc "XLOC_010317"; ref_gene_id "LOC101489628"; cmp_ref "XM_004498873.3"; class_code "j"; tss_id "TSS11796";
NC_021163.1	StringTie	transcript	45371428	45376396	.	+	.	transcript_id "MSTRG.8434.2"; gene_id "MSTRG.8434"; gene_name "LOC101490606"; xloc "XLOC_010318"; ref_gene_id "LOC101490606"; cmp_ref "XM_004498876.2"; class_code "j"; tss_id "TSS11798";
NC_021163.1	StringTie	transcript	45455132	45457837	.	+	.	transcript_id "MSTRG.8437.3"; gene_id "MSTRG.8437"; gene_name "LOC101491766"; xloc "XLOC_010321"; ref_gene_id "LOC101491766"; cmp_ref "XM_004498880.3"; class_code "j"; tss_id "TSS11801";
NC_021163.1	StringTie	transcript	45477162	45481251	.	+	.	transcript_id "MSTRG.8443.2"; gene_id "MSTRG.8443"; gene_name "LOC101492876"; xloc "XLOC_010322"; ref_gene_id "LOC101492876"; cmp_ref "XM_004498883.3"; class_code "j"; tss_id "TSS11802";
NC_021163.1	StringTie	transcript	45716307	45718401	.	+	.	transcript_id "MSTRG.8458.2"; gene_id "MSTRG.8458"; gene_name "LOC113786170"; xloc "XLOC_010338"; ref_gene_id "LOC113786170"; cmp_ref "XR_003472311.1"; class_code "j"; tss_id "TSS11820";
NC_021163.1	StringTie	transcript	45893182	45894859	.	+	.	transcript_id "MSTRG.8468.1"; gene_id "MSTRG.8468"; gene_name "LOC101513167"; xloc "XLOC_010345"; ref_gene_id "LOC101513167"; cmp_ref "XM_004498939.3"; class_code "j"; tss_id "TSS11828";
NC_021163.1	StringTie	transcript	46121099	46125035	.	+	.	transcript_id "MSTRG.8478.1"; gene_id "MSTRG.8478"; gene_name "LOC101489743"; xloc "XLOC_010356"; ref_gene_id "LOC101489743"; cmp_ref "XM_004498953.3"; class_code "j"; tss_id "TSS11839";
NC_021163.1	StringTie	transcript	46461492	46463997	.	+	.	transcript_id "MSTRG.8499.3"; gene_id "MSTRG.8499"; gene_name "LOC101504064"; xloc "XLOC_010375"; ref_gene_id "LOC101504064"; cmp_ref "XM_004498993.3"; class_code "j"; tss_id "TSS11860";
NC_021163.1	StringTie	transcript	47289666	47293267	.	+	.	transcript_id "MSTRG.8535.2"; gene_id "MSTRG.8535"; gene_name "LOC101495338"; xloc "XLOC_010402"; ref_gene_id "LOC101495338"; cmp_ref "XM_004499050.3"; class_code "j"; tss_id "TSS11891";
NC_021163.1	StringTie	transcript	47443858	47450080	.	+	.	transcript_id "MSTRG.8549.2"; gene_id "MSTRG.8549"; gene_name "LOC101499377"; xloc "XLOC_010408"; ref_gene_id "LOC101499377"; cmp_ref "XM_004499058.3"; class_code "j"; tss_id "TSS11897";
NC_021163.1	StringTie	transcript	47495953	47500441	.	+	.	transcript_id "MSTRG.8551.1"; gene_id "MSTRG.8551"; gene_name "LOC101501501"; xloc "XLOC_010410"; ref_gene_id "LOC101501501"; cmp_ref "XM_012715383.2"; class_code "j"; tss_id "TSS11899";
NC_021163.1	StringTie	transcript	47771534	47774596	.	+	.	transcript_id "MSTRG.8580.8"; gene_id "MSTRG.8580"; gene_name "LOC101509731"; xloc "XLOC_010426"; ref_gene_id "LOC101509731"; cmp_ref "XR_189753.3"; class_code "j"; tss_id "TSS11919";
NC_021163.1	StringTie	transcript	47771548	47774596	.	+	.	transcript_id "MSTRG.8580.9"; gene_id "MSTRG.8580"; gene_name "LOC101509731"; xloc "XLOC_010426"; ref_gene_id "LOC101509731"; cmp_ref "XR_189753.3"; class_code "j"; tss_id "TSS11919";
NC_021163.1	StringTie	transcript	47771548	47774596	.	+	.	transcript_id "MSTRG.8580.10"; gene_id "MSTRG.8580"; gene_name "LOC101509731"; xloc "XLOC_010426"; ref_gene_id "LOC101509731"; cmp_ref "XR_189753.3"; class_code "j"; tss_id "TSS11919";
NC_021163.1	StringTie	transcript	47771549	47774596	.	+	.	transcript_id "MSTRG.8580.11"; gene_id "MSTRG.8580"; gene_name "LOC101509731"; xloc "XLOC_010426"; ref_gene_id "LOC101509731"; cmp_ref "XR_189753.3"; class_code "j"; tss_id "TSS11919";
NC_021163.1	StringTie	transcript	47804851	47816012	.	+	.	transcript_id "MSTRG.8571.2"; gene_id "MSTRG.8571"; gene_name "LOC101512207"; xloc "XLOC_010430"; ref_gene_id "LOC101512207"; cmp_ref "XM_004499096.2"; class_code "j"; tss_id "TSS11923";
NC_021163.1	StringTie	transcript	48310050	48314442	.	+	.	transcript_id "MSTRG.8617.2"; gene_id "MSTRG.8617"; gene_name "LOC101507405"; xloc "XLOC_010461"; ref_gene_id "LOC101507405"; cmp_ref "XM_004499172.3"; class_code "j"; tss_id "TSS11955";
NC_021163.1	StringTie	transcript	48310050	48314442	.	+	.	transcript_id "MSTRG.8617.1"; gene_id "MSTRG.8617"; gene_name "LOC101507405"; xloc "XLOC_010461"; ref_gene_id "LOC101507405"; cmp_ref "XM_004499172.3"; class_code "j"; tss_id "TSS11955";
NC_021163.1	StringTie	transcript	48310058	48314442	.	+	.	transcript_id "MSTRG.8617.3"; gene_id "MSTRG.8617"; gene_name "LOC101507405"; xloc "XLOC_010461"; ref_gene_id "LOC101507405"; cmp_ref "XM_004499172.3"; class_code "j"; tss_id "TSS11955";
NC_021163.1	StringTie	transcript	48462503	48473815	.	+	.	transcript_id "MSTRG.8633.1"; gene_id "MSTRG.8633"; gene_name "LOC101510269"; xloc "XLOC_010470"; ref_gene_id "LOC101510269"; cmp_ref "XM_012715374.2"; class_code "j"; tss_id "TSS11964";
NC_021163.1	StringTie	transcript	48462507	48473815	.	+	.	transcript_id "MSTRG.8633.4"; gene_id "MSTRG.8633"; gene_name "LOC101510269"; xloc "XLOC_010470"; ref_gene_id "LOC101510269"; cmp_ref "XM_012715374.2"; class_code "j"; tss_id "TSS11964";
NC_021163.1	StringTie	transcript	48462507	48473815	.	+	.	transcript_id "MSTRG.8633.3"; gene_id "MSTRG.8633"; gene_name "LOC101510269"; xloc "XLOC_010470"; ref_gene_id "LOC101510269"; cmp_ref "XM_012715374.2"; class_code "j"; tss_id "TSS11964";
NC_021163.1	StringTie	transcript	48462507	48473815	.	+	.	transcript_id "MSTRG.8633.2"; gene_id "MSTRG.8633"; gene_name "LOC101510269"; xloc "XLOC_010470"; ref_gene_id "LOC101510269"; cmp_ref "XM_012715374.2"; class_code "j"; tss_id "TSS11964";
NC_021163.1	StringTie	transcript	48463808	48473815	.	+	.	transcript_id "MSTRG.8633.7"; gene_id "MSTRG.8633"; gene_name "LOC101510269"; xloc "XLOC_010470"; ref_gene_id "LOC101510269"; cmp_ref "XM_004499182.3"; class_code "j"; tss_id "TSS11965";
NC_021163.1	StringTie	transcript	48633628	48639414	.	+	.	transcript_id "MSTRG.8642.1"; gene_id "MSTRG.8642"; gene_name "LOC101496544"; xloc "XLOC_010479"; ref_gene_id "LOC101496544"; cmp_ref "XM_004499221.3"; class_code "j"; tss_id "TSS11975";
NC_021163.1	StringTie	transcript	48704179	48707874	.	+	.	transcript_id "MSTRG.8651.5"; gene_id "MSTRG.8651"; gene_name "LOC101499791"; xloc "XLOC_010482"; ref_gene_id "LOC101499791"; cmp_ref "XM_004499232.3"; class_code "j"; tss_id "TSS11981";
NC_021163.1	StringTie	transcript	48952242	48956769	.	+	.	transcript_id "MSTRG.8653.2"; gene_id "MSTRG.8653"; gene_name "LOC101506524"; xloc "XLOC_010493"; ref_gene_id "LOC101506524"; cmp_ref "XM_004499250.3"; class_code "j"; tss_id "TSS11992";
NC_021163.1	StringTie	transcript	49021729	49025037	.	+	.	transcript_id "MSTRG.8662.3"; gene_id "MSTRG.8662"; gene_name "LOC101509843"; xloc "XLOC_010496"; ref_gene_id "LOC101509843"; cmp_ref "XM_004499261.3"; class_code "j"; tss_id "TSS11995";
NC_021163.1	StringTie	transcript	99099	108632	.	-	.	transcript_id "MSTRG.5999.25"; gene_id "MSTRG.5999"; gene_name "LOC101491541"; xloc "XLOC_010504"; ref_gene_id "LOC101491541"; cmp_ref "XR_003472460.1"; class_code "j"; tss_id "TSS12003";
NC_021163.1	StringTie	transcript	99123	108632	.	-	.	transcript_id "MSTRG.5999.27"; gene_id "MSTRG.5999"; gene_name "LOC101491541"; xloc "XLOC_010504"; ref_gene_id "LOC101491541"; cmp_ref "XR_003472475.1"; class_code "j"; tss_id "TSS12003";
NC_021163.1	StringTie	transcript	139017	149531	.	-	.	transcript_id "MSTRG.5996.5"; gene_id "MSTRG.5996"; gene_name "LOC101492414"; xloc "XLOC_010505"; ref_gene_id "LOC101492414"; cmp_ref "XM_012714319.2"; class_code "j"; tss_id "TSS12009";
NC_021163.1	StringTie	transcript	139020	149531	.	-	.	transcript_id "MSTRG.5996.6"; gene_id "MSTRG.5996"; gene_name "LOC101492414"; xloc "XLOC_010505"; ref_gene_id "LOC101492414"; cmp_ref "XM_012714318.2"; class_code "j"; tss_id "TSS12009";
NC_021163.1	StringTie	transcript	139124	149531	.	-	.	transcript_id "MSTRG.5996.7"; gene_id "MSTRG.5996"; gene_name "LOC101492414"; xloc "XLOC_010505"; ref_gene_id "LOC101492414"; cmp_ref "XM_012714319.2"; class_code "j"; tss_id "TSS12009";
NC_021163.1	StringTie	transcript	338672	370018	.	-	.	transcript_id "MSTRG.6011.2"; gene_id "MSTRG.6011"; gene_name "LOC113786368"; xloc "XLOC_010515"; ref_gene_id "LOC113786368"; cmp_ref "XM_027334151.1"; class_code "j"; tss_id "TSS12021";
NC_021163.1	StringTie	transcript	338672	370018	.	-	.	transcript_id "MSTRG.6011.1"; gene_id "MSTRG.6011"; gene_name "LOC113786338"; xloc "XLOC_010515"; ref_gene_id "LOC113786338"; cmp_ref "XM_027334085.1"; class_code "j"; tss_id "TSS12021";
NC_021163.1	StringTie	transcript	609167	617680	.	-	.	transcript_id "MSTRG.6036.2"; gene_id "MSTRG.6036"; gene_name "LOC101506176"; xloc "XLOC_010531"; ref_gene_id "LOC101506176"; cmp_ref "XM_012714315.2"; class_code "j"; tss_id "TSS12043";
NC_021163.1	StringTie	transcript	696960	712394	.	-	.	transcript_id "MSTRG.6040.1"; gene_id "MSTRG.6040"; gene_name "LOC101509172"; xloc "XLOC_010538"; ref_gene_id "LOC101509172"; cmp_ref "XM_004494980.3"; class_code "j"; tss_id "TSS12050";
NC_021163.1	StringTie	transcript	731157	737681	.	-	.	transcript_id "MSTRG.6044.1"; gene_id "MSTRG.6044"; gene_name "LOC101509820"; xloc "XLOC_010540"; ref_gene_id "LOC101509820"; cmp_ref "XM_012714332.2"; class_code "j"; tss_id "TSS12053";
NC_021163.1	StringTie	transcript	731165	737681	.	-	.	transcript_id "MSTRG.6044.4"; gene_id "MSTRG.6044"; gene_name "LOC101509820"; xloc "XLOC_010540"; ref_gene_id "LOC101509820"; cmp_ref "XM_012714332.2"; class_code "j"; tss_id "TSS12053";
NC_021163.1	StringTie	transcript	731196	737681	.	-	.	transcript_id "MSTRG.6044.7"; gene_id "MSTRG.6044"; gene_name "LOC101509820"; xloc "XLOC_010540"; ref_gene_id "LOC101509820"; cmp_ref "XM_012714332.2"; class_code "j"; tss_id "TSS12053";
NC_021163.1	StringTie	transcript	782044	787821	.	-	.	transcript_id "MSTRG.6045.1"; gene_id "MSTRG.6045"; gene_name "LOC101512172"; xloc "XLOC_010543"; ref_gene_id "LOC101512172"; cmp_ref "XM_004494989.3"; class_code "j"; tss_id "TSS12057";
NC_021163.1	StringTie	transcript	797803	802059	.	-	.	transcript_id "MSTRG.6048.1"; gene_id "MSTRG.6048"; gene_name "LOC101513143"; xloc "XLOC_010545"; ref_gene_id "LOC101513143"; cmp_ref "XM_004494992.3"; class_code "j"; tss_id "TSS12059";
NC_021163.1	StringTie	transcript	797965	802059	.	-	.	transcript_id "MSTRG.6048.7"; gene_id "MSTRG.6048"; gene_name "LOC101513143"; xloc "XLOC_010545"; ref_gene_id "LOC101513143"; cmp_ref "XM_004494993.3"; class_code "j"; tss_id "TSS12059";
NC_021163.1	StringTie	transcript	926654	932911	.	-	.	transcript_id "MSTRG.6063.2"; gene_id "MSTRG.6063"; gene_name "LOC101492851"; xloc "XLOC_010556"; ref_gene_id "LOC101492851"; cmp_ref "XM_004495015.3"; class_code "j"; tss_id "TSS12072";
NC_021163.1	StringTie	transcript	1024896	1036472	.	-	.	transcript_id "MSTRG.6069.1"; gene_id "MSTRG.6069"; gene_name "LOC101494988"; xloc "XLOC_010562"; ref_gene_id "LOC101494988"; cmp_ref "XM_027333787.1"; class_code "j"; tss_id "TSS12078";
NC_021163.1	StringTie	transcript	1051618	1054389	.	-	.	transcript_id "MSTRG.6070.2"; gene_id "MSTRG.6070"; gene_name "LOC101496185"; xloc "XLOC_010564"; ref_gene_id "LOC101496185"; cmp_ref "XM_004495026.3"; class_code "j"; tss_id "TSS12080";
NC_021163.1	StringTie	transcript	1259617	1262144	.	-	.	transcript_id "MSTRG.6086.2"; gene_id "MSTRG.6086"; gene_name "LOC101503717"; xloc "XLOC_010575"; ref_gene_id "LOC101503717"; cmp_ref "XM_004495051.2"; class_code "j"; tss_id "TSS12093";
NC_021163.1	StringTie	transcript	1374672	1404035	.	-	.	transcript_id "MSTRG.6101.2"; gene_id "MSTRG.6101"; gene_name "LOC101507174"; xloc "XLOC_010583"; ref_gene_id "LOC101507174"; cmp_ref "XM_004495061.3"; class_code "j"; tss_id "TSS12102";
NC_021163.1	StringTie	transcript	1377088	1399601	.	-	.	transcript_id "MSTRG.6101.4"; gene_id "MSTRG.6101"; gene_name "LOC101507174"; xloc "XLOC_010583"; ref_gene_id "LOC101507174"; cmp_ref "XM_004495061.3"; class_code "j"; tss_id "TSS12104";
NC_021163.1	StringTie	transcript	1445826	1451618	.	-	.	transcript_id "MSTRG.6098.2"; gene_id "MSTRG.6098"; gene_name "LOC101509502"; xloc "XLOC_010586"; ref_gene_id "LOC101509502"; cmp_ref "XM_004495069.3"; class_code "j"; tss_id "TSS12107";
NC_021163.1	StringTie	transcript	1703127	1722201	.	-	.	transcript_id "MSTRG.6121.1"; gene_id "MSTRG.6121"; gene_name "LOC101492182"; xloc "XLOC_010598"; ref_gene_id "LOC101492182"; cmp_ref "XM_004495104.3"; class_code "j"; tss_id "TSS12120";
NC_021163.1	StringTie	transcript	1868874	1876886	.	-	.	transcript_id "MSTRG.6133.2"; gene_id "MSTRG.6133"; gene_name "LOC101497505"; xloc "XLOC_010605"; ref_gene_id "LOC101497505"; cmp_ref "XM_004495120.3"; class_code "j"; tss_id "TSS12128";
NC_021163.1	StringTie	transcript	2241893	2246560	.	-	.	transcript_id "MSTRG.6164.1"; gene_id "MSTRG.6164"; gene_name "LOC113786203"; xloc "XLOC_010627"; ref_gene_id "LOC113786203"; cmp_ref "XR_003472364.1"; class_code "j"; tss_id "TSS12152";
NC_021163.1	StringTie	transcript	2241931	2246560	.	-	.	transcript_id "MSTRG.6164.5"; gene_id "MSTRG.6164"; gene_name "LOC113786203"; xloc "XLOC_010627"; ref_gene_id "LOC113786203"; cmp_ref "XR_003472364.1"; class_code "j"; tss_id "TSS12152";
NC_021163.1	StringTie	transcript	2317345	2320789	.	-	.	transcript_id "MSTRG.6171.1"; gene_id "MSTRG.6171"; gene_name "LOC101507383"; xloc "XLOC_010632"; ref_gene_id "LOC101507383"; cmp_ref "XM_004495238.2"; class_code "j"; tss_id "TSS12158";
NC_021163.1	StringTie	transcript	2464882	2467946	.	-	.	transcript_id "MSTRG.6179.1"; gene_id "MSTRG.6179"; gene_name "LOC101490701"; xloc "XLOC_010638"; ref_gene_id "LOC101490701"; cmp_ref "XM_027334110.1"; class_code "j"; tss_id "TSS12166";
NC_021163.1	StringTie	transcript	2515029	2520710	.	-	.	transcript_id "MSTRG.6186.1"; gene_id "MSTRG.6186"; gene_name "LOC101492416"; xloc "XLOC_010640"; ref_gene_id "LOC101492416"; cmp_ref "XM_004495195.3"; class_code "j"; tss_id "TSS12168";
NC_021163.1	StringTie	transcript	2515036	2520710	.	-	.	transcript_id "MSTRG.6186.3"; gene_id "MSTRG.6186"; gene_name "LOC101492416"; xloc "XLOC_010640"; ref_gene_id "LOC101492416"; cmp_ref "XM_004495195.3"; class_code "j"; tss_id "TSS12168";
NC_021163.1	StringTie	transcript	2515036	2520710	.	-	.	transcript_id "MSTRG.6186.2"; gene_id "MSTRG.6186"; gene_name "LOC101492416"; xloc "XLOC_010640"; ref_gene_id "LOC101492416"; cmp_ref "XM_004495195.3"; class_code "j"; tss_id "TSS12168";
NC_021163.1	StringTie	transcript	2634854	2644354	.	-	.	transcript_id "MSTRG.6206.1"; gene_id "MSTRG.6206"; gene_name "LOC101501999"; xloc "XLOC_010650"; ref_gene_id "LOC101501999"; cmp_ref "XM_012714388.2"; class_code "j"; tss_id "TSS12179";
NC_021163.1	StringTie	transcript	2634998	2643901	.	-	.	transcript_id "MSTRG.6206.4"; gene_id "MSTRG.6206"; gene_name "LOC101501999"; xloc "XLOC_010650"; ref_gene_id "LOC101501999"; cmp_ref "XM_012714388.2"; class_code "j"; tss_id "TSS12178";
NC_021163.1	StringTie	transcript	2634998	2643901	.	-	.	transcript_id "MSTRG.6206.3"; gene_id "MSTRG.6206"; gene_name "LOC101501999"; xloc "XLOC_010650"; ref_gene_id "LOC101501999"; cmp_ref "XM_012714388.2"; class_code "j"; tss_id "TSS12178";
NC_021163.1	StringTie	transcript	2722704	2730621	.	-	.	transcript_id "MSTRG.6209.2"; gene_id "MSTRG.6209"; gene_name "LOC101513906"; xloc "XLOC_010656"; ref_gene_id "LOC101513906"; cmp_ref "XM_027334127.1"; class_code "j"; tss_id "TSS12185";
NC_021163.1	StringTie	transcript	2974454	2979961	.	-	.	transcript_id "MSTRG.6228.1"; gene_id "MSTRG.6228"; gene_name "LOC101495639"; xloc "XLOC_010666"; ref_gene_id "LOC101495639"; cmp_ref "XM_012714393.2"; class_code "j"; tss_id "TSS12197";
NC_021163.1	StringTie	transcript	3164381	3167691	.	-	.	transcript_id "MSTRG.6248.2"; gene_id "MSTRG.6248"; gene_name "LOC101503383"; xloc "XLOC_010679"; ref_gene_id "LOC101503383"; cmp_ref "XM_027334039.1"; class_code "j"; tss_id "TSS12216";
NC_021163.1	StringTie	transcript	3240049	3247110	.	-	.	transcript_id "MSTRG.6252.4"; gene_id "MSTRG.6252"; gene_name "LOC101505861"; xloc "XLOC_010684"; ref_gene_id "LOC101505861"; cmp_ref "XM_004495315.2"; class_code "j"; tss_id "TSS12224";
NC_021163.1	StringTie	transcript	3397083	3406075	.	-	.	transcript_id "MSTRG.6265.1"; gene_id "MSTRG.6265"; gene_name "LOC101512506"; xloc "XLOC_010694"; ref_gene_id "LOC101512506"; cmp_ref "XM_004495337.3"; class_code "j"; tss_id "TSS12239";
NC_021163.1	StringTie	transcript	3397458	3406075	.	-	.	transcript_id "MSTRG.6265.3"; gene_id "MSTRG.6265"; gene_name "LOC101512506"; xloc "XLOC_010694"; ref_gene_id "LOC101512506"; cmp_ref "XM_004495337.3"; class_code "j"; tss_id "TSS12239";
NC_021163.1	StringTie	transcript	3421590	3434057	.	-	.	transcript_id "MSTRG.6273.5"; gene_id "MSTRG.6273"; gene_name "LOC101514121"; xloc "XLOC_010697"; ref_gene_id "LOC101514121"; cmp_ref "XM_027333732.1"; class_code "j"; tss_id "TSS12242";
NC_021163.1	StringTie	transcript	3421591	3426847	.	-	.	transcript_id "MSTRG.6273.6"; gene_id "MSTRG.6273"; gene_name "LOC101514121"; xloc "XLOC_010697"; ref_gene_id "LOC101514121"; cmp_ref "XM_004495343.3"; class_code "j"; tss_id "TSS12243";
NC_021163.1	StringTie	transcript	3518577	3528108	.	-	.	transcript_id "MSTRG.6274.2"; gene_id "MSTRG.6274"; gene_name "LOC101488733"; xloc "XLOC_010701"; ref_gene_id "LOC101488733"; cmp_ref "XM_004495350.3"; class_code "j"; tss_id "TSS12248";
NC_021163.1	StringTie	transcript	3735135	3737772	.	-	.	transcript_id "MSTRG.6295.2"; gene_id "MSTRG.6295"; gene_name "LOC101506181"; xloc "XLOC_010711"; ref_gene_id "LOC101506181"; cmp_ref "XM_004495408.3"; class_code "j"; tss_id "TSS12258";
NC_021163.1	StringTie	transcript	4105248	4115232	.	-	.	transcript_id "MSTRG.6323.3"; gene_id "MSTRG.6323"; gene_name "LOC101491021"; xloc "XLOC_010723"; ref_gene_id "LOC101491021"; cmp_ref "XM_004495447.3"; class_code "j"; tss_id "TSS12272";
NC_021163.1	StringTie	transcript	4202539	4210602	.	-	.	transcript_id "MSTRG.6328.1"; gene_id "MSTRG.6328"; gene_name "LOC101493187"; xloc "XLOC_010725"; ref_gene_id "LOC101493187"; cmp_ref "XM_004495453.3"; class_code "j"; tss_id "TSS12274";
NC_021163.1	StringTie	transcript	4325396	4335126	.	-	.	transcript_id "MSTRG.6337.1"; gene_id "MSTRG.6337"; gene_name "LOC101499979"; xloc "XLOC_010732"; ref_gene_id "LOC101499979"; cmp_ref "XM_004495477.3"; class_code "j"; tss_id "TSS12283";
NC_021163.1	StringTie	transcript	4373838	4378209	.	-	.	transcript_id "MSTRG.6341.7"; gene_id "MSTRG.6341"; gene_name "LOC101501273"; xloc "XLOC_010733"; ref_gene_id "LOC101501273"; cmp_ref "XM_004495482.3"; class_code "j"; tss_id "TSS12284";
NC_021163.1	StringTie	transcript	4619705	4626876	.	-	.	transcript_id "MSTRG.6363.1"; gene_id "MSTRG.6363"; gene_name "LOC101510577"; xloc "XLOC_010745"; ref_gene_id "LOC101510577"; cmp_ref "XM_004495510.3"; class_code "j"; tss_id "TSS12298";
NC_021163.1	StringTie	transcript	4786027	4803417	.	-	.	transcript_id "MSTRG.6383.1"; gene_id "MSTRG.6383"; gene_name "LOC101489609"; xloc "XLOC_010757"; ref_gene_id "LOC101489609"; cmp_ref "XM_027334176.1"; class_code "j"; tss_id "TSS12311";
NC_021163.1	StringTie	transcript	4868371	4874979	.	-	.	transcript_id "MSTRG.6385.3"; gene_id "MSTRG.6385"; gene_name "LOC101491851"; xloc "XLOC_010760"; ref_gene_id "LOC101491851"; cmp_ref "XR_003472447.1"; class_code "j"; tss_id "TSS12317";
NC_021163.1	StringTie	transcript	5003466	5010221	.	-	.	transcript_id "MSTRG.6401.1"; gene_id "MSTRG.6401"; gene_name "LOC101511757"; xloc "XLOC_010771"; ref_gene_id "LOC101511757"; cmp_ref "XM_012714531.2"; class_code "j"; tss_id "TSS12330";
NC_021163.1	StringTie	transcript	5116362	5122245	.	-	.	transcript_id "MSTRG.6413.1"; gene_id "MSTRG.6413"; gene_name "LOC101493508"; xloc "XLOC_010781"; ref_gene_id "LOC101493508"; cmp_ref "XM_004495727.3"; class_code "j"; tss_id "TSS12341";
NC_021163.1	StringTie	transcript	5157858	5163518	.	-	.	transcript_id "MSTRG.6420.1"; gene_id "MSTRG.6420"; gene_name "LOC101491968"; xloc "XLOC_010783"; ref_gene_id "LOC101491968"; cmp_ref "XM_012714478.2"; class_code "j"; tss_id "TSS12344";
NC_021163.1	StringTie	transcript	5157867	5168942	.	-	.	transcript_id "MSTRG.6420.2"; gene_id "MSTRG.6420"; gene_name "LOC101491968"; xloc "XLOC_010783"; ref_gene_id "LOC101491968"; cmp_ref "XM_012714478.2"; class_code "j"; tss_id "TSS12345";
NC_021163.1	StringTie	transcript	5157886	5168942	.	-	.	transcript_id "MSTRG.6420.3"; gene_id "MSTRG.6420"; gene_name "LOC101491968"; xloc "XLOC_010783"; ref_gene_id "LOC101491968"; cmp_ref "XM_012714478.2"; class_code "j"; tss_id "TSS12345";
NC_021163.1	StringTie	transcript	5261698	5265734	.	-	.	transcript_id "MSTRG.6425.1"; gene_id "MSTRG.6425"; gene_name "LOC101489288"; xloc "XLOC_010785"; ref_gene_id "LOC101489288"; cmp_ref "XM_004495715.3"; class_code "j"; tss_id "TSS12347";
NC_021163.1	StringTie	transcript	5946045	5950036	.	-	.	transcript_id "MSTRG.6495.4"; gene_id "MSTRG.6495"; gene_name "LOC101491656"; xloc "XLOC_010814"; ref_gene_id "LOC101491656"; cmp_ref "XM_004495632.3"; class_code "j"; tss_id "TSS12379";
NC_021163.1	StringTie	transcript	6304749	6307261	.	-	.	transcript_id "MSTRG.6528.1"; gene_id "MSTRG.6528"; gene_name "LOC101503834"; xloc "XLOC_010838"; ref_gene_id "LOC101503834"; cmp_ref "XM_004495580.3"; class_code "j"; tss_id "TSS12405";
NC_021163.1	StringTie	transcript	6390098	6394886	.	-	.	transcript_id "MSTRG.6538.4"; gene_id "MSTRG.6538"; gene_name "LOC101499155"; xloc "XLOC_010846"; ref_gene_id "LOC101499155"; cmp_ref "XM_004495563.3"; class_code "j"; tss_id "TSS12414";
NC_021163.1	StringTie	transcript	6627547	6633982	.	-	.	transcript_id "MSTRG.6555.1"; gene_id "MSTRG.6555"; gene_name "LOC101506511"; xloc "XLOC_010857"; ref_gene_id "LOC101506511"; cmp_ref "XM_004495771.2"; class_code "j"; tss_id "TSS12426";
NC_021163.1	StringTie	transcript	7192583	7193617	.	-	.	transcript_id "MSTRG.6605.2"; gene_id "MSTRG.6605"; gene_name "LOC101502438"; xloc "XLOC_010886"; ref_gene_id "LOC101502438"; cmp_ref "XM_004495845.3"; class_code "j"; tss_id "TSS12459";
NC_021163.1	StringTie	transcript	7442871	7446597	.	-	.	transcript_id "MSTRG.6627.2"; gene_id "MSTRG.6627"; gene_name "LOC101510908"; xloc "XLOC_010897"; ref_gene_id "LOC101510908"; cmp_ref "XM_004495869.3"; class_code "j"; tss_id "TSS12470";
NC_021163.1	StringTie	transcript	7850175	7857838	.	-	.	transcript_id "MSTRG.6656.2"; gene_id "MSTRG.6656"; gene_name "LOC101496192"; xloc "XLOC_010917"; ref_gene_id "LOC101496192"; cmp_ref "XM_004495910.2"; class_code "j"; tss_id "TSS12491";
NC_021163.1	StringTie	transcript	7957561	7964570	.	-	.	transcript_id "MSTRG.6665.3"; gene_id "MSTRG.6665"; gene_name "LOC101500204"; xloc "XLOC_010925"; ref_gene_id "LOC101500204"; cmp_ref "XM_012714508.2"; class_code "j"; tss_id "TSS12499";
NC_021163.1	StringTie	transcript	8067319	8077486	.	-	.	transcript_id "MSTRG.6675.2"; gene_id "MSTRG.6675"; gene_name "LOC101505109"; xloc "XLOC_010932"; ref_gene_id "LOC101505109"; cmp_ref "XM_004495940.3"; class_code "j"; tss_id "TSS12506";
NC_021163.1	StringTie	transcript	8122789	8134928	.	-	.	transcript_id "MSTRG.6682.2"; gene_id "MSTRG.6682"; gene_name "LOC101507697"; xloc "XLOC_010937"; ref_gene_id "LOC101507697"; cmp_ref "XM_004495949.3"; class_code "j"; tss_id "TSS12511";
NC_021163.1	StringTie	transcript	8301865	8307376	.	-	.	transcript_id "MSTRG.6697.2"; gene_id "MSTRG.6697"; gene_name "LOC101493086"; xloc "XLOC_010947"; ref_gene_id "LOC101493086"; cmp_ref "XM_027333123.1"; class_code "j"; tss_id "TSS12526";
NC_021163.1	StringTie	transcript	8301923	8305243	.	-	.	transcript_id "MSTRG.6697.3"; gene_id "MSTRG.6697"; gene_name "LOC101493086"; xloc "XLOC_010947"; ref_gene_id "LOC101493086"; cmp_ref "XM_027333123.1"; class_code "j"; tss_id "TSS12527";
NC_021163.1	StringTie	transcript	8335168	8340002	.	-	.	transcript_id "MSTRG.6701.2"; gene_id "MSTRG.6701"; gene_name "LOC101507390"; xloc "XLOC_010949"; ref_gene_id "LOC101507390"; cmp_ref "XM_004496015.3"; class_code "j"; tss_id "TSS12529";
NC_021163.1	StringTie	transcript	8378506	8390844	.	-	.	transcript_id "MSTRG.6705.2"; gene_id "MSTRG.6705"; gene_name "LOC101509283"; xloc "XLOC_010956"; ref_gene_id "LOC101509283"; cmp_ref "XM_004496020.3"; class_code "j"; tss_id "TSS12536";
NC_021163.1	StringTie	transcript	8396512	8404478	.	-	.	transcript_id "MSTRG.6709.2"; gene_id "MSTRG.6709"; gene_name "LOC101510250"; xloc "XLOC_010957"; ref_gene_id "LOC101510250"; cmp_ref "XM_004496023.3"; class_code "j"; tss_id "TSS12538";
NC_021163.1	StringTie	transcript	8396512	8405247	.	-	.	transcript_id "MSTRG.6709.4"; gene_id "MSTRG.6709"; gene_name "LOC101510250"; xloc "XLOC_010957"; ref_gene_id "LOC101510250"; cmp_ref "XM_004496023.3"; class_code "j"; tss_id "TSS12539";
NC_021163.1	StringTie	transcript	8396512	8405618	.	-	.	transcript_id "MSTRG.6709.6"; gene_id "MSTRG.6709"; gene_name "LOC101510250"; xloc "XLOC_010957"; ref_gene_id "LOC101510250"; cmp_ref "XM_004496023.3"; class_code "j"; tss_id "TSS12540";
NC_021163.1	StringTie	transcript	8396512	8405973	.	-	.	transcript_id "MSTRG.6709.5"; gene_id "MSTRG.6709"; gene_name "LOC101510250"; xloc "XLOC_010957"; ref_gene_id "LOC101510250"; cmp_ref "XM_004496023.3"; class_code "j"; tss_id "TSS12541";
NC_021163.1	StringTie	transcript	8396512	8406937	.	-	.	transcript_id "MSTRG.6709.3"; gene_id "MSTRG.6709"; gene_name "LOC101510250"; xloc "XLOC_010957"; ref_gene_id "LOC101510250"; cmp_ref "XM_004496023.3"; class_code "j"; tss_id "TSS12542";
NC_021163.1	StringTie	transcript	8517150	8519708	.	-	.	transcript_id "MSTRG.6718.1"; gene_id "MSTRG.6718"; gene_name "LOC101514891"; xloc "XLOC_010965"; ref_gene_id "LOC101514891"; cmp_ref "XM_012714579.2"; class_code "j"; tss_id "TSS12551";
NC_021163.1	StringTie	transcript	8532228	8535360	.	-	.	transcript_id "MSTRG.6719.1"; gene_id "MSTRG.6719"; gene_name "LOC101488855"; xloc "XLOC_010966"; ref_gene_id "LOC101488855"; cmp_ref "XM_004496044.3"; class_code "j"; tss_id "TSS12553";
NC_021163.1	StringTie	transcript	8785663	8792837	.	-	.	transcript_id "MSTRG.6743.4"; gene_id "MSTRG.6743"; gene_name "LOC101500518"; xloc "XLOC_010978"; ref_gene_id "LOC101500518"; cmp_ref "XM_004496080.3"; class_code "j"; tss_id "TSS12565";
NC_021163.1	StringTie	transcript	8872701	8877775	.	-	.	transcript_id "MSTRG.6749.1"; gene_id "MSTRG.6749"; gene_name "LOC101503611"; xloc "XLOC_010985"; ref_gene_id "LOC101503611"; cmp_ref "XM_012714600.2"; class_code "j"; tss_id "TSS12573";
NC_021163.1	StringTie	transcript	9074266	9078488	.	-	.	transcript_id "MSTRG.6761.1"; gene_id "MSTRG.6761"; gene_name "LOC101498265"; xloc "XLOC_010999"; ref_gene_id "LOC101498265"; cmp_ref "XM_027334104.1"; class_code "j"; tss_id "TSS12587";
NC_021163.1	StringTie	transcript	9420172	9427447	.	-	.	transcript_id "MSTRG.6788.1"; gene_id "MSTRG.6788"; gene_name "LOC101491661"; xloc "XLOC_011014"; ref_gene_id "LOC101491661"; cmp_ref "XM_012714602.2"; class_code "j"; tss_id "TSS12605";
NC_021163.1	StringTie	transcript	9420221	9427258	.	-	.	transcript_id "MSTRG.6788.2"; gene_id "MSTRG.6788"; gene_name "LOC101491661"; xloc "XLOC_011014"; ref_gene_id "LOC101491661"; cmp_ref "XM_012714602.2"; class_code "j"; tss_id "TSS12606";
NC_021163.1	StringTie	transcript	9610729	9616291	.	-	.	transcript_id "MSTRG.6797.3"; gene_id "MSTRG.6797"; gene_name "LOC101495867"; xloc "XLOC_011024"; ref_gene_id "LOC101495867"; cmp_ref "XM_004496154.3"; class_code "j"; tss_id "TSS12617";
NC_021163.1	StringTie	transcript	9833189	9857034	.	-	.	transcript_id "MSTRG.6818.1"; gene_id "MSTRG.6818"; gene_name "LOC101502745"; xloc "XLOC_011027"; ref_gene_id "LOC101502745"; cmp_ref "XM_004496176.3"; class_code "j"; tss_id "TSS12620";
NC_021163.1	StringTie	transcript	10181666	10188979	.	-	.	transcript_id "MSTRG.6841.1"; gene_id "MSTRG.6841"; gene_name "LOC101514255"; xloc "XLOC_011040"; ref_gene_id "LOC101514255"; cmp_ref "XM_004496216.3"; class_code "j"; tss_id "TSS12635";
NC_021163.1	StringTie	transcript	10434316	10437987	.	-	.	transcript_id "MSTRG.6860.1"; gene_id "MSTRG.6860"; gene_name "LOC101506514"; xloc "XLOC_011050"; ref_gene_id "LOC101506514"; cmp_ref "XM_004496268.3"; class_code "j"; tss_id "TSS12648";
NC_021163.1	StringTie	transcript	10536841	10540510	.	-	.	transcript_id "MSTRG.6869.1"; gene_id "MSTRG.6869"; gene_name "LOC105851884"; xloc "XLOC_011055"; ref_gene_id "LOC105851884"; cmp_ref "XR_003472625.1"; class_code "j"; tss_id "TSS12654";
NC_021163.1	StringTie	transcript	10837645	10845388	.	-	.	transcript_id "MSTRG.6897.2"; gene_id "MSTRG.6897"; gene_name "LOC101495220"; xloc "XLOC_011069"; ref_gene_id "LOC101495220"; cmp_ref "XM_004496323.3"; class_code "j"; tss_id "TSS12668";
NC_021163.1	StringTie	transcript	10892493	10902058	.	-	.	transcript_id "MSTRG.6900.2"; gene_id "MSTRG.6900"; gene_name "LOC101496198"; xloc "XLOC_011072"; ref_gene_id "LOC101496198"; cmp_ref "XM_004496326.3"; class_code "j"; tss_id "TSS12671";
NC_021163.1	StringTie	transcript	10926690	10933909	.	-	.	transcript_id "MSTRG.6906.2"; gene_id "MSTRG.6906"; gene_name "LOC101497849"; xloc "XLOC_011076"; ref_gene_id "LOC101497849"; cmp_ref "XM_004496333.3"; class_code "j"; tss_id "TSS12675";
NC_021163.1	StringTie	transcript	10964625	10980122	.	-	.	transcript_id "MSTRG.6911.1"; gene_id "MSTRG.6911"; gene_name "LOC101499983"; xloc "XLOC_011079"; ref_gene_id "LOC101499983"; cmp_ref "XM_004496340.3"; class_code "j"; tss_id "TSS12678";
NC_021163.1	StringTie	transcript	11063346	11068670	.	-	.	transcript_id "MSTRG.6916.2"; gene_id "MSTRG.6916"; gene_name "LOC101502862"; xloc "XLOC_011088"; ref_gene_id "LOC101502862"; cmp_ref "XM_012714639.2"; class_code "j"; tss_id "TSS12689";
NC_021163.1	StringTie	transcript	11063351	11068670	.	-	.	transcript_id "MSTRG.6916.3"; gene_id "MSTRG.6916"; gene_name "LOC101502862"; xloc "XLOC_011088"; ref_gene_id "LOC101502862"; cmp_ref "XM_012714639.2"; class_code "j"; tss_id "TSS12689";
NC_021163.1	StringTie	transcript	11071696	11079746	.	-	.	transcript_id "MSTRG.6919.5"; gene_id "MSTRG.6919"; gene_name "LOC101503184"; xloc "XLOC_011089"; ref_gene_id "LOC101503184"; cmp_ref "XM_004496350.3"; class_code "j"; tss_id "TSS12690";
NC_021163.1	StringTie	transcript	11252264	11259159	.	-	.	transcript_id "MSTRG.6934.1"; gene_id "MSTRG.6934"; gene_name "LOC101510794"; xloc "XLOC_011099"; ref_gene_id "LOC101510794"; cmp_ref "XM_027333985.1"; class_code "j"; tss_id "TSS12700";
NC_021163.1	StringTie	transcript	11252278	11259159	.	-	.	transcript_id "MSTRG.6934.2"; gene_id "MSTRG.6934"; gene_name "LOC101510794"; xloc "XLOC_011099"; ref_gene_id "LOC101510794"; cmp_ref "XM_027333985.1"; class_code "j"; tss_id "TSS12700";
NC_021163.1	StringTie	transcript	11385632	11392573	.	-	.	transcript_id "MSTRG.6950.1"; gene_id "MSTRG.6950"; gene_name "LOC101489407"; xloc "XLOC_011105"; ref_gene_id "LOC101489407"; cmp_ref "XM_012714698.2"; class_code "j"; tss_id "TSS12708";
NC_021163.1	StringTie	transcript	11489552	11493044	.	-	.	transcript_id "MSTRG.6964.3"; gene_id "MSTRG.6964"; gene_name "LOC101494779"; xloc "XLOC_011114"; ref_gene_id "LOC101494779"; cmp_ref "XM_004496414.3"; class_code "j"; tss_id "TSS12718";
NC_021163.1	StringTie	transcript	11744926	11753166	.	-	.	transcript_id "MSTRG.6974.2"; gene_id "MSTRG.6974"; gene_name "LOC101500740"; xloc "XLOC_011122"; ref_gene_id "LOC101500740"; cmp_ref "XM_004496434.3"; class_code "j"; tss_id "TSS12726";
NC_021163.1	StringTie	transcript	11885035	11890765	.	-	.	transcript_id "MSTRG.6985.3"; gene_id "MSTRG.6985"; gene_name "LOC101505013"; xloc "XLOC_011128"; ref_gene_id "LOC101505013"; cmp_ref "XM_012714712.2"; class_code "j"; tss_id "TSS12732";
NC_021163.1	StringTie	transcript	12261293	12266240	.	-	.	transcript_id "MSTRG.7006.2"; gene_id "MSTRG.7006"; gene_name "LOC101490161"; xloc "XLOC_011150"; ref_gene_id "LOC101490161"; cmp_ref "XM_004496487.3"; class_code "j"; tss_id "TSS12756";
NC_021163.1	StringTie	transcript	12283897	12290431	.	-	.	transcript_id "MSTRG.7010.1"; gene_id "MSTRG.7010"; gene_name "LOC101491859"; xloc "XLOC_011153"; ref_gene_id "LOC101491859"; cmp_ref "XM_012714705.2"; class_code "j"; tss_id "TSS12759";
NC_021163.1	StringTie	transcript	12283999	12290431	.	-	.	transcript_id "MSTRG.7010.10"; gene_id "MSTRG.7010"; gene_name "LOC101491859"; xloc "XLOC_011153"; ref_gene_id "LOC101491859"; cmp_ref "XM_027333686.1"; class_code "j"; tss_id "TSS12759";
NC_021163.1	StringTie	transcript	12284057	12290431	.	-	.	transcript_id "MSTRG.7010.11"; gene_id "MSTRG.7010"; gene_name "LOC101491859"; xloc "XLOC_011153"; ref_gene_id "LOC101491859"; cmp_ref "XM_012714705.2"; class_code "j"; tss_id "TSS12759";
NC_021163.1	StringTie	transcript	12315309	12319984	.	-	.	transcript_id "MSTRG.7014.3"; gene_id "MSTRG.7014"; gene_name "LOC101493414"; xloc "XLOC_011155"; ref_gene_id "LOC101493414"; cmp_ref "XM_004496497.3"; class_code "j"; tss_id "TSS12761";
NC_021163.1	StringTie	transcript	12487961	12494127	.	-	.	transcript_id "MSTRG.7032.3"; gene_id "MSTRG.7032"; gene_name "LOC101499257"; xloc "XLOC_011162"; ref_gene_id "LOC101499257"; cmp_ref "XM_012714737.2"; class_code "j"; tss_id "TSS12770";
NC_021163.1	StringTie	transcript	12494656	12499530	.	-	.	transcript_id "MSTRG.7034.2"; gene_id "MSTRG.7034"; gene_name "LOC101500742"; xloc "XLOC_011163"; ref_gene_id "LOC101500742"; cmp_ref "XM_012714710.2"; class_code "j"; tss_id "TSS12771";
NC_021163.1	StringTie	transcript	12607810	12611477	.	-	.	transcript_id "MSTRG.7039.1"; gene_id "MSTRG.7039"; gene_name "LOC101503506"; xloc "XLOC_011169"; ref_gene_id "LOC101503506"; cmp_ref "XM_004496528.2"; class_code "j"; tss_id "TSS12778";
NC_021163.1	StringTie	transcript	12692602	12696993	.	-	.	transcript_id "MSTRG.7044.2"; gene_id "MSTRG.7044"; gene_name "LOC101505769"; xloc "XLOC_011171"; ref_gene_id "LOC101505769"; cmp_ref "XM_004496535.3"; class_code "j"; tss_id "TSS12780";
NC_021163.1	StringTie	transcript	12692621	12696993	.	-	.	transcript_id "MSTRG.7044.3"; gene_id "MSTRG.7044"; gene_name "LOC101505769"; xloc "XLOC_011171"; ref_gene_id "LOC101505769"; cmp_ref "XM_004496535.3"; class_code "j"; tss_id "TSS12780";
NC_021163.1	StringTie	transcript	12777652	12780547	.	-	.	transcript_id "MSTRG.7050.1"; gene_id "MSTRG.7050"; gene_name "LOC101508221"; xloc "XLOC_011176"; ref_gene_id "LOC101508221"; cmp_ref "XM_004496544.3"; class_code "j"; tss_id "TSS12788";
NC_021163.1	StringTie	transcript	12827107	12831090	.	-	.	transcript_id "MSTRG.7051.1"; gene_id "MSTRG.7051"; gene_name "LOC101509600"; xloc "XLOC_011178"; ref_gene_id "LOC101509600"; cmp_ref "XM_004496550.3"; class_code "j"; tss_id "TSS12790";
NC_021163.1	StringTie	transcript	12832958	12836410	.	-	.	transcript_id "MSTRG.7052.1"; gene_id "MSTRG.7052"; gene_name "LOC101510796"; xloc "XLOC_011179"; ref_gene_id "LOC101510796"; cmp_ref "XM_004496554.3"; class_code "j"; tss_id "TSS12792";
NC_021163.1	StringTie	transcript	13248644	13253837	.	-	.	transcript_id "MSTRG.7087.2"; gene_id "MSTRG.7087"; gene_name "LOC101499575"; xloc "XLOC_011204"; ref_gene_id "LOC101499575"; cmp_ref "XM_004496608.3"; class_code "j"; tss_id "TSS12820";
NC_021163.1	StringTie	transcript	13249000	13253837	.	-	.	transcript_id "MSTRG.7087.5"; gene_id "MSTRG.7087"; gene_name "LOC101499575"; xloc "XLOC_011204"; ref_gene_id "LOC101499575"; cmp_ref "XM_004496608.3"; class_code "j"; tss_id "TSS12820";
NC_021163.1	StringTie	transcript	13249000	13253837	.	-	.	transcript_id "MSTRG.7087.4"; gene_id "MSTRG.7087"; gene_name "LOC101499575"; xloc "XLOC_011204"; ref_gene_id "LOC101499575"; cmp_ref "XM_004496609.3"; class_code "j"; tss_id "TSS12820";
NC_021163.1	StringTie	transcript	13258131	13269157	.	-	.	transcript_id "MSTRG.7089.2"; gene_id "MSTRG.7089"; gene_name "LOC101500330"; xloc "XLOC_011205"; ref_gene_id "LOC101500330"; cmp_ref "XM_004496610.3"; class_code "j"; tss_id "TSS12822";
NC_021163.1	StringTie	transcript	13290985	13298637	.	-	.	transcript_id "MSTRG.7090.1"; gene_id "MSTRG.7090"; gene_name "LOC101501800"; xloc "XLOC_011207"; ref_gene_id "LOC101501800"; cmp_ref "XM_004496615.3"; class_code "j"; tss_id "TSS12824";
NC_021163.1	StringTie	transcript	13291001	13298637	.	-	.	transcript_id "MSTRG.7090.2"; gene_id "MSTRG.7090"; gene_name "LOC101501800"; xloc "XLOC_011207"; ref_gene_id "LOC101501800"; cmp_ref "XM_004496615.3"; class_code "j"; tss_id "TSS12824";
NC_021163.1	StringTie	transcript	13317244	13320683	.	-	.	transcript_id "MSTRG.7092.1"; gene_id "MSTRG.7092"; gene_name "LOC101502642"; xloc "XLOC_011209"; ref_gene_id "LOC101502642"; cmp_ref "XM_004496619.3"; class_code "j"; tss_id "TSS12826";
NC_021163.1	StringTie	transcript	13317340	13320683	.	-	.	transcript_id "MSTRG.7092.3"; gene_id "MSTRG.7092"; gene_name "LOC101502642"; xloc "XLOC_011209"; ref_gene_id "LOC101502642"; cmp_ref "XM_004496619.3"; class_code "j"; tss_id "TSS12826";
NC_021163.1	StringTie	transcript	13439755	13445815	.	-	.	transcript_id "MSTRG.7099.3"; gene_id "MSTRG.7099"; gene_name "LOC101507498"; xloc "XLOC_011215"; ref_gene_id "LOC101507498"; cmp_ref "XM_004496635.3"; class_code "j"; tss_id "TSS12833";
NC_021163.1	StringTie	transcript	13715560	13719018	.	-	.	transcript_id "MSTRG.7115.2"; gene_id "MSTRG.7115"; gene_name "LOC101490383"; xloc "XLOC_011224"; ref_gene_id "LOC101490383"; cmp_ref "XM_004496669.3"; class_code "j"; tss_id "TSS12844";
NC_021163.1	StringTie	transcript	13756736	13762432	.	-	.	transcript_id "MSTRG.7120.1"; gene_id "MSTRG.7120"; gene_name "LOC101493195"; xloc "XLOC_011228"; ref_gene_id "LOC101493195"; cmp_ref "XM_012714731.2"; class_code "j"; tss_id "TSS12848";
NC_021163.1	StringTie	transcript	13788644	13793555	.	-	.	transcript_id "MSTRG.7123.2"; gene_id "MSTRG.7123"; gene_name "LOC101494998"; xloc "XLOC_011229"; ref_gene_id "LOC101494998"; cmp_ref "XM_012714707.2"; class_code "j"; tss_id "TSS12849";
NC_021163.1	StringTie	transcript	14870121	14872715	.	-	.	transcript_id "MSTRG.7208.1"; gene_id "MSTRG.7208"; gene_name "LOC101505871"; xloc "XLOC_011294"; ref_gene_id "LOC101505871"; cmp_ref "XM_004496873.3"; class_code "j"; tss_id "TSS12916";
NC_021163.1	StringTie	transcript	15530969	15534181	.	-	.	transcript_id "MSTRG.7270.2"; gene_id "MSTRG.7270"; gene_name "LOC113786174"; xloc "XLOC_011329"; ref_gene_id "LOC113786174"; cmp_ref "XR_003472319.1"; class_code "j"; tss_id "TSS12953";
NC_021163.1	StringTie	transcript	15614659	15618068	.	-	.	transcript_id "MSTRG.7277.2"; gene_id "MSTRG.7277"; gene_name "LOC101506960"; xloc "XLOC_011336"; ref_gene_id "LOC101506960"; cmp_ref "XM_004496970.3"; class_code "j"; tss_id "TSS12961";
NC_021163.1	StringTie	transcript	15649467	15653366	.	-	.	transcript_id "MSTRG.7279.6"; gene_id "MSTRG.7279"; gene_name "LOC101507501"; xloc "XLOC_011338"; ref_gene_id "LOC101507501"; cmp_ref "XM_004496972.3"; class_code "j"; tss_id "TSS12964";
NC_021163.1	StringTie	transcript	15926273	15935126	.	-	.	transcript_id "MSTRG.7304.3"; gene_id "MSTRG.7304"; gene_name "LOC101491135"; xloc "XLOC_011355"; ref_gene_id "LOC101491135"; cmp_ref "XM_004497011.2"; class_code "j"; tss_id "TSS12982";
NC_021163.1	StringTie	transcript	16535374	16538840	.	-	.	transcript_id "MSTRG.7331.2"; gene_id "MSTRG.7331"; gene_name "LOC101506087"; xloc "XLOC_011370"; ref_gene_id "LOC101506087"; cmp_ref "XM_004497058.3"; class_code "j"; tss_id "TSS12997";
NC_021163.1	StringTie	transcript	16820725	16824467	.	-	.	transcript_id "MSTRG.7356.2"; gene_id "MSTRG.7356"; gene_name "LOC101490047"; xloc "XLOC_011383"; ref_gene_id "LOC101490047"; cmp_ref "XM_012714744.2"; class_code "j"; tss_id "TSS13011";
NC_021163.1	StringTie	transcript	16893572	16899718	.	-	.	transcript_id "MSTRG.7364.1"; gene_id "MSTRG.7364"; gene_name "LOC101491864"; xloc "XLOC_011386"; ref_gene_id "LOC101491864"; cmp_ref "XM_004497102.3"; class_code "j"; tss_id "TSS13014";
NC_021163.1	StringTie	transcript	17106823	17115183	.	-	.	transcript_id "MSTRG.7381.1"; gene_id "MSTRG.7381"; gene_name "LOC101499482"; xloc "XLOC_011402"; ref_gene_id "LOC101499482"; cmp_ref "XM_004497127.3"; class_code "j"; tss_id "TSS13034";
NC_021163.1	StringTie	transcript	17116375	17135975	.	-	.	transcript_id "MSTRG.7382.2"; gene_id "MSTRG.7382"; gene_name "LOC101500527"; xloc "XLOC_011403"; ref_gene_id "LOC101500527"; cmp_ref "XM_004497129.3"; class_code "j"; tss_id "TSS13036";
NC_021163.1	StringTie	transcript	17116406	17146210	.	-	.	transcript_id "MSTRG.7382.3"; gene_id "MSTRG.7382"; gene_name "LOC101500845"; xloc "XLOC_011403"; ref_gene_id "LOC101500845"; cmp_ref "XM_004497130.3"; class_code "j"; tss_id "TSS13037";
NC_021163.1	StringTie	transcript	17116416	17135975	.	-	.	transcript_id "MSTRG.7382.4"; gene_id "MSTRG.7382"; gene_name "LOC101500527"; xloc "XLOC_011403"; ref_gene_id "LOC101500527"; cmp_ref "XM_004497129.3"; class_code "j"; tss_id "TSS13036";
NC_021163.1	StringTie	transcript	17116416	17146210	.	-	.	transcript_id "MSTRG.7382.5"; gene_id "MSTRG.7382"; gene_name "LOC101500845"; xloc "XLOC_011403"; ref_gene_id "LOC101500845"; cmp_ref "XM_004497130.3"; class_code "j"; tss_id "TSS13037";
NC_021163.1	StringTie	transcript	17116417	17135975	.	-	.	transcript_id "MSTRG.7382.6"; gene_id "MSTRG.7382"; gene_name "LOC101500527"; xloc "XLOC_011403"; ref_gene_id "LOC101500527"; cmp_ref "XM_004497129.3"; class_code "j"; tss_id "TSS13036";
NC_021163.1	StringTie	transcript	17146975	17157285	.	-	.	transcript_id "MSTRG.7386.6"; gene_id "MSTRG.7386"; gene_name "LOC101501488"; xloc "XLOC_011405"; ref_gene_id "LOC101501488"; cmp_ref "XM_027333715.1"; class_code "j"; tss_id "TSS13039";
NC_021163.1	StringTie	transcript	17146999	17157694	.	-	.	transcript_id "MSTRG.7386.7"; gene_id "MSTRG.7386"; gene_name "LOC101501488"; xloc "XLOC_011405"; ref_gene_id "LOC101501488"; cmp_ref "XM_004497131.3"; class_code "j"; tss_id "TSS13040";
NC_021163.1	StringTie	transcript	17147015	17157694	.	-	.	transcript_id "MSTRG.7386.9"; gene_id "MSTRG.7386"; gene_name "LOC101501488"; xloc "XLOC_011405"; ref_gene_id "LOC101501488"; cmp_ref "XM_004497131.3"; class_code "j"; tss_id "TSS13040";
NC_021163.1	StringTie	transcript	17147015	17157694	.	-	.	transcript_id "MSTRG.7386.8"; gene_id "MSTRG.7386"; gene_name "LOC101501488"; xloc "XLOC_011405"; ref_gene_id "LOC101501488"; cmp_ref "XM_004497131.3"; class_code "j"; tss_id "TSS13040";
NC_021163.1	StringTie	transcript	17202309	17205905	.	-	.	transcript_id "MSTRG.7387.1"; gene_id "MSTRG.7387"; gene_name "LOC101503512"; xloc "XLOC_011407"; ref_gene_id "LOC101503512"; cmp_ref "XM_004497138.3"; class_code "j"; tss_id "TSS13042";
NC_021163.1	StringTie	transcript	17273526	17278312	.	-	.	transcript_id "MSTRG.7393.4"; gene_id "MSTRG.7393"; gene_name "LOC101505774"; xloc "XLOC_011410"; ref_gene_id "LOC101505774"; cmp_ref "XM_004497145.3"; class_code "j"; tss_id "TSS13045";
NC_021163.1	StringTie	transcript	17294187	17298976	.	-	.	transcript_id "MSTRG.7398.1"; gene_id "MSTRG.7398"; gene_name "LOC101506961"; xloc "XLOC_011413"; ref_gene_id "LOC101506961"; cmp_ref "XM_004497149.3"; class_code "j"; tss_id "TSS13048";
NC_021163.1	StringTie	transcript	17299075	17312795	.	-	.	transcript_id "MSTRG.7399.1"; gene_id "MSTRG.7399"; gene_name "LOC101507285"; xloc "XLOC_011414"; ref_gene_id "LOC101507285"; cmp_ref "XM_004497150.3"; class_code "j"; tss_id "TSS13049";
NC_021163.1	StringTie	transcript	17377554	17380735	.	-	.	transcript_id "MSTRG.7400.2"; gene_id "MSTRG.7400"; gene_name "LOC101509834"; xloc "XLOC_011420"; ref_gene_id "LOC101509834"; cmp_ref "XM_004497160.3"; class_code "j"; tss_id "TSS13056";
NC_021163.1	StringTie	transcript	17524612	17528827	.	-	.	transcript_id "MSTRG.7415.4"; gene_id "MSTRG.7415"; gene_name "LOC101514900"; xloc "XLOC_011427"; ref_gene_id "LOC101514900"; cmp_ref "XM_012714782.2"; class_code "j"; tss_id "TSS13065";
NC_021163.1	StringTie	transcript	17721380	17732446	.	-	.	transcript_id "MSTRG.7431.1"; gene_id "MSTRG.7431"; gene_name "LOC101495115"; xloc "XLOC_011433"; ref_gene_id "LOC101495115"; cmp_ref "XM_004497198.3"; class_code "j"; tss_id "TSS13072";
NC_021163.1	StringTie	transcript	17913029	17921259	.	-	.	transcript_id "MSTRG.7452.2"; gene_id "MSTRG.7452"; gene_name "LOC101495002"; xloc "XLOC_011446"; ref_gene_id "LOC101495002"; cmp_ref "XM_004497250.3"; class_code "j"; tss_id "TSS13088";
NC_021163.1	StringTie	transcript	18015568	18018539	.	-	.	transcript_id "MSTRG.7460.1"; gene_id "MSTRG.7460"; gene_name "LOC101498497"; xloc "XLOC_011455"; ref_gene_id "LOC101498497"; cmp_ref "XM_004497262.3"; class_code "j"; tss_id "TSS13098";
NC_021163.1	StringTie	transcript	18484318	18489439	.	-	.	transcript_id "MSTRG.7480.1"; gene_id "MSTRG.7480"; gene_name "LOC101511427"; xloc "XLOC_011468"; ref_gene_id "LOC101511427"; cmp_ref "XM_004497299.3"; class_code "j"; tss_id "TSS13114";
NC_021163.1	StringTie	transcript	18520539	18523541	.	-	.	transcript_id "MSTRG.7485.2"; gene_id "MSTRG.7485"; gene_name "LOC101492540"; xloc "XLOC_011471"; ref_gene_id "LOC101492540"; cmp_ref "XM_004497328.3"; class_code "j"; tss_id "TSS13118";
NC_021163.1	StringTie	transcript	18520539	18530434	.	-	.	transcript_id "MSTRG.7485.1"; gene_id "MSTRG.7485"; gene_name "LOC101512944"; xloc "XLOC_011471"; ref_gene_id "LOC101512944"; cmp_ref "XM_004497303.3"; class_code "j"; tss_id "TSS13119";
NC_021163.1	StringTie	transcript	18524232	18530434	.	-	.	transcript_id "MSTRG.7485.4"; gene_id "MSTRG.7485"; gene_name "LOC101512944"; xloc "XLOC_011471"; ref_gene_id "LOC101512944"; cmp_ref "XM_004497303.3"; class_code "j"; tss_id "TSS13119";
NC_021163.1	StringTie	transcript	18597630	18602355	.	-	.	transcript_id "MSTRG.7493.1"; gene_id "MSTRG.7493"; gene_name "LOC101489734"; xloc "XLOC_011475"; ref_gene_id "LOC101489734"; cmp_ref "XM_004497318.3"; class_code "j"; tss_id "TSS13124";
NC_021163.1	StringTie	transcript	18597651	18602355	.	-	.	transcript_id "MSTRG.7493.2"; gene_id "MSTRG.7493"; gene_name "LOC101489734"; xloc "XLOC_011475"; ref_gene_id "LOC101489734"; cmp_ref "XM_004497318.3"; class_code "j"; tss_id "TSS13124";
[truncated: 2,476 more rows]

## Sheet: Novel transcripts in GL 13001
Novel transcripts identified in GL 13001 showing significant differential expression
[truncated: 171 more rows]

## Sheet: Novel transcripts in KWR 108
Novel transcripts identified in KWR 108 showing significant differential expression
[truncated: 168 more rows]
