# Supplementary material for: Shoot transcriptome revealed widespread differential expression and potential molecular mechanisms of chickpea (Cicer arietinum L.) against Fusarium wilt
Source: Front Microbiol. 2024 Feb 1;14:1265265. doi: 10.3389/fmicb.2023.1265265 (PMC10870781; doi:10.3389/fmicb.2023.1265265)
Supplement: Supplementary file 2 [file Data_Sheet_2.xlsx]

## Sheet: Down regulated in GL 13001
Transcripts significantly down-regulated in GL 13001
Sequence_Name	T1	C1	sampleA	sampleB	logFC	logCPM	PValue	FDR	Sequence Description	Sequence Length	Blast Top Hit Description (HSP)	Blast Top Hit Accession	Blast Min E-Value	Blast Top Hit Similarity	Blast Top Hit Score	Blast Hit Alignment Length	Blast Top Hit Positives	#GOs	GOs	GOs.IDs
MSTRG.10023.3	3.38267	15.0837	T1	C1	-2.41054	3.28702	0.000562203	0.0034368	initiation factor TFIID subunit 5 isoform X1	2316	XP_012571685.1transcription initiation factor TFIID subunit 5 isoform X1 [Cicer arietinum]	XP_012571685	1.5e-257	1	739	387	387	2	F:translation initiation factor activity; P:translational initiation	F:GO:0003743; P:GO:0006413
MSTRG.1049.2	0	10.0903	T1	C1	-11.9846	2.44786	6.27798e-16	7.16884e-14	dehydrogenase 1-like	4354	XP_004486961.1xanthine dehydrogenase 1-like [Cicer arietinum]	XP_004486961	0	1	1567	780	780	10	F:FAD binding; F:iron ion binding; F:oxidoreductase activity; F:flavin adenine dinucleotide binding; F:metal ion binding; F:electron transfer activity; P:oxidation-reduction process; P:electron transport chain; F:iron-sulfur cluster binding; F:2 iron, 2 sulfur cluster binding	F:GO:0071949; F:GO:0005506; F:GO:0016491; F:GO:0050660; F:GO:0046872; F:GO:0009055; P:GO:0055114; P:GO:0022900; F:GO:0051536; F:GO:0051537
MSTRG.10544.4	1.97161	5.69198	T1	C1	-1.78282	2.00091	0.01042	0.0457586	transcription initiation factor TFIID subunit 7	2633	XP_004502224.1transcription initiation factor TFIID subunit 7 [Cicer arietinum] ;XP_012571851.1 transcription initiation factor TFIID subunit 7 [Cicer arietinum] ;XP_027190759.1 transcription initiation factor TFIID subunit 7 [Cicer arietinum]	XP_004502224	1.2e-123	1	382	199	199	4	F:translation initiation factor activity; C:transcription factor TFIID complex; P:translational initiation; P:transcription initiation from RNA polymerase II promoter	F:GO:0003743; C:GO:0005669; P:GO:0006413; P:GO:0006367
MSTRG.10571.4	0	5.87309	T1	C1	-11.204	1.65878	1.11716e-13	6.17197e-12	topoisomerase 3-beta isoform X2	2834	XP_012571821.1DNA topoisomerase 3-beta isoform X2 [Cicer arietinum]	XP_012571821	0	0.9975	1630	799	797	5	F:DNA binding; F:DNA topoisomerase activity; F:DNA topoisomerase type I activity; P:DNA topological change; F:isomerase activity	F:GO:0003677; F:GO:0003916; F:GO:0003917; P:GO:0006265; F:GO:0016853
MSTRG.10813.2	0	18.0073	T1	C1	-12.82	3.28939	2.11432e-18	6.53023e-16	nucleotide-gated ion channel 1-like	2658	XP_027190944.1 cyclic nucleotide-gated ion channel 1-like [Cicer arietinum];XP_027190943.1cyclic nucleotide-gated ion channel 1-like [Cicer arietinum]	XP_027190943	0	0.979	1382	715	700		-	-
MSTRG.10818.5	1.21776	4.45009	T1	C1	-2.1217	1.5723	0.00281877	0.0147376	cap guanine-N7 methyltransferase 2 isoform X1	1635	XP_004502631.1mRNA cap guanine-N7 methyltransferase 2 isoform X1 [Cicer arietinum]	XP_004502631	2.6e-111	1	346	166	166	3	F:methyltransferase activity; F:transferase activity; P:methylation	F:GO:0008168; F:GO:0016740; P:GO:0032259
MSTRG.10889.5	4.00122	18.9388	T1	C1	-2.49676	3.60257	0.000351344	0.00223239	arginine-rich splicing factor SR34A isoform X2	1495	XP_012571984.1serine/arginine-rich splicing factor SR34A isoform X2 [Cicer arietinum]	XP_012571984	2.4e-133	0.9963	397	272	271	2	F:nucleic acid binding; F:RNA binding	F:GO:0003676; F:GO:0003723
MSTRG.11013.4	3.51798	20.2324	T1	C1	-2.77761	3.65853	8.39238e-05	0.000598559	4-kinase beta 1 isoform X2	4571	XP_012571932.1phosphatidylinositol 4-kinase beta 1 isoform X2 [Cicer arietinum]	XP_012571932	0	1	1070	535	535	6	P:phosphatidylinositol-mediated signaling; P:phosphatidylinositol phosphorylation; P:phosphorylation; F:transferase activity; F:kinase activity; C:intracellular	P:GO:0048015; P:GO:0046854; P:GO:0016310; F:GO:0016740; F:GO:0016301; C:GO:0005622
MSTRG.11022.1	0	18.2919	T1	C1	-12.8426	3.31213	1.80925e-18	5.80931e-16	-activated kinase kinase kinase 3	4847	XP_012571967.1mitogen-activated protein kinase kinase kinase 3 [Cicer arietinum]	XP_012571967	0	1	1274	631	631	5	F:ATP binding; F:protein kinase activity; P:phosphorylation; P:protein phosphorylation; F:kinase activity	F:GO:0005524; F:GO:0004672; P:GO:0016310; P:GO:0006468; F:GO:0016301
MSTRG.11168.2	0	16.9724	T1	C1	-12.7346	3.20351	3.7657e-18	1.01768e-15	guanine-nucleotide exchange factor GNOM-like	5075	XP_004503167.1ARF guanine-nucleotide exchange factor GNOM-like [Cicer arietinum]	XP_004503167	0	0.9978	2683	1366	1363	4	F:ARF guanyl-nucleotide exchange factor activity; C:membrane; C:integral component of membrane; P:regulation of ARF protein signal transduction	F:GO:0005086; C:GO:0016020; C:GO:0016021; P:GO:0032012
MSTRG.11182.2	0	4.76056	T1	C1	-10.9012	1.35183	8.43614e-13	3.57626e-11	NBR1 homolog	1691	XP_004515867.1protein NBR1 homolog [Cicer arietinum]	XP_004515867	1.4e-114	0.4431	372	668	296	3	F:zinc ion binding; F:ubiquitin binding; P:macroautophagy	F:GO:0008270; F:GO:0043130; P:GO:0016236
MSTRG.11344.2	1.35307	9.90922	T1	C1	-3.12454	2.58412	1.90575e-05	0.000148281	dehydrogenase family 2 member C4-like	1901	XP_004503432.1aldehyde dehydrogenase family 2 member C4-like [Cicer arietinum]	XP_004503432	0	0.9537	932	497	474	4	F:oxidoreductase activity; P:metabolic process; P:oxidation-reduction process; F:oxidoreductase activity, acting on the aldehyde or oxo group of donors, NAD or NADP as acceptor	F:GO:0016491; P:GO:0008152; P:GO:0055114; F:GO:0016620
MSTRG.11890.3	0	14.4369	T1	C1	-12.5013	2.96863	1.85429e-17	3.66674e-15	synthase small subunit chloroplastic-like	963	XP_027191906.1acetolactate synthase small subunit 2, chloroplastic-like [Cicer arietinum]	XP_027191906	9.7e-155	1	451	229	229		-	-
MSTRG.11992.1	8.64031	24.786	T1	C1	-1.77482	4.12757	0.0088365	0.0398177	thiazole chloroplastic-like	1581	XP_004504342.1thiamine thiazole synthase, chloroplastic-like [Cicer arietinum]	XP_004504342	3.5e-203	1	578	298	298	8	C:chloroplast stroma; C:chloroplast; F:metal ion binding; C:cytosol; P:thiazole biosynthetic process; P:response to stress; P:thiamine biosynthetic process; C:plastid	C:GO:0009570; C:GO:0009507; F:GO:0046872; C:GO:0005829; P:GO:0052837; P:GO:0006950; P:GO:0009228; C:GO:0009536
MSTRG.12070.2	3.0734	15.9634	T1	C1	-2.6305	3.33568	0.000187037	0.0012553	pre-mRNA-splicing factor ATP-dependent RNA helicase DEAH4	3061	XP_004504465.1probable pre-mRNA-splicing factor ATP-dependent RNA helicase DEAH4 [Cicer arietinum]	XP_004504465	0	0.8778	1327	794	697	4	F:nucleotide binding; F:ATP binding; F:helicase activity; F:hydrolase activity	F:GO:0000166; F:GO:0005524; F:GO:0004386; F:GO:0016787
MSTRG.12138.2	1.701	7.55481	T1	C1	-2.40377	2.2875	0.00069912	0.00419084	ubiquitin-conjugating enzyme E2 38	1739	XP_004504568.1putative ubiquitin-conjugating enzyme E2 38 [Cicer arietinum]	XP_004504568	1.2e-296	0.9851	822	470	463		-	-
MSTRG.12194.1	1.97161	7.01148	T1	C1	-2.08349	2.23746	0.00289005	0.0150561	polymerase eta isoform X5	2813	XP_004504643.1DNA polymerase eta isoform X5 [Cicer arietinum]	XP_004504643	1.1e-294	1	842	421	421	2	P:DNA repair; F:damaged DNA binding	P:GO:0006281; F:GO:0003684
MSTRG.1222.1	2.18424	14.2817	T1	C1	-2.96206	3.13185	3.67732e-05	0.000276502	endo-1,4-beta-mannosidase 2	2792	XP_004487276.1mannan endo-1,4-beta-mannosidase 2 [Cicer arietinum]	XP_004487276	2.1e-156	0.9628	477	242	233	7	P:carbohydrate metabolic process; P:metabolic process; C:membrane; C:integral component of membrane; F:hydrolase activity, hydrolyzing O-glycosyl compounds; F:hydrolase activity; F:hydrolase activity, acting on glycosyl bonds	P:GO:0005975; P:GO:0008152; C:GO:0016020; C:GO:0016021; F:GO:0004553; F:GO:0016787; F:GO:0016798
MSTRG.12287.1	0.86983	5.25214	T1	C1	-2.84467	1.69584	0.000109224	0.000765767	XP_004504786.1uncharacterized protein LOC101493869	998	XP_004504786.1uncharacterized protein LOC101493869 [Cicer arietinum]	XP_004504786	9.4e-89	1	272	127	127	3	F:structural constituent of ribosome; C:large ribosomal subunit; P:translation	F:GO:0003735; C:GO:0015934; P:GO:0006412
MSTRG.12393.2	0.251284	1.21601	T1	C1	-2.51556	-0.366382	0.00235169	0.012556	-rich cell wall structural 2-like	955	XP_004504994.1glycine-rich cell wall structural protein 2-like [Cicer arietinum]	XP_004504994	7.3e-53	1	181	100	100		-	-
MSTRG.12425.4	0	16.041	T1	C1	-12.6532	3.1216	6.60675e-18	1.58709e-15	XP_004505047.1uncharacterized protein LOC101503544	3569	XP_004505047.1uncharacterized protein LOC101503544 [Cicer arietinum]	XP_004505047	0	1	1461	764	764	7	F:ATPase activity; P:nucleic acid phosphodiester bond hydrolysis; F:ATP binding; F:endonuclease activity; P:mismatch repair; F:mismatched DNA binding; P:negative regulation of DNA recombination	F:GO:0016887; P:GO:0090305; F:GO:0005524; F:GO:0004519; P:GO:0006298; F:GO:0030983; P:GO:0045910
MSTRG.12517.1	0.8505	3.28582	T1	C1	-2.20074	1.11835	0.00238074	0.0126902	threonine- kinase SRK2E isoform X1	1635	XP_004505181.1serine/threonine-protein kinase SRK2E isoform X1 [Cicer arietinum]	XP_004505181	4e-222	0.9146	628	363	332	7	F:nucleotide binding; F:ATP binding; F:protein kinase activity; P:phosphorylation; F:protein serine/threonine kinase activity; P:protein phosphorylation; F:kinase activity	F:GO:0000166; F:GO:0005524; F:GO:0004672; P:GO:0016310; F:GO:0004674; P:GO:0006468; F:GO:0016301
MSTRG.12541.3	0.367261	2.97535	T1	C1	-3.26257	0.821749	2.72576e-05	0.000207942	acid 8 -hydroxylase 4-like isoform X1	2596	XP_004505218.1abscisic acid 8'-hydroxylase 4-like isoform X1 [Cicer arietinum]	XP_004505218	1.6e-263	0.7138	750	594	424	9	F:iron ion binding; F:metal ion binding; F:oxidoreductase activity; F:oxidoreductase activity, acting on paired donors, with incorporation or reduction of molecular oxygen; C:membrane; C:integral component of membrane; P:oxidation-reduction process; F:monooxygenase activity; F:heme binding	F:GO:0005506; F:GO:0046872; F:GO:0016491; F:GO:0016705; C:GO:0016020; C:GO:0016021; P:GO:0055114; F:GO:0004497; F:GO:0020037
MSTRG.12548.2	2.80278	13.3761	T1	C1	-2.50828	3.09786	0.000358688	0.00227414	carboxylase beta mitochondrial isoform X1	1933	XP_004505231.1methylcrotonoyl-CoA carboxylase beta chain, mitochondrial isoform X1 [Cicer arietinum]	XP_004505231	2.6e-238	0.9857	681	349	344	1	F:ligase activity	F:GO:0016874
MSTRG.12636.5	4.07853	14.5404	T1	C1	-2.08795	3.2912	0.00244479	0.0129826	biogenesis 1 isoform X3	4188	XP_012572583.1peroxisome biogenesis protein 1 isoform X3 [Cicer arietinum]	XP_012572583	0	1	1577	808	808	4	C:peroxisomal membrane; F:ATP binding; P:protein targeting to peroxisome; F:ATPase activity, coupled	C:GO:0005778; F:GO:0005524; P:GO:0006625; F:GO:0042623
MSTRG.12932.2	16.9713	49.0028	T1	C1	-1.78439	5.10928	0.0082441	0.0374448	ubiquitin- ligase UPL3	6533	XP_004505792.1E3 ubiquitin-protein ligase UPL3 [Cicer arietinum]	XP_004505792	0	1	3268	1749	1749	4	F:ubiquitin-protein transferase activity; F:transferase activity; F:ligase activity; P:protein ubiquitination	F:GO:0004842; F:GO:0016740; F:GO:0016874; P:GO:0016567
MSTRG.13156.4	0	2.53552	T1	C1	-9.99301	0.430136	2.78152e-10	6.0459e-09	factor TGA9 isoform X2	1733	XP_012572805.1transcription factor TGA9 isoform X2 [Cicer arietinum]	XP_012572805	0	1	931	486	486	4	F:DNA-binding transcription factor activity; P:transcription, DNA-templated; P:regulation of transcription, DNA-templated; F:sequence-specific DNA binding	F:GO:0003700; P:GO:0006351; P:GO:0006355; F:GO:0043565
MSTRG.13306.1	0	13.816	T1	C1	-12.4378	2.90477	2.88399e-17	5.34445e-15	factor U2af large subunit B	2631	PNY15014.1splicing factor U2af large subunit B-like protein [Trifolium pratense]	PNY15014	8.5e-291	0.7871	825	587	462	5	F:nucleic acid binding; C:nucleus; P:RNA splicing; F:RNA binding; P:mRNA processing	F:GO:0003676; C:GO:0005634; P:GO:0008380; F:GO:0003723; P:GO:0006397
MSTRG.13306.5	2.68681	16.8948	T1	C1	-2.90604	3.38171	4.49988e-05	0.00033477	factor U2af large subunit A-like isoform X2	2270	XP_027191370.1splicing factor U2af large subunit A-like isoform X2 [Cicer arietinum]	XP_027191370	8.9e-275	0.894	772	453	405		-	-
MSTRG.13385.5	0	4.65707	T1	C1	-10.8695	1.31969	1.03638e-12	4.24904e-11	probable phosphatase 2C 52	2166	XP_027191703.1 probable protein phosphatase 2C 52 [Cicer arietinum] ;XP_027191702.1 probable protein phosphatase 2C 52 [Cicer arietinum] ;XP_012572925.1probable protein phosphatase 2C 52 [Cicer arietinum] ;XP_027191704.1 probable protein phosphatase 2C 52 [Cicer arietinum]	XP_012572925	0	1	936	471	471	3	F:protein serine/threonine phosphatase activity; F:catalytic activity; P:protein dephosphorylation	F:GO:0004722; F:GO:0003824; P:GO:0006470
MSTRG.13661.1	0.309273	4.6312	T1	C1	-4.14622	1.39665	2.83261e-07	2.89967e-06	responsive SAUR66-like	1125	XP_004506996.1auxin-responsive protein SAUR66-like [Cicer arietinum]	XP_004506996	4.2e-51	1	179	88	88	1	P:response to auxin	P:GO:0009733
MSTRG.13805.2	0	4.99342	T1	C1	-10.9701	1.42166	5.23431e-13	2.35435e-11	division cycle 27 homolog B-like	3066	XP_004507250.1cell division cycle protein 27 homolog B-like [Cicer arietinum]	XP_004507250	6.2e-245	1	719	367	367	1	P:cell division	P:GO:0051301
MSTRG.14058.4	0	3.28582	T1	C1	-10.3667	0.809335	2.7162e-11	7.65093e-10	-C-methyl-D-erythritol 4-phosphate chloroplastic isoform X2	954	XP_027190818.12-C-methyl-D-erythritol 4-phosphate cytidylyltransferase, chloroplastic isoform X2 [Cicer arietinum]	XP_027190818	4.3e-35	0.6535	137	127	83		-	-
MSTRG.14286.4	0	4.6312	T1	C1	-10.8615	1.31154	1.08049e-12	4.39209e-11	adenylyltransferase isoform X3	1216	XP_004507964.1phosphopantetheine adenylyltransferase isoform X3 [Cicer arietinum]	XP_004507964	2e-118	1	352	179	179	4	F:nucleotidyltransferase activity; F:catalytic activity; P:biosynthetic process; F:transferase activity	F:GO:0016779; F:GO:0003824; P:GO:0009058; F:GO:0016740
MSTRG.14352.6	0.657205	2.25092	T1	C1	-2.02599	0.60812	0.00590309	0.0281484	structure-remodeling complex BSH-like isoform X1	1024	XP_028195753.1 chromatin structure-remodeling complex protein BSH-like isoform X1 [Glycine soja];XP_006593474.1chromatin structure-remodeling complex protein BSH-like isoform X1 [Glycine max]	XP_006593474	1.4e-80	0.6767	256	266	180		-	-
MSTRG.1498.4	0.483239	2.12156	T1	C1	-2.38197	0.453415	0.0016272	0.00901899	hydrolase family 1	1957	KEH38756.1glycoside hydrolase family 1 protein [Medicago truncatula]	KEH38756	3.8e-211	0.9441	611	322	304	3	P:carbohydrate metabolic process; F:hydrolase activity, hydrolyzing O-glycosyl compounds; F:hydrolase activity	P:GO:0005975; F:GO:0004553; F:GO:0016787
MSTRG.15214.1	0.773182	2.63901	T1	C1	-2.02175	0.838061	0.00568355	0.0272096	lysine N-methyltransferase	2303	XP_004509367.1calmodulin-lysine N-methyltransferase [Cicer arietinum]	XP_004509367	5.1e-111	0.8326	350	227	189	3	F:methyltransferase activity; F:transferase activity; P:methylation	F:GO:0008168; F:GO:0016740; P:GO:0032259
MSTRG.15351.2	7.48054	36.2734	T1	C1	-2.53203	4.53641	0.000274917	0.0017824	XP_004509622.1protein RRC1	3666	XP_004509622.1protein RRC1 [Cicer arietinum]	XP_004509622	0	0.9836	1698	913	898	3	F:nucleic acid binding; F:RNA binding; P:RNA processing	F:GO:0003676; F:GO:0003723; P:GO:0006396
MSTRG.15369.1	0	39.7404	T1	C1	-13.9619	4.43593	8.28385e-22	9.26363e-19	ribosomal L27a-2	588	XP_004509672.160S ribosomal protein L27a-2 [Cicer arietinum]	XP_004509672	1.1e-91	1	275	148	148	5	F:structural constituent of ribosome; C:large ribosomal subunit; C:ribosome; C:intracellular; P:translation	F:GO:0003735; C:GO:0015934; C:GO:0005840; C:GO:0005622; P:GO:0006412
MSTRG.15468.2	0.0773182	14.4628	T1	C1	-7.74797	2.97789	4.77983e-15	4.16693e-13	alpha,alpha-trehalose-phosphate synthase [UDP-forming] 9	3735	XP_004509840.1probable alpha,alpha-trehalose-phosphate synthase [UDP-forming] 9 [Cicer arietinum]	XP_004509840	0	1	1747	860	860	2	F:catalytic activity; P:trehalose biosynthetic process	F:GO:0003824; P:GO:0005992
MSTRG.15523.2	0	8.61559	T1	C1	-11.7567	2.21778	2.92817e-15	2.76048e-13	AMP deaminase	3156	XP_004509928.1probable AMP deaminase [Cicer arietinum]	XP_004509928	0	1	1147	583	583	6	F:AMP deaminase activity; P:IMP salvage; C:membrane; C:integral component of membrane; P:purine ribonucleoside monophosphate biosynthetic process; F:deaminase activity	F:GO:0003876; P:GO:0032264; C:GO:0016020; C:GO:0016021; P:GO:0009168; F:GO:0019239
MSTRG.15627.1	9.99338	32.8065	T1	C1	-1.96942	4.49019	0.00386283	0.0193979	evolving enhancer chloroplastic-like	286	XP_004515373.1oxygen-evolving enhancer protein 3, chloroplastic-like [Cicer arietinum]	XP_004515373	2.5e-10	0.9706	65.9	34	33	5	F:calcium ion binding; C:photosystem II; C:photosystem II oxygen evolving complex; P:photosynthesis; C:extrinsic component of membrane	F:GO:0005509; C:GO:0009523; C:GO:0009654; P:GO:0015979; C:GO:0019898
MSTRG.15871.3	0	16.5844	T1	C1	-12.7013	3.16994	4.73183e-18	1.18956e-15	13S-lipoxygenase 3- chloroplastic	3301	XP_004510481.1linoleate 13S-lipoxygenase 3-1, chloroplastic [Cicer arietinum]	XP_004510481	0	0.9882	1823	932	921	7	F:dioxygenase activity; F:oxidoreductase activity, acting on single donors with incorporation of molecular oxygen, incorporation of two atoms of oxygen; F:oxidoreductase activity; F:metal ion binding; P:oxylipin biosynthetic process; P:oxidation-reduction process; P:fatty acid biosynthetic process	F:GO:0051213; F:GO:0016702; F:GO:0016491; F:GO:0046872; P:GO:0031408; P:GO:0055114; P:GO:0006633
MSTRG.16191.2	0	18.0591	T1	C1	-12.8242	3.29355	2.04447e-18	6.3752e-16	XP_004511032.1uncharacterized protein LOC101488579	3763	XP_004511032.1uncharacterized protein LOC101488579 [Cicer arietinum]	XP_004511032	0	0.9972	1519	722	720	9	P:carbohydrate metabolic process; F:catalytic activity; C:beta-galactosidase complex; P:metabolic process; F:carbohydrate binding; F:hydrolase activity, hydrolyzing O-glycosyl compounds; F:beta-galactosidase activity; F:hydrolase activity; F:hydrolase activity, acting on glycosyl bonds	P:GO:0005975; F:GO:0003824; C:GO:0009341; P:GO:0008152; F:GO:0030246; F:GO:0004553; F:GO:0004565; F:GO:0016787; F:GO:0016798
MSTRG.16328.5	0.289943	11.6686	T1	C1	-5.57111	2.69015	3.67286e-11	9.9094e-10	CHROMATIN REMODELING 25 isoform X2	1324	XP_012574357.1protein CHROMATIN REMODELING 25 isoform X2 [Cicer arietinum]	XP_012574357	1.1e-137	1	424	224	224	1	F:ATP binding	F:GO:0005524
MSTRG.16491.3	0.811841	5.58849	T1	C1	-3.03337	1.76293	4.66378e-05	0.000346102	SUMO- ligase PIAL2 isoform X2	2967	XP_004511552.1E4 SUMO-protein ligase PIAL2 isoform X2 [Cicer arietinum]	XP_004511552	0	0.9985	1248	659	658	4	F:zinc ion binding; P:protein sumoylation; F:ligase activity; F:SUMO transferase activity	F:GO:0008270; P:GO:0016925; F:GO:0016874; F:GO:0019789
MSTRG.16731.2	0.44458	4.65707	T1	C1	-3.63488	1.43968	3.59256e-06	3.04497e-05	lysine N-methyltransferase CLF	3214	XP_004511910.1histone-lysine N-methyltransferase CLF [Cicer arietinum]	XP_004511910	0	0.9623	1521	875	842		-	-
MSTRG.16802.2	0	7.39957	T1	C1	-11.5372	1.996	1.23587e-14	9.43038e-13	directed RNA polymerase III subunit RPC5	3118	XP_004512016.1DNA-directed RNA polymerase III subunit RPC5 [Cicer arietinum] ;XP_004512017.1 DNA-directed RNA polymerase III subunit RPC5 [Cicer arietinum]	XP_004512016	0	0.9898	1290	689	682	3	C:nucleus; F:DNA-directed 5'-3' RNA polymerase activity; P:transcription, DNA-templated	C:GO:0005634; F:GO:0003899; P:GO:0006351
MSTRG.17247.2	7.82847	44.8114	T1	C1	-2.7714	4.80858	7.85531e-05	0.000563368	a-b binding	509	NP_001266111.1chlorophyll a-b binding protein [Cicer arietinum] ;CAA10284.1 chlorophyll a/b binding protein [Cicer arietinum]	NP_001266111	2.4e-72	0.9091	229	132	120		-	-
MSTRG.17329.5	0	4.73469	T1	C1	-10.8933	1.34386	8.78765e-13	3.7059e-11	XP_004512816.1uncharacterized protein LOC101490359 isoform X1	2663	XP_027193316.1 uncharacterized protein LOC101490359 isoform X1 [Cicer arietinum];XP_004512816.1uncharacterized protein LOC101490359 isoform X1 [Cicer arietinum]	XP_004512816	0	1	1498	741	741	3	P:DNA repair; P:base-excision repair; F:catalytic activity	P:GO:0006281; P:GO:0006284; F:GO:0003824
MSTRG.17368.2	1.95228	8.33099	T1	C1	-2.34637	2.43871	0.000856075	0.00504589	poly(A) polymerase 1	2005	XP_004512881.1nuclear poly(A) polymerase 1 [Cicer arietinum]	XP_004512881	1.4e-274	1	781	393	393	6	C:nucleus; F:nucleotidyltransferase activity; F:RNA binding; P:RNA 3'-end processing; P:RNA polyadenylation; F:polynucleotide adenylyltransferase activity	C:GO:0005634; F:GO:0016779; F:GO:0003723; P:GO:0031123; P:GO:0043631; F:GO:0004652
MSTRG.17540.4	0.483239	2.01806	T1	C1	-2.30991	0.394457	0.00223254	0.0120148	acyl-[acyl-carrier- ]--UDP-N-acetylglucosamine O- mitochondrial	1166	XP_012574805.1probable acyl-[acyl-carrier-protein]--UDP-N-acetylglucosamine O-acyltransferase, mitochondrial [Cicer arietinum]	XP_012574805	5.8e-141	1	414	204	204	4	F:transferase activity, transferring acyl groups; F:acyl-[acyl-carrier-protein]-UDP-N-acetylglucosamine O-acyltransferase activity; P:lipid biosynthetic process; F:transferase activity	F:GO:0016746; F:GO:0008780; P:GO:0008610; F:GO:0016740
MSTRG.17563.2	5.72155	21.94	T1	C1	-2.19331	3.86587	0.00147266	0.00822993	XP_004513125.1lupeol synthase-like	2549	XP_004513125.1lupeol synthase-like [Cicer arietinum]	XP_004513125	0	1	1576	754	754	2	F:intramolecular transferase activity; F:isomerase activity	F:GO:0016866; F:GO:0016853
MSTRG.17760.1	0.193295	16.8172	T1	C1	-6.67599	3.20439	6.83486e-14	4.02277e-12	XP_004513541.1uncharacterized protein LOC101494872	1553	XP_004513541.1uncharacterized protein LOC101494872 [Cicer arietinum]	XP_004513541	1e-65	0.9667	219	120	116		-	-
MSTRG.17784.1	1.29508	15.2649	T1	C1	-3.81083	3.15151	3.41359e-07	3.44118e-06	nicotinamide adenine dinucleotide carrier-like	1620	XP_004513596.1peroxisomal nicotinamide adenine dinucleotide carrier-like [Cicer arietinum]	XP_004513596	1.8e-225	0.9375	636	368	345	2	C:membrane; C:integral component of membrane	C:GO:0016020; C:GO:0016021
MSTRG.17823.3	0	56.1177	T1	C1	-14.4598	4.93492	2.67617e-23	6.19915e-20	-directed RNA polymerase I subunit 1-like	6289	XP_004513648.1DNA-directed RNA polymerase I subunit 1-like [Cicer arietinum]	XP_004513648	0	1	3182	1650	1650	7	F:DNA binding; C:nucleus; F:nucleotidyltransferase activity; F:zinc ion binding; F:DNA-directed 5'-3' RNA polymerase activity; P:transcription, DNA-templated; F:transferase activity	F:GO:0003677; C:GO:0005634; F:GO:0016779; F:GO:0008270; F:GO:0003899; P:GO:0006351; F:GO:0016740
MSTRG.18095.7	1.12111	4.26898	T1	C1	-2.18079	1.50073	0.0022426	0.0120629	chloroplastic-like isoform X3	2465	XP_012575204.1isochorismate synthase, chloroplastic-like isoform X3 [Cicer arietinum]	XP_012575204	2e-222	0.9814	644	323	317	2	P:biosynthetic process; F:isochorismate synthase activity	P:GO:0009058; F:GO:0008909
MSTRG.18146.2	1.21776	17.5934	T1	C1	-4.10422	3.33905	6.08526e-08	7.53225e-07	coenzyme A oxidase peroxisomal	1602	XP_004514220.1acyl-coenzyme A oxidase 4, peroxisomal [Cicer arietinum]	XP_004514220	1.8e-310	1	854	432	432	5	F:acyl-CoA dehydrogenase activity; F:oxidoreductase activity, acting on the CH-CH group of donors; F:flavin adenine dinucleotide binding; F:oxidoreductase activity; P:oxidation-reduction process	F:GO:0003995; F:GO:0016627; F:GO:0050660; F:GO:0016491; P:GO:0055114
MSTRG.18245.4	0	19.0423	T1	C1	-12.9006	3.37044	1.21218e-18	4.18203e-16	PAT1 homolog	3446	XP_012575327.1protein PAT1 homolog [Cicer arietinum]	XP_012575327	0	1	1739	880	880		-	-
MSTRG.18593.2	0	19.2751	T1	C1	-12.9182	3.38807	1.07938e-18	3.80481e-16	and polyadenylation specificity factor subunit 1	4945	XP_004514987.1cleavage and polyadenylation specificity factor subunit 1 [Cicer arietinum]	XP_004514987	0	1	2438	1242	1242	2	F:nucleic acid binding; C:nucleus	F:GO:0003676; C:GO:0005634
MSTRG.18614.3	0	2.58726	T1	C1	-10.0221	0.459667	2.40736e-10	5.31092e-09	XP_004515038.1galacturonosyltransferase 8	2089	XP_004515038.1galacturonosyltransferase 8 [Cicer arietinum]	XP_004515038	5e-247	1	705	332	332	9	F:transferase activity, transferring glycosyl groups; F:polygalacturonate 4-alpha-galacturonosyltransferase activity; C:membrane; C:integral component of membrane; P:pectin biosynthetic process; C:Golgi apparatus; C:Golgi membrane; P:cell wall organization; F:transferase activity	F:GO:0016757; F:GO:0047262; C:GO:0016020; C:GO:0016021; P:GO:0045489; C:GO:0005794; C:GO:0000139; P:GO:0071555; F:GO:0016740
MSTRG.18731.1	0	1.1384	T1	C1	-8.83947	-0.728616	2.97358e-07	3.01731e-06	prolyl 4-hydroxylase 12 isoform X2	1862	XP_004515255.1probable prolyl 4-hydroxylase 12 isoform X2 [Cicer arietinum]	XP_004515255	2.8e-216	1	613	302	302	5	F:L-ascorbic acid binding; F:iron ion binding; F:oxidoreductase activity, acting on paired donors, with incorporation or reduction of molecular oxygen; F:oxidoreductase activity; P:oxidation-reduction process	F:GO:0031418; F:GO:0005506; F:GO:0016705; F:GO:0016491; P:GO:0055114
MSTRG.18797.1	3.30535	17.7486	T1	C1	-2.67854	3.48232	0.000147907	0.0010128	phosphatase SAC1	3146	XP_004515384.1phosphoinositide phosphatase SAC1 [Cicer arietinum]	XP_004515384	0	1	1008	500	500	1	F:phosphoric ester hydrolase activity	F:GO:0042578
MSTRG.18951.4	4.11719	12.8587	T1	C1	-1.89706	3.15267	0.00571692	0.0273411	-activated kinase kinase kinase 1-like isoform X2	2932	XP_027186724.1mitogen-activated protein kinase kinase kinase 1-like isoform X2 [Cicer arietinum]	XP_027186724	2.7e-249	1	720	373	373		-	-
MSTRG.19003.3	1.54636	5.25214	T1	C1	-2.01675	1.83315	0.00432631	0.0214366	hydrolase chloroplastic-like	1244	XP_004515746.1nudix hydrolase 14, chloroplastic-like [Cicer arietinum]	XP_004515746	1.9e-112	0.9832	342	179	176	1	F:hydrolase activity	F:GO:0016787
MSTRG.19022.1	5.93417	16.7655	T1	C1	-1.75267	3.56819	0.00989914	0.0438086	-glucuronate 4-epimerase 5 isoform X1	2107	XP_027186770.1UDP-glucuronate 4-epimerase 5 isoform X1 [Cicer arietinum]	XP_027186770	3.7e-314	0.9412	873	493	464		-	-
MSTRG.19040.1	0	5.07104	T1	C1	-10.9923	1.44421	4.66174e-13	2.1444e-11	glycan anchor biosynthesis class U isoform X2	2054	XP_004515804.1phosphatidylinositol glycan anchor biosynthesis class U protein isoform X2 [Cicer arietinum]	XP_004515804	0	1	938	475	475	4	C:membrane; C:integral component of membrane; P:attachment of GPI anchor to protein; C:GPI-anchor transamidase complex	C:GO:0016020; C:GO:0016021; P:GO:0016255; C:GO:0042765
MSTRG.19370.2	0	5.04516	T1	C1	-10.9849	1.43673	4.84456e-13	2.2128e-11	QUALITY PROTEIN: UDP-N-acetylglucosamine--dolichyl-phosphate N-acetylglucosaminephosphotransferase	1660	XP_004516363.1LOW QUALITY PROTEIN: UDP-N-acetylglucosamine--dolichyl-phosphate N-acetylglucosaminephosphotransferase [Cicer arietinum]	XP_004516363	9.1e-295	0.9788	815	425	416	7	F:UDP-N-acetylglucosamine-dolichyl-phosphate N-acetylglucosaminephosphotransferase activity; C:membrane; C:integral component of membrane; P:protein N-linked glycosylation; F:transferase activity; P:dolichol-linked oligosaccharide biosynthetic process; F:phospho-N-acetylmuramoyl-pentapeptide-transferase activity	F:GO:0003975; C:GO:0016020; C:GO:0016021; P:GO:0006487; F:GO:0016740; P:GO:0006488; F:GO:0008963
MSTRG.19419.6	2.18424	7.0891	T1	C1	-1.95182	2.28039	0.00516601	0.0250724	ribosylation factor GTPase-activating AGD5-like isoform X2	2315	XP_027186974.1ADP-ribosylation factor GTPase-activating protein AGD5-like isoform X2 [Cicer arietinum]	XP_027186974	2.1e-314	1	875	448	448		-	-
MSTRG.19451.3	0	1.26776	T1	C1	-8.99442	-0.575106	1.12212e-07	1.27865e-06	XP_027187002.1folylpolyglutamate synthase-like	543	XP_027187002.1folylpolyglutamate synthase-like [Cicer arietinum]	XP_027187002	3e-22	1	104	55	55		-	-
MSTRG.19592.2	1.19843	4.68295	T1	C1	-2.21827	1.62758	0.00205236	0.0111376	initiation factor IIB-like	1397	XP_004516731.1transcription initiation factor IIB-like [Cicer arietinum]	XP_004516731	2.8e-213	0.8839	600	353	312	6	F:translation initiation factor activity; F:metal ion binding; P:DNA-templated transcriptional preinitiation complex assembly; P:regulation of transcription, DNA-templated; F:TBP-class protein binding; P:translational initiation	F:GO:0003743; F:GO:0046872; P:GO:0070897; P:GO:0006355; F:GO:0017025; P:GO:0006413
MSTRG.2016.3	1.72033	7.42544	T1	C1	-2.36259	2.26936	0.000859544	0.00506358	peroxisomal (S)-2-hydroxy-acid oxidase isoform X1	1536	XP_027190632.1 peroxisomal (S)-2-hydroxy-acid oxidase isoform X1 [Cicer arietinum] ;XP_027190634.1 peroxisomal (S)-2-hydroxy-acid oxidase isoform X1 [Cicer arietinum];XP_012567821.1 peroxisomal (S)-2-hydroxy-acid oxidase isoform X2 [Cicer arietinum] ;XP_004488699.1peroxisomal (S)-2-hydroxy-acid oxidase isoform X2 [Cicer arietinum]	XP_004488699	2.2e-222	1	627	326	326	4	F:FMN binding; F:oxidoreductase activity; F:catalytic activity; P:oxidation-reduction process	F:GO:0010181; F:GO:0016491; F:GO:0003824; P:GO:0055114
MSTRG.2028.1	0.212625	1.3195	T1	C1	-2.87111	-0.304668	0.000518737	0.0031843	NBR1 homolog	732	XP_027191225.1protein NBR1 homolog [Cicer arietinum]	XP_027191225	2.5e-96	0.9735	293	151	147		-	-
MSTRG.2097.8	1.68167	5.89896	T1	C1	-2.06343	1.99157	0.0033165	0.0169564	polymerase zeta processivity subunit isoform X2	2253	XP_012567941.1 DNA polymerase zeta processivity subunit isoform X2 [Cicer arietinum];XP_004488818.1DNA polymerase zeta processivity subunit isoform X2 [Cicer arietinum]	XP_004488818	4e-58	0.981	206	105	103	2	C:membrane; C:integral component of membrane	C:GO:0016020; C:GO:0016021
MSTRG.2123.3	0.212625	4.13962	T1	C1	-4.51876	1.21382	6.92195e-08	8.4709e-07	proteasome non-ATPase regulatory subunit 9 isoform X2	1759	XP_004488891.126S proteasome non-ATPase regulatory subunit 9 isoform X2 [Cicer arietinum]	XP_004488891	6.3e-148	1	436	226	226	2	P:proteasome regulatory particle assembly; C:proteasome complex	P:GO:0070682; C:GO:0000502
MSTRG.2357.2	0	9.72811	T1	C1	-11.9318	2.39465	8.84486e-16	9.65787e-14	nucleotidyltransferase mitochondrial	3464	XP_004489245.1polyribonucleotide nucleotidyltransferase 2, mitochondrial [Cicer arietinum]	XP_004489245	0	0.994	1583	833	828	6	F:nucleic acid binding; F:RNA binding; P:RNA processing; F:transferase activity; P:mRNA catabolic process; F:polyribonucleotide nucleotidyltransferase activity	F:GO:0003676; F:GO:0003723; P:GO:0006396; F:GO:0016740; P:GO:0006402; F:GO:0004654
MSTRG.2470.6	1.27575	15.3425	T1	C1	-3.8398	3.15691	3.25868e-07	3.29423e-06	hexakisphosphate and diphosphoinositol-pentakisphosphate kinase VIP2-like isoform X3	3489	XP_012568108.1inositol hexakisphosphate and diphosphoinositol-pentakisphosphate kinase VIP2-like isoform X3 [Cicer arietinum]	XP_012568108	0	0.9943	1708	882	877	6	F:nucleotide binding; F:ATP binding; F:inositol heptakisphosphate kinase activity; F:metal ion binding; P:phosphorylation; F:kinase activity	F:GO:0000166; F:GO:0005524; F:GO:0000829; F:GO:0046872; P:GO:0016310; F:GO:0016301
MSTRG.2474.1	0	3.41519	T1	C1	-10.4223	0.865852	1.93318e-11	5.61264e-10	transporter B family member 19	3553	XP_004489384.1ABC transporter B family member 19 [Cicer arietinum]	XP_004489384	0	0.9964	2048	1098	1094	7	F:nucleotide binding; F:ATPase activity; F:ATP binding; F:ATPase activity, coupled to transmembrane movement of substances; P:transmembrane transport; C:membrane; C:integral component of membrane	F:GO:0000166; F:GO:0016887; F:GO:0005524; F:GO:0042626; P:GO:0055085; C:GO:0016020; C:GO:0016021
MSTRG.2510.4	0.173966	3.18233	T1	C1	-4.42471	0.834387	3.31717e-07	3.34918e-06	transport v-SNARE 13	1348	XP_012568078.1 vesicle transport v-SNARE 13 [Cicer arietinum];XP_004489422.1vesicle transport v-SNARE 13 [Cicer arietinum]	XP_004489422	9e-138	1	404	221	221	7	P:membrane fusion; P:vesicle-mediated transport; C:membrane; C:integral component of membrane; F:SNAP receptor activity; C:Golgi apparatus; P:intracellular protein transport	P:GO:0061025; P:GO:0016192; C:GO:0016020; C:GO:0016021; F:GO:0005484; C:GO:0005794; P:GO:0006886
MSTRG.2572.1	3.32468	12.7552	T1	C1	-2.1936	3.08191	0.0016178	0.00897148	3-like isoform X1	3267	XP_027187608.1myosin-3-like isoform X1 [Cicer arietinum] ;XP_027187609.1 myosin-3-like isoform X1 [Cicer arietinum]	XP_027187608	0	1	1761	901	901		-	-
MSTRG.268.7	0.8505	12.3412	T1	C1	-4.1091	2.82461	7.86827e-08	9.49992e-07	factor U2af large subunit B-like isoform X1	2037	XP_004485754.1splicing factor U2af large subunit B-like isoform X1 [Cicer arietinum]	XP_004485754	9.9e-261	0.9973	738	373	372	5	F:nucleic acid binding; C:nucleus; P:RNA splicing; F:RNA binding; P:mRNA processing	F:GO:0003676; C:GO:0005634; P:GO:0008380; F:GO:0003723; P:GO:0006397
MSTRG.2972.3	1.1791	4.81231	T1	C1	-2.28096	1.65555	0.00152969	0.00851493	probable 6-phosphogluconolactonase 1	1102	XP_027187959.1 probable 6-phosphogluconolactonase 1 [Cicer arietinum];XP_004490210.1probable 6-phosphogluconolactonase 1 [Cicer arietinum] ;XP_004490211.1 probable 6-phosphogluconolactonase 1 [Cicer arietinum]	XP_004490210	3.2e-143	1	417	208	208	3	P:carbohydrate metabolic process; P:pentose-phosphate shunt; F:6-phosphogluconolactonase activity	P:GO:0005975; P:GO:0006098; F:GO:0017057
MSTRG.3039.1	4.81306	16.7913	T1	C1	-2.05682	3.50527	0.00274675	0.0143951	60 subunit beta chloroplastic isoform X1	2344	XP_004490321.1chaperonin 60 subunit beta 4, chloroplastic isoform X1 [Cicer arietinum]	XP_004490321	0	1	895	473	473	4	F:ATP binding; C:cytoplasm; P:protein refolding; P:protein folding	F:GO:0005524; C:GO:0005737; P:GO:0042026; P:GO:0006457
MSTRG.3116.1	0	5.32976	T1	C1	-11.0641	1.51695	2.86436e-13	1.39267e-11	responsive IAA8-like	1651	XP_004490496.1auxin-responsive protein IAA8-like [Cicer arietinum]	XP_004490496	1.8e-259	1	723	362	362		-	-
MSTRG.3310.4	5.64423	32.9876	T1	C1	-2.80123	4.3622	6.85663e-05	0.000496562	#NAME?	2294	XP_004490785.1UTP--glucose-1-phosphate uridylyltransferase [Cicer arietinum]	XP_004490785	0	1	924	470	470	6	F:nucleotidyltransferase activity; P:metabolic process; P:UDP-glucose metabolic process; F:transferase activity; F:UTP:glucose-1-phosphate uridylyltransferase activity; F:uridylyltransferase activity	F:GO:0016779; P:GO:0008152; P:GO:0006011; F:GO:0016740; F:GO:0003983; F:GO:0070569
MSTRG.3459.3	0	8.48622	T1	C1	-11.7349	2.19574	3.36721e-15	3.10223e-13	-promoting complex subunit 1	6013	XP_012568544.1anaphase-promoting complex subunit 1 [Cicer arietinum]	XP_012568544	0	0.9947	2967	1502	1494	1	C:anaphase-promoting complex	C:GO:0005680
MSTRG.3836.9	6.30143	28.0718	T1	C1	-2.40962	4.18501	0.000507376	0.00311869	kinase 2 isoform X4	6507	XP_004491583.1histidine kinase 2 isoform X4 [Cicer arietinum]	XP_004491583	0	1	2392	1204	1204	10	F:phosphorelay sensor kinase activity; P:signal transduction; P:phosphorelay signal transduction system; C:membrane; C:integral component of membrane; P:phosphorylation; F:transferase activity, transferring phosphorus-containing groups; P:signal transduction by protein phosphorylation; F:kinase activity; C:intracellular	F:GO:0000155; P:GO:0007165; P:GO:0000160; C:GO:0016020; C:GO:0016021; P:GO:0016310; F:GO:0016772; P:GO:0023014; F:GO:0016301; C:GO:0005622
MSTRG.4314.2	0	6.46816	T1	C1	-11.3432	1.7997	4.44603e-14	2.78349e-12	glutathione S-transferase	2172	XP_012569003.1probable glutathione S-transferase [Cicer arietinum]	XP_012569003	2.1e-153	1	454	227	227	1	F:transferase activity	F:GO:0016740
MSTRG.4657.7	7.48054	43.3367	T1	C1	-2.78869	4.75803	7.24203e-05	0.000522374	chromatid cohesion 1 4 isoform X2	4907	XP_004492871.1sister chromatid cohesion 1 protein 4 isoform X2 [Cicer arietinum]	XP_004492871	0	1	2425	1346	1346	1	C:nuclear chromosome	C:GO:0000228
MSTRG.4657.9	1.21776	8.43448	T1	C1	-3.04378	2.35924	2.95444e-05	0.000224228	chromatid cohesion 1 4 isoform X3	3933	XP_012569147.1sister chromatid cohesion 1 protein 4 isoform X3 [Cicer arietinum]	XP_012569147	0	0.9858	2084	1199	1182	1	C:nuclear chromosome	C:GO:0000228
MSTRG.5772.3	0.212625	9.2624	T1	C1	-5.68017	2.35203	4.49394e-11	1.1839e-09	alpha-glucosaminide N-acetyltransferase	1786	XP_004494586.1heparan-alpha-glucosaminide N-acetyltransferase [Cicer arietinum]	XP_004494586	5.3e-189	0.9676	550	278	269	3	C:membrane; C:integral component of membrane; F:transferase activity	C:GO:0016020; C:GO:0016021; F:GO:0016740
MSTRG.5995.2	0	3.93264	T1	C1	-10.6257	1.07233	4.99652e-12	1.6985e-10	phosphatase PAH1- partial	3537	XP_004495265.1phosphatidate phosphatase PAH1-like, partial [Cicer arietinum]	XP_004495265	0	1	1679	900	900		-	-
MSTRG.6108.5	323.422	1707.8	T1	C1	-2.65544	10.0778	0.000130857	0.000904453	galacturonosyltransferase 6 isoform X2	3334	XP_004495139.1probable galacturonosyltransferase 6 isoform X2 [Cicer arietinum]	XP_004495139	0	1	1206	602	602	7	F:transferase activity, transferring glycosyl groups; F:polygalacturonate 4-alpha-galacturonosyltransferase activity; P:pectin biosynthetic process; C:Golgi apparatus; C:Golgi membrane; P:cell wall organization; F:transferase activity	F:GO:0016757; F:GO:0047262; P:GO:0045489; C:GO:0005794; C:GO:0000139; P:GO:0071555; F:GO:0016740
MSTRG.6460.3	3.24736	20.103	T1	C1	-2.88374	3.63595	4.85116e-05	0.000359185	#NAME?	2093	XP_004495732.1serine--tRNA ligase [Cicer arietinum]	XP_004495732	0	1	892	447	447	8	F:nucleotide binding; P:tRNA aminoacylation for protein translation; F:ATP binding; F:aminoacyl-tRNA ligase activity; C:cytoplasm; F:serine-tRNA ligase activity; F:ligase activity; P:seryl-tRNA aminoacylation	F:GO:0000166; P:GO:0006418; F:GO:0005524; F:GO:0004812; C:GO:0005737; F:GO:0004828; F:GO:0016874; P:GO:0006434
MSTRG.6705.2	0.0966477	7.21846	T1	C1	-6.43442	1.97693	3.87893e-12	1.357e-10	transcription and DNA repair factor IIH subunit TFB1-1-like	2449	XP_004496077.1general transcription and DNA repair factor IIH subunit TFB1-1-like [Cicer arietinum]	XP_004496077	5.2e-195	1	578	295	295	3	P:transcription, DNA-templated; C:transcription factor TFIIH core complex; P:nucleotide-excision repair	P:GO:0006351; C:GO:0000439; P:GO:0006289
MSTRG.6733.2	0.231955	1.1384	T1	C1	-2.53468	-0.462982	0.00227848	0.0122154	XP_027189035.1uncharacterized protein LOC101497848	1167	XP_027189035.1uncharacterized protein LOC101497848 [Cicer arietinum]	XP_027189035	4.3e-63	1	207	102	102		-	-
MSTRG.6767.2	0	9.88334	T1	C1	-11.9547	2.41769	7.66959e-16	8.60639e-14	-3-phosphatase myotubularin-1 isoform X2	3021	XP_027189110.1phosphatidylinositol-3-phosphatase myotubularin-1 isoform X2 [Cicer arietinum]	XP_027189110	0	1	1339	671	671		-	-
MSTRG.6795.2	0.309273	1.55236	T1	C1	-2.57083	-0.0274704	0.00121658	0.00694609	XP_004496202.1leucoanthocyanidin reductase-like	1477	XP_004496202.1leucoanthocyanidin reductase-like [Cicer arietinum]	XP_004496202	3.6e-235	0.8273	658	417	345		-	-
MSTRG.695.4	1.66234	13.3761	T1	C1	-3.26087	3.00514	7.42035e-06	6.10922e-05	and BRCA1-A complex member 2-like isoform X2	1533	XP_004486438.1BRISC and BRCA1-A complex member 2-like isoform X2 [Cicer arietinum]	XP_004486438	4.3e-146	0.9775	434	222	217	2	C:BRISC complex; C:BRCA1-A complex	C:GO:0070552; C:GO:0070531
MSTRG.7051.2	1.0438	5.45912	T1	C1	-2.63819	1.78029	0.000272427	0.00176838	arginine-rich splicing factor RS40 isoform X1	1925	XP_004496607.1serine/arginine-rich splicing factor RS40 isoform X1 [Cicer arietinum]	XP_004496607	8.5e-169	0.9944	497	357	355	4	F:nucleic acid binding; F:RNA binding; C:spliceosomal complex; P:mRNA splicing, via spliceosome	F:GO:0003676; F:GO:0003723; C:GO:0005681; P:GO:0000398
MSTRG.7519.2	0.560557	1.73347	T1	C1	-1.87798	0.266651	0.0114978	0.0497497	4-hydroxylase 1	1362	XP_004497417.1prolyl 4-hydroxylase 1 [Cicer arietinum]	XP_004497417	2.9e-109	0.9886	335	175	173	6	F:L-ascorbic acid binding; F:iron ion binding; F:oxidoreductase activity, acting on paired donors, with incorporation or reduction of molecular oxygen; F:oxidoreductase activity; F:metal ion binding; P:oxidation-reduction process	F:GO:0031418; F:GO:0005506; F:GO:0016705; F:GO:0016491; F:GO:0046872; P:GO:0055114
MSTRG.7529.3	0.42525	1.94045	T1	C1	-2.43662	0.315376	0.00163473	0.00905296	threonine- kinase PBS1 isoform X2	1348	XP_004497430.1serine/threonine-protein kinase PBS1 isoform X2 [Cicer arietinum]	XP_004497430	7.4e-188	1	541	284	284	7	F:nucleotide binding; F:ATP binding; F:protein kinase activity; P:phosphorylation; F:protein serine/threonine kinase activity; P:protein phosphorylation; F:kinase activity	F:GO:0000166; F:GO:0005524; F:GO:0004672; P:GO:0016310; F:GO:0004674; P:GO:0006468; F:GO:0016301
MSTRG.7545.1	0	2.4579	T1	C1	-9.9482	0.384702	3.73727e-10	7.80423e-09	adenylate kinase chloroplastic	1328	XP_004497451.1probable adenylate kinase 1, chloroplastic [Cicer arietinum]	XP_004497451	1.8e-199	1	563	286	286	9	F:ATP binding; F:adenylate kinase activity; P:phosphorylation; P:nucleoside monophosphate phosphorylation; F:transferase activity; F:nucleobase-containing compound kinase activity; P:nucleobase-containing compound metabolic process; F:kinase activity; F:phosphotransferase activity, phosphate group as acceptor	F:GO:0005524; F:GO:0004017; P:GO:0016310; P:GO:0046940; F:GO:0016740; F:GO:0019205; P:GO:0006139; F:GO:0016301; F:GO:0016776
MSTRG.7577.1	3.86591	11.3063	T1	C1	-1.80227	2.98782	0.00858523	0.0388582	XP_004497513.1protein CNGC15a	2757	XP_004497513.1protein CNGC15a [Cicer arietinum]	XP_004497513	0	1	1412	703	703	9	P:potassium ion transport; F:ion channel activity; F:voltage-gated potassium channel activity; P:ion transport; P:transmembrane transport; P:potassium ion transmembrane transport; P:ion transmembrane transport; C:membrane; C:integral component of membrane	P:GO:0006813; F:GO:0005216; F:GO:0005249; P:GO:0006811; P:GO:0055085; P:GO:0071805; P:GO:0034220; C:GO:0016020; C:GO:0016021
MSTRG.7654.1	30.85	101.084	T1	C1	-1.96692	6.11501	0.00371768	0.0187445	transporter G family member 22-like isoform X1	5041	XP_004497624.1ABC transporter G family member 22-like isoform X1 [Cicer arietinum]	XP_004497624	0	0.9852	1154	610	601	5	F:nucleotide binding; F:ATPase activity; F:ATP binding; C:membrane; C:integral component of membrane	F:GO:0000166; F:GO:0016887; F:GO:0005524; C:GO:0016020; C:GO:0016021
MSTRG.7704.1	1.31441	7.99464	T1	C1	-2.85662	2.30389	7.85553e-05	0.000563368	and BRCA1-A complex member 2-like isoform X2	1623	XP_012570401.1BRISC and BRCA1-A complex member 2-like isoform X2 [Cicer arietinum]	XP_012570401	3.3e-148	1	441	217	217	2	C:BRISC complex; C:BRCA1-A complex	C:GO:0070552; C:GO:0070531
MSTRG.7721.2	7.17126	35.6525	T1	C1	-2.56801	4.50617	0.000228742	0.00150805	hydroxymethyl chlorophyll A chloroplastic isoform X3	1853	XP_012570411.17-hydroxymethyl chlorophyll a reductase, chloroplastic isoform X3 [Cicer arietinum]	XP_012570411	0	0.9911	891	450	446	3	F:oxidoreductase activity; F:catalytic activity; P:oxidation-reduction process	F:GO:0016491; F:GO:0003824; P:GO:0055114
MSTRG.7911.2	0	22.7679	T1	C1	-13.1584	3.62949	2.07387e-19	9.89052e-17	helicase aquarius	5163	XP_004498103.1RNA helicase aquarius [Cicer arietinum]	XP_004498103	0	1	2900	1450	1450	2	C:spliceosomal complex; P:mRNA splicing, via spliceosome	C:GO:0005681; P:GO:0000398
MSTRG.7946.1	13.7433	63.9054	T1	C1	-2.47176	5.36333	0.00035309	0.0022426	probable pre-mRNA-splicing factor ATP-dependent RNA helicase DEAH5	5507	XP_027189552.1 probable pre-mRNA-splicing factor ATP-dependent RNA helicase DEAH5 [Cicer arietinum] ;XP_012570575.1 probable pre-mRNA-splicing factor ATP-dependent RNA helicase DEAH5 [Cicer arietinum] ;XP_027189553.1 probable pre-mRNA-splicing factor ATP-dependent RNA helicase DEAH5 [Cicer arietinum];XP_027189551.1 probable pre-mRNA-splicing factor ATP-dependent RNA helicase DEAH5 [Cicer arietinu…	XP_004498161	0	1	2152	1178	1178	5	F:nucleotide binding; F:nucleic acid binding; F:ATP binding; F:helicase activity; F:hydrolase activity	F:GO:0000166; F:GO:0003676; F:GO:0005524; F:GO:0004386; F:GO:0016787
MSTRG.7956.1	0.908489	4.76056	T1	C1	-2.64044	1.58139	0.000321157	0.00205467	N-acetyl-gamma-glutamyl-phosphate chloroplastic	1666	XP_004498172.1probable N-acetyl-gamma-glutamyl-phosphate reductase, chloroplastic [Cicer arietinum]	XP_004498172	2e-278	1	772	390	390		-	-
MSTRG.7972.1	0	6.44228	T1	C1	-11.3374	1.79385	4.72515e-14	2.92995e-12	splicing factor U2af small subunit B	2043	XP_004498198.1 splicing factor U2af small subunit B [Cicer arietinum] ;XP_027189615.1 splicing factor U2af small subunit B [Cicer arietinum];XP_004498197.1splicing factor U2af small subunit B [Cicer arietinum]	XP_004498197	1.7e-150	1	447	278	278	5	F:nucleic acid binding; C:U2AF; F:RNA binding; F:metal ion binding; P:mRNA splicing, via spliceosome	F:GO:0003676; C:GO:0089701; F:GO:0003723; F:GO:0046872; P:GO:0000398
MSTRG.7974.1	0	18.9129	T1	C1	-12.8908	3.36055	1.306e-18	4.41184e-16	promoter-binding 14	3878	XP_012570572.1squamosa promoter-binding-like protein 14 [Cicer arietinum]	XP_012570572	0	1	1806	940	940	5	F:DNA binding; C:nucleus; F:metal ion binding; C:membrane; C:integral component of membrane	F:GO:0003677; C:GO:0005634; F:GO:0046872; C:GO:0016020; C:GO:0016021
MSTRG.801.2	0	2.66488	T1	C1	-10.0647	0.502883	1.81432e-10	4.10732e-09	transporter C family member 13	2376	XP_012571450.1ABC transporter C family member 13 [Cicer arietinum]	XP_012571450	0	1	1253	639	639		-	-
MSTRG.8066.1	1.1791	66.4668	T1	C1	-6.0681	5.20099	1.98076e-13	1.01639e-11	kinase chloroplastic-like isoform X1	3371	XP_027189514.1NAD kinase 2, chloroplastic-like isoform X1 [Cicer arietinum]	XP_027189514	0	1	2006	1029	1029		-	-
MSTRG.8130.15	0.0773182	2.53552	T1	C1	-5.23714	0.471441	5.30747e-08	6.68172e-07	XP_027188972.1uncharacterized protein LOC101502451	1066	XP_027188972.1uncharacterized protein LOC101502451 [Cicer arietinum]	XP_027188972	2.1e-78	1	246	129	129		-	-
MSTRG.8138.1	2.2229	8.4086	T1	C1	-2.17273	2.48313	0.00184421	0.0101009	KYP76657.1Copia protein	3114	KYP76657.1Copia protein [Cajanus cajan]	KYP76657	3.2e-52	0.9327	189	104	97		-	-
MSTRG.815.1	1.83631	18.2919	T1	C1	-3.569	3.43142	1.31677e-06	1.18982e-05	associated isoform X2	2273	XP_012570182.1BRCA1-associated protein isoform X2 [Cicer arietinum]	XP_012570182	1.8e-231	1	662	314	314		-	-
MSTRG.8240.1	86.5191	255.751	T1	C1	-1.81842	7.48599	0.0069774	0.0324319	E3 ubiquitin- ligase RZFP34	3678	XP_004498615.1probable E3 ubiquitin-protein ligase RZFP34 [Cicer arietinum] ;XP_004498617.1 probable E3 ubiquitin-protein ligase RZFP34 [Cicer arietinum]	XP_004498615	2.1e-211	1	622	306	306	1	F:zinc ion binding	F:GO:0008270
MSTRG.8270.14	5.00635	16.5067	T1	C1	-1.97539	3.49698	0.00393606	0.0197186	factor isoform X4	1585	XP_012570695.1transcription factor TGA2.2 isoform X4 [Cicer arietinum]	XP_012570695	5.1e-265	1	737	389	389	4	F:DNA-binding transcription factor activity; P:transcription, DNA-templated; P:regulation of transcription, DNA-templated; F:sequence-specific DNA binding	F:GO:0003700; P:GO:0006351; P:GO:0006355; F:GO:0043565
MSTRG.858.2	0	3.98438	T1	C1	-10.6446	1.09146	4.5352e-12	1.56464e-10	- thioesterase 2	1210	XP_004486696.1acyl-protein thioesterase 2 [Cicer arietinum]	XP_004486696	3e-188	1	532	257	257	1	F:hydrolase activity	F:GO:0016787
MSTRG.8707.5	2.8801	32.0562	T1	C1	-3.72984	4.23119	3.9568e-07	3.95071e-06	lysosomal glucosylceramidase isoform X2	3454	XP_012570873.1non-lysosomal glucosylceramidase isoform X2 [Cicer arietinum] ;XP_027190729.1 non-lysosomal glucosylceramidase isoform X1 [Cicer arietinum]	XP_012570873	0	1	1914	934	934	9	F:glucosylceramidase activity; P:glucosylceramide catabolic process; F:catalytic activity; P:metabolic process; P:lipid metabolic process; C:membrane; F:hydrolase activity, hydrolyzing O-glycosyl compounds; F:hydrolase activity; F:hydrolase activity, acting on glycosyl bonds	F:GO:0004348; P:GO:0006680; F:GO:0003824; P:GO:0008152; P:GO:0006629; C:GO:0016020; F:GO:0004553; F:GO:0016787; F:GO:0016798
MSTRG.923.1	13.8979	125.56	T1	C1	-3.42996	6.22678	1.85976e-06	1.6261e-05	dependent malic enzyme-like	2455	XP_004486781.1NADP-dependent malic enzyme-like [Cicer arietinum]	XP_004486781	0	1	1277	641	641	6	F:NAD binding; F:metal ion binding; F:oxidoreductase activity; F:malic enzyme activity; F:malate dehydrogenase (decarboxylating) (NAD+) activity; P:oxidation-reduction process	F:GO:0051287; F:GO:0046872; F:GO:0016491; F:GO:0004470; F:GO:0004471; P:GO:0055114
MSTRG.9246.7	0	13.7642	T1	C1	-12.4324	2.89932	2.96938e-17	5.4405e-15	activator subunit 4-like	5370	XP_004500172.3proteasome activator subunit 4-like [Cicer arietinum]	XP_004500172	0	1	2011	1012	1012	5	F:peptidase activator activity; F:proteasome binding; P:positive regulation of peptidase activity; F:lysine-acetylated histone binding; C:proteasome complex	F:GO:0016504; F:GO:0070628; P:GO:0010952; F:GO:0070577; C:GO:0000502
MSTRG.9372.1	0	6.13181	T1	C1	-11.2662	1.72174	7.5517e-14	4.3968e-12	related genes transcriptional activator PTI6-like	1950	XP_004500384.1pathogenesis-related genes transcriptional activator PTI6-like [Cicer arietinum] ;XP_027190575.1 pathogenesis-related genes transcriptional activator PTI6-like [Cicer arietinum]	XP_004500384	2e-185	1	535	268	268	5	F:DNA binding; C:nucleus; F:DNA-binding transcription factor activity; P:transcription, DNA-templated; P:regulation of transcription, DNA-templated	F:GO:0003677; C:GO:0005634; F:GO:0003700; P:GO:0006351; P:GO:0006355
MSTRG.9416.2	0	2.38028	T1	C1	-9.90195	0.337826	5.06679e-10	1.02633e-08	deoxyuridine 5 -triphosphate nucleotidohydrolase-like	1119	XP_027190920.1 deoxyuridine 5'-triphosphate nucleotidohydrolase-like [Cicer arietinum] ;XP_027190922.1 deoxyuridine 5'-triphosphate nucleotidohydrolase-like [Cicer arietinum] ;XP_004500473.1deoxyuridine 5'-triphosphate nucleotidohydrolase-like [Cicer arietinum] ;XP_027190919.1 deoxyuridine 5'-triphosphate nucleotidohydrolase-like [Cicer arietinum] ;XP_027190923.1 deoxyuridine 5'-triphosphate nucl…	XP_004500473	1.3e-96	1	294	150	150	3	F:dUTP diphosphatase activity; P:dUTP metabolic process; F:hydrolase activity	F:GO:0004170; P:GO:0046080; F:GO:0016787
MSTRG.9471.1	2.97675	29.8829	T1	C1	-3.581	4.14075	9.602e-07	8.85897e-06	XP_045800897.1uroporphyrinogen decarboxylase	1372	XP_045800897.1uroporphyrinogen decarboxylase [Trifolium pratense]	XP_045800897	4.7e-254	0.9436	706	390	368		-	-
MSTRG.988.7	0.579886	4.45009	T1	C1	-3.18823	1.41482	2.53998e-05	0.000194364	threonine- phosphatase 7-like isoform X1	2691	XP_012570242.1serine/threonine-protein phosphatase 7-like isoform X1 [Cicer arietinum] ;XP_027187325.1 serine/threonine-protein phosphatase 7-like isoform X1 [Cicer arietinum]	XP_012570242	0	1	1160	566	566	3	F:phosphoprotein phosphatase activity; P:protein dephosphorylation; F:hydrolase activity	F:GO:0004721; P:GO:0006470; F:GO:0016787
NM_001279023.1	236.052	919.358	T1	C1	-2.21631	9.25301	0.00117053	0.00671391	3-phosphate synthase-like	1752	ACH87553.1 L-myo inositol-1 phosphate synthase 2 [Cicer arietinum];NP_001265952.1inositol-3-phosphate synthase-like [Cicer arietinum]	NP_001265952	0	1	1006	510	510	4	F:inositol-3-phosphate synthase activity; P:inositol biosynthetic process; P:phospholipid biosynthetic process; F:isomerase activity	F:GO:0004512; P:GO:0006021; P:GO:0008654; F:GO:0016853
NM_001309704.1	97.1117	493.158	T1	C1	-2.5991	8.29354	0.000176048	0.00118794	lectin C-25	680	AGN33419.1 lectin protein C-25 [Cicer arietinum];NP_001296633.1albumin-2-like [Cicer arietinum]	NP_001296633	1.5e-163	0.9956	461	226	225	1	F:metal ion binding	F:GO:0046872
XM_004485438.3	2.41619	6.8045	T1	C1	-1.74731	2.26711	0.01123	0.0488187	-box ATP-dependent RNA helicase 42	4066	XP_004485495.1DEAD-box ATP-dependent RNA helicase 42 [Cicer arietinum]	XP_004485495	0	0.9991	1659	1140	1139	3	F:nucleic acid binding; F:ATP binding; F:helicase activity	F:GO:0003676; F:GO:0005524; F:GO:0004386
XM_004485482.3	0	4.78644	T1	C1	-10.909	1.35976	8.10004e-13	3.45637e-11	decarboxylase 1	1716	XP_004485539.1 serine decarboxylase 1 [Cicer arietinum];XP_004485538.1serine decarboxylase 1 [Cicer arietinum]	XP_004485538	0	1	1004	485	485	5	F:pyridoxal phosphate binding; F:catalytic activity; F:lyase activity; P:carboxylic acid metabolic process; F:carboxy-lyase activity	F:GO:0030170; F:GO:0003824; F:GO:0016829; P:GO:0019752; F:GO:0016831
XM_004485595.3	1.60435	8.33099	T1	C1	-2.62906	2.39437	0.000233437	0.0015337	monooxygenase-like isoform X1	1973	XP_004485652.1squalene monooxygenase-like isoform X1 [Cicer arietinum]	XP_004485652	0	1	1058	530	530	6	F:squalene monooxygenase activity; F:flavin adenine dinucleotide binding; C:membrane; C:integral component of membrane; P:oxidation-reduction process; F:monooxygenase activity	F:GO:0004506; F:GO:0050660; C:GO:0016020; C:GO:0016021; P:GO:0055114; F:GO:0004497
XM_004486053.3	12.4482	43.3625	T1	C1	-2.05505	4.87582	0.00259387	0.0136713	kinase chloroplastic isoform X1	1228	XP_004486110.1guanylate kinase 3, chloroplastic isoform X1 [Cicer arietinum]	XP_004486110	3.2e-194	1	548	287	287	6	P:purine nucleotide metabolic process; P:GDP metabolic process; P:GMP metabolic process; F:guanylate kinase activity; P:phosphorylation; F:kinase activity	P:GO:0006163; P:GO:0046710; P:GO:0046037; F:GO:0004385; P:GO:0016310; F:GO:0016301
XM_004486363.2	0	6.02832	T1	C1	-11.2417	1.69688	8.8736e-14	5.03096e-12	XP_004486419.1uncharacterized protein LOC101511910	1606	XP_004486420.1 uncharacterized protein LOC101511910 [Cicer arietinum];XP_004486419.1uncharacterized protein LOC101511910 [Cicer arietinum]	XP_004486419	1.6e-187	1	537	293	293	2	C:membrane; C:integral component of membrane	C:GO:0016020; C:GO:0016021
XM_004486376.3	6.24344	23.7769	T1	C1	-2.18342	3.98384	0.00150982	0.00841587	NPR3 isoform X1	2763	XP_004486433.1regulatory protein NPR3 isoform X1 [Cicer arietinum]	XP_004486433	0	1	1139	595	595		-	-
XM_004486536.3	21.6684	59.2224	T1	C1	-1.70522	5.40093	0.0113781	0.049357	-coumarate-- ligase 1	2318	XP_004486593.14-coumarate--CoA ligase 1 [Cicer arietinum]	XP_004486593	0	1	1035	568	568	3	F:catalytic activity; P:metabolic process; F:ligase activity	F:GO:0003824; P:GO:0008152; F:GO:0016874
XM_004486727.3	2.41619	9.8316	T1	C1	-2.27809	2.6902	0.00112315	0.00646272	-containing phosphotransfer 4	884	XP_004486784.1histidine-containing phosphotransfer protein 4 [Cicer arietinum]	XP_004486784	5e-99	1	297	150	150	2	P:phosphorelay signal transduction system; C:intracellular	P:GO:0000160; C:GO:0005622
XM_004486839.3	1.35307	34.2036	T1	C1	-4.91159	4.26655	3.65551e-10	7.66869e-09	hydrolase mitochondrial-like isoform X1	1357	XP_004486896.1hydroxyacylglutathione hydrolase 2, mitochondrial-like isoform X1 [Cicer arietinum]	XP_004486896	6.6e-239	1	665	333	333	3	F:hydroxyacylglutathione hydrolase activity; P:methylglyoxal catabolic process to D-lactate via S-lactoyl-glutathione; F:hydrolase activity	F:GO:0004416; P:GO:0019243; F:GO:0016787
XM_004487228.2	3.38267	10.0127	T1	C1	-1.81949	2.80838	0.00816673	0.0371506	ubiquitin- ligase RMA1H1	1224	XP_004487285.1E3 ubiquitin-protein ligase RMA1H1 [Cicer arietinum] ;XP_004487286.1 E3 ubiquitin-protein ligase RMA1H1 [Cicer arietinum]	XP_004487285	1.8e-183	1	520	247	247	2	F:metal ion binding; F:ligase activity	F:GO:0046872; F:GO:0016874
XM_004487232.3	0.212625	2.40615	T1	C1	-3.73662	0.470219	6.73108e-06	5.5757e-05	XP_004487289.1uncharacterized protein LOC101495373	1013	XP_012572027.1 uncharacterized protein LOC101495373 [Cicer arietinum];XP_004487290.1 uncharacterized protein LOC101495373 [Cicer arietinum] ;XP_004487289.1uncharacterized protein LOC101495373 [Cicer arietinum]	XP_004487289	6.1e-108	1	322	159	159	4	F:structural constituent of ribosome; C:ribosome; C:intracellular; P:translation	F:GO:0003735; C:GO:0005840; C:GO:0005622; P:GO:0006412
XM_004487597.3	0.483239	1.96632	T1	C1	-2.27248	0.364094	0.00271102	0.014224	strand break repair MRE11	2522	XP_004487654.1double-strand break repair protein MRE11 [Cicer arietinum]	XP_004487654	0	1	1325	710	710	13	P:DNA repair; P:nucleic acid phosphodiester bond hydrolysis; P:cellular response to DNA damage stimulus; P:double-strand break repair; F:3'-5' exonuclease activity; C:nucleus; P:meiotic cell cycle; F:exonuclease activity; F:endonuclease activity; F:nuclease activity; F:manganese ion binding; C:Mre11 complex; F:hydrolase activity	P:GO:0006281; P:GO:0090305; P:GO:0006974; P:GO:0006302; F:GO:0008408; C:GO:0005634; P:GO:0051321; F:GO:0004527; F:GO:0004519; F:GO:0004518; F:GO:0030145; C:GO:0030870; F:GO:0016787
XM_004487777.3	4.19451	46.1309	T1	C1	-3.71302	4.75858	4.03706e-07	3.99518e-06	fatty acid beta-oxidation multifunctional MFP2-like	2347	XP_004487834.1peroxisomal fatty acid beta-oxidation multifunctional protein MFP2-like [Cicer arietinum]	XP_004487834	0	1	1398	721	721	6	F:3-hydroxyacyl-CoA dehydrogenase activity; F:oxidoreductase activity; F:catalytic activity; P:metabolic process; P:oxidation-reduction process; P:fatty acid metabolic process	F:GO:0003857; F:GO:0016491; F:GO:0003824; P:GO:0008152; P:GO:0055114; P:GO:0006631
XM_004487782.3	0.637875	2.04394	T1	C1	-1.92986	0.490696	0.0102785	0.0452526	pleiotropic regulatory locus 1	1733	XP_004487839.1protein pleiotropic regulatory locus 1 [Cicer arietinum]	XP_004487839	2e-218	1	624	477	477		-	-
XM_004487852.3	3.09273	11.2805	T1	C1	-2.12061	2.91793	0.00223645	0.0120319	deiminase 2 isoform X1	1801	XP_004487907.1allantoate deiminase 2 isoform X1 [Cicer arietinum]	XP_004487907	4.8e-307	1	850	434	434	3	F:hydrolase activity, acting on carbon-nitrogen (but not peptide) bonds, in linear amidines; P:metabolic process; F:hydrolase activity	F:GO:0016813; P:GO:0008152; F:GO:0016787
XM_004488081.3	10.4573	33.0652	T1	C1	-1.91531	4.5128	0.0048868	0.0238601	burst oxidase homolog E	3367	XP_004488138.1respiratory burst oxidase homolog protein E [Cicer arietinum]	XP_004488138	0	1	1838	931	931	8	F:peroxidase activity; F:oxidoreductase activity, acting on NAD(P)H, oxygen as acceptor; F:oxidoreductase activity; F:calcium ion binding; C:membrane; C:integral component of membrane; P:cellular oxidant detoxification; P:oxidation-reduction process	F:GO:0004601; F:GO:0050664; F:GO:0016491; F:GO:0005509; C:GO:0016020; C:GO:0016021; P:GO:0098869; P:GO:0055114
XM_004488662.3	1.64301	9.18478	T1	C1	-2.73549	2.52088	0.000139254	0.000958612	cis-epoxycarotenoid dioxygenase chloroplastic	2420	XP_004488719.19-cis-epoxycarotenoid dioxygenase NCED1, chloroplastic [Cicer arietinum]	XP_004488719	0	1	1104	620	620	4	F:dioxygenase activity; F:oxidoreductase activity, acting on single donors with incorporation of molecular oxygen, incorporation of two atoms of oxygen; F:metal ion binding; P:oxidation-reduction process	F:GO:0051213; F:GO:0016702; F:GO:0046872; P:GO:0055114
XM_004489200.3	50.7594	206.489	T1	C1	-2.27906	7.08731	0.00087471	0.00514078	KAA0875199.1GTP-binding protein	1147	KAA0875199.1GTP-binding protein [Enterobacter hormaechei]	KAA0875199	4.4e-131	0.9754	385	203	198		-	-
XM_004489485.3	0.657205	6.08007	T1	C1	-3.45856	1.84246	4.67417e-06	3.9179e-05	choline ethanolaminephosphotransferase 1	1574	XP_004487397.1 choline/ethanolaminephosphotransferase 1 [Cicer arietinum] ;XP_004489542.1 choline/ethanolaminephosphotransferase 1 [Cicer arietinum] ;XP_027187415.1 choline/ethanolaminephosphotransferase 1 [Cicer arietinum] ;XP_012568133.1 choline/ethanolaminephosphotransferase 1 [Cicer arietinum] ;XP_012572300.1 choline/ethanolaminephosphotransferase 1 [Cicer arietinum] ;XP_027188013.1 choline/e…	XP_004487395	1.9e-289	1	798	389	389		-	-
XM_004489498.3	1.15977	16.8431	T1	C1	-4.11157	3.27548	6.43934e-08	7.94626e-07	I heat shock -like	721	XP_004489555.1class I heat shock protein-like [Cicer arietinum]	XP_004489555	2.6e-92	1	278	139	139		-	-
XM_004489539.2	0.927818	3.90677	T1	C1	-2.32517	1.34585	0.00127207	0.00722666	XP_004489595.1uncharacterized protein LOC101500483	1099	XP_004489595.1uncharacterized protein LOC101500483 [Cicer arietinum] ;XP_004489596.1 uncharacterized protein LOC101500483 [Cicer arietinum]	XP_004489595	6.6e-133	1	388	206	206	3	F:structural constituent of ribosome; C:ribosome; P:translation	F:GO:0003735; C:GO:0005840; P:GO:0006412
XM_004489915.3	1.21776	4.39835	T1	C1	-2.10484	1.55872	0.00307842	0.0159021	formyltetrahydrofolate cyclo- mitochondrial isoform X3	1087	XP_004489972.15-formyltetrahydrofolate cyclo-ligase, mitochondrial isoform X3 [Cicer arietinum]	XP_004489972	2.4e-189	1	533	270	270	5	F:nucleotide binding; F:ATP binding; F:metal ion binding; F:5-formyltetrahydrofolate cyclo-ligase activity; F:ligase activity	F:GO:0000166; F:GO:0005524; F:GO:0046872; F:GO:0030272; F:GO:0016874
XM_004490648.3	3.82725	20.9051	T1	C1	-2.70333	3.71566	0.000123892	0.000859612	-interacting serine threonine- kinase 2-like	2034	XP_004490705.1CBL-interacting serine/threonine-protein kinase 2-like [Cicer arietinum]	XP_004490705	0	1	897	455	455	11	F:nucleotide binding; F:ATP binding; P:signal transduction; C:membrane; C:integral component of membrane; F:protein kinase activity; P:phosphorylation; F:transferase activity; F:protein serine/threonine kinase activity; P:protein phosphorylation; F:kinase activity	F:GO:0000166; F:GO:0005524; P:GO:0007165; C:GO:0016020; C:GO:0016021; F:GO:0004672; P:GO:0016310; F:GO:0016740; F:GO:0004674; P:GO:0006468; F:GO:0016301
XM_004490793.3	0.309273	1.62998	T1	C1	-2.64111	0.0313021	0.000868155	0.00510689	related Rab2BV-like	1200	XP_004490850.1ras-related protein Rab2BV-like [Cicer arietinum]	XP_004490850	3.3e-146	1	424	216	216	2	F:GTP binding; F:GTPase activity	F:GO:0005525; F:GO:0003924
XM_004491012.3	3.88524	40.2837	T1	C1	-3.62791	4.56895	6.72579e-07	6.41333e-06	pre translocase subunit	768	RHN57236.1putative preprotein translocase subunit SecE [Medicago truncatula]	RHN57236	2.3e-39	0.787	143	108	85		-	-
XM_004491100.3	0.657205	3.75153	T1	C1	-2.76232	1.21848	0.000200348	0.00133772	biosynthesis CNX1	2448	XP_004491157.2molybdopterin biosynthesis protein CNX1 [Cicer arietinum]	XP_004491157	0	1	1246	650	650	2	P:Mo-molybdopterin cofactor biosynthetic process; P:molybdopterin cofactor biosynthetic process	P:GO:0006777; P:GO:0032324
XM_004491482.3	663.139	2178.29	T1	C1	-1.97062	10.5442	0.00360096	0.0182069	-bisphosphate cytoplasmic isozyme 1	1532	XP_004491539.1fructose-bisphosphate aldolase, cytoplasmic isozyme 1 [Cicer arietinum]	XP_004491539	1.2e-225	0.9804	635	357	350	4	F:catalytic activity; P:glycolytic process; F:lyase activity; F:fructose-bisphosphate aldolase activity	F:GO:0003824; P:GO:0006096; F:GO:0016829; F:GO:0004332
XM_004491794.3	0	3.3117	T1	C1	-10.378	0.820814	2.56446e-11	7.26335e-10	copalyl diphosphate chloroplastic-like isoform X1	2690	XP_004491851.1ent-copalyl diphosphate synthase, chloroplastic-like isoform X1 [Cicer arietinum]	XP_004491851	0	0.9729	1591	813	791	4	F:magnesium ion binding; P:metabolic process; F:lyase activity; F:terpene synthase activity	F:GO:0000287; P:GO:0008152; F:GO:0016829; F:GO:0010333
XM_004491940.3	23.872	92.9345	T1	C1	-2.21556	5.94627	0.00119819	0.00685071	1-pyrroline-5-carboxylate synthase-like isoform X2	2801	XP_004491997.1delta-1-pyrroline-5-carboxylate synthase-like isoform X2 [Cicer arietinum]	XP_004491997	0	1	1380	714	714	16	P:metabolic process; F:glutamate-5-semialdehyde dehydrogenase activity; P:proline biosynthetic process; P:cellular amino acid biosynthetic process; F:nucleotide binding; F:ATP binding; F:glutamate 5-kinase activity; C:cytoplasm; F:catalytic activity; F:oxidoreductase activity; P:oxidation-reduction process; P:phosphorylation; F:transferase activity; F:oxidoreductase activity, acting on the aldehy…	P:GO:0008152; F:GO:0004350; P:GO:0006561; P:GO:0008652; F:GO:0000166; F:GO:0005524; F:GO:0004349; C:GO:0005737; F:GO:0003824; F:GO:0016491; P:GO:0055114; P:GO:0016310; F:GO:0016740; F:GO:0016620; F:GO:0016301; P:GO:0055129
XM_004492487.3	94.4442	267.963	T1	C1	-1.75927	7.56657	0.00892162	0.0401441	-interacting kinase 18-like	2209	XP_004492544.1CBL-interacting protein kinase 18-like [Cicer arietinum]	XP_004492544	0	1	917	463	463	9	F:nucleotide binding; F:ATP binding; P:signal transduction; F:protein kinase activity; P:phosphorylation; F:transferase activity; F:protein serine/threonine kinase activity; P:protein phosphorylation; F:kinase activity	F:GO:0000166; F:GO:0005524; P:GO:0007165; F:GO:0004672; P:GO:0016310; F:GO:0016740; F:GO:0004674; P:GO:0006468; F:GO:0016301
XM_004492657.3	1.73966	10.8665	T1	C1	-2.89569	2.74392	5.88759e-05	0.000430712	complex exonuclease RRP46 homolog isoform X1	1212	XP_004492715.1 exosome complex exonuclease RRP46 homolog isoform X1 [Cicer arietinum];XP_004492714.1exosome complex exonuclease RRP46 homolog isoform X1 [Cicer arietinum]	XP_004492714	9.7e-170	1	484	243	243	2	P:nucleic acid phosphodiester bond hydrolysis; F:exonuclease activity	P:GO:0090305; F:GO:0004527
XM_004493397.3	0.618546	2.38028	T1	C1	-2.19358	0.654293	0.00348353	0.0177154	dehydrogenase 1	2369	XP_004493454.1cytokinin dehydrogenase 1 [Cicer arietinum]	XP_004493454	0	1	1103	544	544	9	F:FAD binding; P:cytokinin metabolic process; F:oxidoreductase activity; F:catalytic activity; F:flavin adenine dinucleotide binding; C:membrane; C:integral component of membrane; P:oxidation-reduction process; F:cytokinin dehydrogenase activity	F:GO:0071949; P:GO:0009690; F:GO:0016491; F:GO:0003824; F:GO:0050660; C:GO:0016020; C:GO:0016021; P:GO:0055114; F:GO:0019139
XM_004493548.3	0.0966477	2.14743	T1	C1	-4.68652	0.248836	2.19866e-07	2.32029e-06	3-methyladenine glycosylase isoform X3	1153	XP_004493605.1DNA-3-methyladenine glycosylase isoform X3 [Cicer arietinum]	XP_004493605	1.2e-172	1	491	244	244	4	F:DNA binding; P:base-excision repair; F:catalytic activity; F:alkylbase DNA N-glycosylase activity	F:GO:0003677; P:GO:0006284; F:GO:0003824; F:GO:0003905
XM_004493620.3	0.309273	1.37125	T1	C1	-2.39217	-0.174066	0.00270679	0.0142041	mRNA-splicing factor ATP-dependent RNA helicase DEAH10 isoform X1	3008	XP_012569291.1 pre-mRNA-splicing factor ATP-dependent RNA helicase DEAH10 isoform X2 [Cicer arietinum];XP_004493676.1pre-mRNA-splicing factor ATP-dependent RNA helicase DEAH10 isoform X1 [Cicer arietinum] ;XP_004493677.1 pre-mRNA-splicing factor ATP-dependent RNA helicase DEAH10 isoform X1 [Cicer arietinum]	XP_004493676	0	1	1395	714	714	4	F:nucleotide binding; F:ATP binding; F:helicase activity; F:hydrolase activity	F:GO:0000166; F:GO:0005524; F:GO:0004386; F:GO:0016787
XM_004493794.3	146.615	410.728	T1	C1	-1.74094	8.18697	0.00960228	0.0426578	I reaction center subunit chloroplastic-like	669	XP_004493851.1photosystem I reaction center subunit IV, chloroplastic-like [Cicer arietinum]	XP_004493851	3.1e-89	1	269	140	140	3	C:photosystem I; P:photosynthesis; C:photosystem I reaction center	C:GO:0009522; P:GO:0015979; C:GO:0009538
XM_004494238.3	0.0773182	1.26776	T1	C1	-4.23856	-0.489899	1.5141e-05	0.000119209	acid transporter ANT1 isoform X2	1330	XP_004494295.1amino acid transporter ANT1 isoform X2 [Cicer arietinum] ;XP_012569472.1 amino acid transporter ANT1 isoform X2 [Cicer arietinum]	XP_004494295	8.2e-240	1	667	343	343	2	C:membrane; C:integral component of membrane	C:GO:0016020; C:GO:0016021
XM_004494301.3	5.47026	18.7835	T1	C1	-2.034	3.67178	0.00299439	0.0155274	kinase	1224	XP_004494358.1dephospho-CoA kinase [Cicer arietinum] ;XP_012569485.1 dephospho-CoA kinase [Cicer arietinum]	XP_004494358	7.7e-161	1	462	234	234	5	F:ATP binding; F:dephospho-CoA kinase activity; P:coenzyme A biosynthetic process; P:phosphorylation; F:kinase activity	F:GO:0005524; F:GO:0004140; P:GO:0015937; P:GO:0016310; F:GO:0016301
XM_004494734.3	0.734523	2.63901	T1	C1	-2.09546	0.822669	0.00477687	0.0233832	complex component RRP41 homolog isoform X2	1251	XP_004494791.1exosome complex component RRP41 homolog isoform X2 [Cicer arietinum]	XP_004494791	9.1e-150	1	434	223	223		-	-
XM_004494945.3	4.94836	14.1265	T1	C1	-1.76757	3.31741	0.00957082	0.0425647	inorganic pyrophosphatase 4 isoform X2	1042	XP_004495002.1soluble inorganic pyrophosphatase 4 isoform X2 [Cicer arietinum]	XP_004495002	3.5e-166	1	473	229	229	4	F:magnesium ion binding; F:inorganic diphosphatase activity; C:cytoplasm; P:phosphate-containing compound metabolic process	F:GO:0000287; F:GO:0004427; C:GO:0005737; P:GO:0006796
XM_004495228.3	0.115977	1.37125	T1	C1	-3.7845	-0.346405	2.3311e-05	0.000179226	-responsive transcription factor 1B-like	2318	XP_004495285.3ethylene-responsive transcription factor 1B-like [Cicer arietinum]	XP_004495285	5.4e-131	1	398	207	207	5	F:DNA binding; C:nucleus; F:DNA-binding transcription factor activity; P:transcription, DNA-templated; P:regulation of transcription, DNA-templated	F:GO:0003677; C:GO:0005634; F:GO:0003700; P:GO:0006351; P:GO:0006355
XM_004495457.3	0.251284	1.03491	T1	C1	-2.28342	-0.551916	0.00620187	0.029323	bound starch synthase chloroplastic amyloplastic-like	2352	XP_004495514.1granule-bound starch synthase 1, chloroplastic/amyloplastic-like [Cicer arietinum]	XP_004495514	0	1	1244	607	607	5	F:transferase activity, transferring glycosyl groups; C:chloroplast; P:starch biosynthetic process; C:amyloplast; F:glycogen (starch) synthase activity	F:GO:0016757; C:GO:0009507; P:GO:0019252; C:GO:0009501; F:GO:0004373
XM_004495462.3	2.2229	20.517	T1	C1	-3.45936	3.60662	2.12235e-06	1.83884e-05	pore complex NUP98A isoform X4	3698	XP_004495519.1nuclear pore complex protein NUP98A isoform X4 [Cicer arietinum]	XP_004495519	0	1	1497	1022	1022	3	P:nucleocytoplasmic transport; F:structural constituent of nuclear pore; C:nuclear pore	P:GO:0006913; F:GO:0017056; C:GO:0005643
XM_004495470.3	5.50892	18.3696	T1	C1	-1.9917	3.64811	0.00367079	0.0185253	metal-associated isoprenylated plant 30-like	857	XP_004495527.1heavy metal-associated isoprenylated plant protein 30-like [Cicer arietinum]	XP_004495527	6.4e-109	1	323	179	179	2	F:metal ion binding; P:metal ion transport	F:GO:0046872; P:GO:0030001
XM_004495793.3	0	19.8702	T1	C1	-12.962	3.43216	7.99935e-19	3.05199e-16	acetylesterase 6	1586	XP_004495850.1 pectin acetylesterase 6 [Cicer arietinum];XP_004495849.1pectin acetylesterase 6 [Cicer arietinum]	XP_004495849	0	1	848	413	413	4	C:cell wall; P:cell wall organization; C:extracellular region; F:hydrolase activity	C:GO:0005618; P:GO:0071555; C:GO:0005576; F:GO:0016787
XM_004496079.3	0.231955	2.56139	T1	C1	-3.70285	0.563793	7.36277e-06	6.06335e-05	-coumarate-- ligase-like 5	2424	XP_004496136.14-coumarate--CoA ligase-like 5 [Cicer arietinum]	XP_004496136	0	1	1207	614	614	5	F:catalytic activity; P:metabolic process; C:membrane; C:integral component of membrane; F:ligase activity	F:GO:0003824; P:GO:0008152; C:GO:0016020; C:GO:0016021; F:GO:0016874
XM_004496134.3	10.206	29.2619	T1	C1	-1.77412	4.3674	0.00875718	0.0395041	drug resistance 2-like	4704	XP_004496191.1pleiotropic drug resistance protein 2-like [Cicer arietinum]	XP_004496191	0	1	2860	1460	1460	5	F:nucleotide binding; F:ATPase activity; F:ATP binding; C:membrane; C:integral component of membrane	F:GO:0000166; F:GO:0016887; F:GO:0005524; C:GO:0016020; C:GO:0016021
XM_004496158.3	6.51406	18.7318	T1	C1	-1.7782	3.72244	0.00890777	0.0400942	transporter G family member 21	2566	XP_004496215.1ABC transporter G family member 21 [Cicer arietinum]	XP_004496215	0	1	1335	681	681	5	F:nucleotide binding; F:ATPase activity; F:ATP binding; C:membrane; C:integral component of membrane	F:GO:0000166; F:GO:0016887; F:GO:0005524; C:GO:0016020; C:GO:0016021
XM_004496317.2	0	7.76179	T1	C1	-11.6062	2.06568	7.72825e-15	6.31303e-13	complex component SEC5A-like isoform X1	3331	XP_004496373.1exocyst complex component SEC5A-like isoform X1 [Cicer arietinum]	XP_004496373	0	1	1868	965	965	2	P:Golgi to plasma membrane transport; C:exocyst	P:GO:0006893; C:GO:0000145
XM_004496334.3	11.2111	44.3716	T1	C1	-2.23921	4.87488	0.00110799	0.00638225	1-phosphatidylinositol-3-phosphate 5-kinase FAB1D isoform X1	5423	XP_004496391.2putative 1-phosphatidylinositol-3-phosphate 5-kinase FAB1D isoform X1 [Cicer arietinum] ;XP_012570127.1 putative 1-phosphatidylinositol-3-phosphate 5-kinase FAB1D isoform X1 [Cicer arietinum]	XP_004496391	0	1	3096	1592	1592	8	F:nucleotide binding; F:ATP binding; F:phosphatidylinositol phosphate kinase activity; P:phosphatidylinositol phosphorylation; P:phosphatidylinositol metabolic process; P:phosphorylation; F:transferase activity; F:kinase activity	F:GO:0000166; F:GO:0005524; F:GO:0016307; P:GO:0046854; P:GO:0046488; P:GO:0016310; F:GO:0016740; F:GO:0016301
XM_004496802.1	1.12111	6.54577	T1	C1	-2.79717	2.02155	0.000113568	0.000793407	thiazole chloroplastic-like	1083	XP_004496859.1thiamine thiazole synthase, chloroplastic-like [Cicer arietinum]	XP_004496859	4.9e-254	1	701	360	360		-	-
XM_004497083.3	0.270614	1.03491	T1	C1	-2.17771	-0.530873	0.0091868	0.0410482	-6 fatty acid endoplasmic reticulum isozyme 1-like	2010	XP_004497140.1omega-6 fatty acid desaturase, endoplasmic reticulum isozyme 1-like [Cicer arietinum]	XP_004497140	1.5e-285	1	794	379	379	3	P:lipid metabolic process; C:membrane; C:integral component of membrane	P:GO:0006629; C:GO:0016020; C:GO:0016021
XM_004497151.3	1.66234	5.12278	T1	C1	-1.87664	1.82726	0.00789697	0.0360703	threonine- kinase ATR isoform X1	8888	XP_004497208.1 serine/threonine-protein kinase ATR isoform X1 [Cicer arietinum];XP_004497207.1serine/threonine-protein kinase ATR isoform X1 [Cicer arietinum]	XP_004497207	0	1	5372	2719	2719	7	F:nucleotide binding; F:ATP binding; P:phosphorylation; F:transferase activity; F:protein serine/threonine kinase activity; P:protein phosphorylation; F:kinase activity	F:GO:0000166; F:GO:0005524; P:GO:0016310; F:GO:0016740; F:GO:0004674; P:GO:0006468; F:GO:0016301
XM_004497432.3	0.521898	2.4579	T1	C1	-2.48366	0.648291	0.00109042	0.00628775	XP_004497489.1peroxidase 21	1225	XP_004497489.1peroxidase 21 [Cicer arietinum]	XP_004497489	3.5e-235	1	654	326	326	9	F:peroxidase activity; P:response to oxidative stress; F:metal ion binding; F:oxidoreductase activity; P:cellular oxidant detoxification; P:oxidation-reduction process; C:extracellular region; F:heme binding; P:hydrogen peroxide catabolic process	F:GO:0004601; P:GO:0006979; F:GO:0046872; F:GO:0016491; P:GO:0098869; P:GO:0055114; C:GO:0005576; F:GO:0020037; P:GO:0042744
XM_004497568.3	0.541227	117.772	T1	C1	-8.01249	6.01145	9.9436e-19	3.59881e-16	-phosphatase 1-like	1508	XP_004497625.1sucrose-phosphatase 1-like [Cicer arietinum]	XP_004497625	2.4e-312	1	857	419	419	4	F:magnesium ion binding; P:sucrose biosynthetic process; F:sucrose-phosphate phosphatase activity; P:dephosphorylation	F:GO:0000287; P:GO:0005986; F:GO:0050307; P:GO:0016311
XM_004497601.3	0.483239	1.68172	T1	C1	-2.04723	0.185329	0.0070307	0.0326422	synthase chloroplastic-like isoform X2	2848	XP_004497658.1digalactosyldiacylglycerol synthase 1, chloroplastic-like isoform X2 [Cicer arietinum]	XP_004497658	0	1	1466	724	724		-	-
XM_004497989.3	0.231955	3.15646	T1	C1	-4.00397	0.846336	1.34726e-06	1.21636e-05	-3-phosphate dehydrogenase [NAD(+)] cytosolic isoform X1	2262	XP_004498046.1glycerol-3-phosphate dehydrogenase [NAD(+)] GPDHC1, cytosolic isoform X1 [Cicer arietinum]	XP_004498046	0	1	910	459	459	9	P:glycerol-3-phosphate metabolic process; P:carbohydrate metabolic process; F:oxidoreductase activity, acting on the CH-OH group of donors, NAD or NADP as acceptor; F:oxidoreductase activity; F:NAD binding; P:glycerol-3-phosphate catabolic process; C:glycerol-3-phosphate dehydrogenase complex; P:oxidation-reduction process; F:glycerol-3-phosphate dehydrogenase [NAD+] activity	P:GO:0006072; P:GO:0005975; F:GO:0016616; F:GO:0016491; F:GO:0051287; P:GO:0046168; C:GO:0009331; P:GO:0055114; F:GO:0004367
XM_004498154.3	1.58502	14.3852	T1	C1	-3.43436	3.09457	2.87443e-06	2.46217e-05	histone-lysine N-methyltransferase family member SUVH9-like	5281	XP_004498209.1histone-lysine N-methyltransferase family member SUVH9-like [Cicer arietinum] ;XP_004498210.1 histone-lysine N-methyltransferase family member SUVH9-like [Cicer arietinum] ;XP_004498211.1 histone-lysine N-methyltransferase family member SUVH9-like [Cicer arietinum]	XP_004498209	0	0.9864	1313	662	653	9	C:nucleus; F:zinc ion binding; P:histone lysine methylation; P:histone methylation; F:histone-lysine N-methyltransferase activity; F:methyltransferase activity; C:chromosome; F:transferase activity; P:methylation	C:GO:0005634; F:GO:0008270; P:GO:0034968; P:GO:0016571; F:GO:0018024; F:GO:0008168; C:GO:0005694; F:GO:0016740; P:GO:0032259
XM_004498246.3	1.56569	6.41641	T1	C1	-2.28759	2.07088	0.0013028	0.00738908	dependent DNA helicase homolog chloroplastic isoform X4	3373	XP_004498303.1ATP-dependent DNA helicase homolog RECG, chloroplastic isoform X4 [Cicer arietinum] ;XP_004498304.1 ATP-dependent DNA helicase homolog RECG, chloroplastic isoform X4 [Cicer arietinum]	XP_004498303	0	1	1834	928	928	6	F:nucleic acid binding; P:DNA repair; F:ATP binding; P:DNA duplex unwinding; P:DNA recombination; F:ATP-dependent DNA helicase activity	F:GO:0003676; P:GO:0006281; F:GO:0005524; P:GO:0032508; P:GO:0006310; F:GO:0004003
XM_004498286.3	1.48838	10.6854	T1	C1	-3.09609	2.69651	1.9763e-05	0.000153329	BTB POZ domain-containing At1g21780-like	1321	XP_004498343.1BTB/POZ domain-containing protein At1g21780-like [Cicer arietinum] ;XP_012570626.1 BTB/POZ domain-containing protein At1g21780-like [Cicer arietinum];XP_012570625.1 BTB/POZ domain-containing protein At1g21780-like [Cicer arietinum]	XP_004498343	4.5e-242	1	672	328	328		-	-
XM_004498351.3	3.13139	31.1765	T1	C1	-3.56914	4.20297	1.05547e-06	9.67463e-06	phosphatase 2C 51	1704	XP_004498408.1protein phosphatase 2C 51 [Cicer arietinum]	XP_004498408	1.6e-260	1	727	383	383	7	F:protein serine/threonine phosphatase activity; F:phosphoprotein phosphatase activity; F:catalytic activity; F:metal ion binding; P:protein dephosphorylation; F:cation binding; F:hydrolase activity	F:GO:0004722; F:GO:0004721; F:GO:0003824; F:GO:0046872; P:GO:0006470; F:GO:0043169; F:GO:0016787
XM_004498493.3	8.96891	46.5966	T1	C1	-2.63162	4.88377	0.000162543	0.00110509	proteasome non-ATPase regulatory subunit 11 homolog	1668	XP_027189530.1 26S proteasome non-ATPase regulatory subunit 11 homolog [Cicer arietinum];XP_004498550.126S proteasome non-ATPase regulatory subunit 11 homolog [Cicer arietinum]	XP_004498550	4e-286	1	793	421	421	1	C:proteasome complex	C:GO:0000502
XM_004498523.3	0.44458	1.75934	T1	C1	-2.23175	0.212206	0.00407279	0.0202857	membrane ATPase-like isoform X2	3140	XP_004498580.1plasma membrane ATPase-like isoform X2 [Cicer arietinum]	XP_004498580	0	0.9884	1826	952	941	10	F:nucleotide binding; F:ATP binding; P:ion transport; F:metal ion binding; P:proton export across plasma membrane; C:membrane; C:integral component of membrane; F:proton-exporting ATPase activity, phosphorylative mechanism; C:plasma membrane; F:hydrolase activity	F:GO:0000166; F:GO:0005524; P:GO:0006811; F:GO:0046872; P:GO:0120029; C:GO:0016020; C:GO:0016021; F:GO:0008553; C:GO:0005886; F:GO:0016787
XM_004498548.3	0.173966	1.08665	T1	C1	-2.87668	-0.580958	0.0011219	0.00645663	arginine N-methyltransferase -like isoform X6	2339	XP_004498605.1protein arginine N-methyltransferase 1.5-like isoform X6 [Cicer arietinum]	XP_004498605	0	1	1320	644	644	5	F:methyltransferase activity; P:peptidyl-arginine N-methylation; F:transferase activity; P:protein methylation; P:methylation	F:GO:0008168; P:GO:0035246; F:GO:0016740; P:GO:0006479; P:GO:0032259
XM_004498788.3	2.8801	9.41764	T1	C1	-1.96294	2.68861	0.0044871	0.0221049	phosphatase 2C 50-like	2604	XP_004498844.1protein phosphatase 2C 50-like [Cicer arietinum] ;XP_004498845.1 protein phosphatase 2C 50-like [Cicer arietinum]	XP_004498844	0	1	1079	546	546	7	F:protein serine/threonine phosphatase activity; F:phosphoprotein phosphatase activity; F:metal ion binding; F:catalytic activity; P:protein dephosphorylation; F:cation binding; F:hydrolase activity	F:GO:0004722; F:GO:0004721; F:GO:0046872; F:GO:0003824; P:GO:0006470; F:GO:0043169; F:GO:0016787
XM_004498800.3	59.2451	200.901	T1	C1	-2.01647	7.09617	0.00295951	0.0153661	dehydrogenase 7	1939	XP_004498857.1cytokinin dehydrogenase 7 [Cicer arietinum]	XP_004498857	0	1	1052	510	510	7	F:FAD binding; P:cytokinin metabolic process; F:oxidoreductase activity; F:flavin adenine dinucleotide binding; F:catalytic activity; P:oxidation-reduction process; F:cytokinin dehydrogenase activity	F:GO:0071949; P:GO:0009690; F:GO:0016491; F:GO:0050660; F:GO:0003824; P:GO:0055114; F:GO:0019139
XM_004499129.3	2.49351	12.186	T1	C1	-2.54236	2.95785	0.000304018	0.00195118	-pentakisphosphate 2-kinase-like isoform X2	1827	XP_004499186.1inositol-pentakisphosphate 2-kinase-like isoform X2 [Cicer arietinum]	XP_004499186	0	1	910	458	458	6	F:nucleotide binding; F:ATP binding; F:inositol pentakisphosphate 2-kinase activity; P:phosphorylation; F:transferase activity; F:kinase activity	F:GO:0000166; F:GO:0005524; F:GO:0035299; P:GO:0016310; F:GO:0016740; F:GO:0016301
XM_004499256.3	27.0614	91.1751	T1	C1	-2.00709	5.95801	0.00311786	0.0160828	XP_004499313.1glutathione S-transferase-like	1078	XP_004499313.1glutathione S-transferase-like [Cicer arietinum]	XP_004499313	8e-157	1	449	222	222	1	F:transferase activity	F:GO:0016740
XM_004499257.3	9.83874	31.2541	T1	C1	-1.92199	4.43006	0.00470856	0.0230907	alpha-amylase 2 isoform X1	2015	XP_004499314.1probable alpha-amylase 2 isoform X1 [Cicer arietinum]	XP_004499314	0	1	899	416	416		-	-
XM_004499259.3	0.251284	1.11252	T1	C1	-2.38751	-0.469677	0.00398913	0.0199487	alpha-amylase 2 isoform X3	2009	XP_004499316.1probable alpha-amylase 2 isoform X3 [Cicer arietinum]	XP_004499316	0	1	893	414	414	9	F:alpha-amylase activity; P:carbohydrate metabolic process; F:catalytic activity; F:calcium ion binding; P:metabolic process; F:alpha-amylase activity (releasing maltohexaose); F:cation binding; F:hydrolase activity; F:hydrolase activity, acting on glycosyl bonds	F:GO:0004556; P:GO:0005975; F:GO:0003824; F:GO:0005509; P:GO:0008152; F:GO:0103025; F:GO:0043169; F:GO:0016787; F:GO:0016798
XM_004499260.3	1.10178	3.38931	T1	C1	-1.87313	1.23162	0.00923153	0.0412167	alpha-amylase 2 isoform X4	2006	XP_004499317.1probable alpha-amylase 2 isoform X4 [Cicer arietinum]	XP_004499317	0	1	892	413	413		-	-
XM_004499411.3	0.347932	1.21601	T1	C1	-2.05077	-0.276802	0.0103188	0.0453588	initiation factor TFIID subunit 8-like	3313	XP_004499468.1transcription initiation factor TFIID subunit 8-like [Cicer arietinum]	XP_004499468	2.1e-265	1	760	385	385	4	F:translation initiation factor activity; C:transcription factor TFIID complex; F:protein heterodimerization activity; P:translational initiation	F:GO:0003743; C:GO:0005669; F:GO:0046982; P:GO:0006413
XM_004499481.3	50.7014	143.231	T1	C1	-1.75299	6.66422	0.00919514	0.0410742	factor PIF4-like isoform X1	1985	XP_004499538.1transcription factor PIF4-like isoform X1 [Cicer arietinum]	XP_004499538	0	1	1029	535	535	1	F:protein dimerization activity	F:GO:0046983
XM_004499508.3	1.3724	9.88334	T1	C1	-3.10035	2.58292	2.20938e-05	0.000170373	regulator of nonsense transcripts UPF3	1833	XP_004499563.1regulator of nonsense transcripts UPF3 [Cicer arietinum] ;XP_004499565.1 regulator of nonsense transcripts UPF3 [Cicer arietinum] ;XP_004499564.1 regulator of nonsense transcripts UPF3 [Cicer arietinum] ;XP_012570974.1 regulator of nonsense transcripts UPF3 [Cicer arietinum]	XP_004499563	0	1	995	535	535	1	F:nucleic acid binding	F:GO:0003676
XM_004501211.3	0.927818	3.95851	T1	C1	-2.34414	1.36156	0.00118644	0.00679193	E3 ubiquitin- ligase RZFP34 isoform X1	3112	XP_004501268.1probable E3 ubiquitin-protein ligase RZFP34 isoform X1 [Cicer arietinum]	XP_004501268	3.8e-199	1	584	287	287	1	F:zinc ion binding	F:GO:0008270
XM_004501436.3	2.37753	22.2246	T1	C1	-3.47778	3.72077	1.97524e-06	1.72428e-05	monooxygenase-like isoform X2	2124	XP_004501493.1squalene monooxygenase-like isoform X2 [Cicer arietinum]	XP_004501493	0	1	955	474	474	5	F:squalene monooxygenase activity; F:flavin adenine dinucleotide binding; C:integral component of membrane; P:oxidation-reduction process; F:monooxygenase activity	F:GO:0004506; F:GO:0050660; C:GO:0016021; P:GO:0055114; F:GO:0004497
XM_004501484.2	2.39686	7.89115	T1	C1	-1.97256	2.43096	0.0046378	0.0227712	cyclin-A3-1 isoform X1	1650	XP_004501541.1putative cyclin-A3-1 isoform X1 [Cicer arietinum]	XP_004501541	1.4e-250	1	700	356	356	1	C:nucleus	C:GO:0005634
XM_004501522.3	0.792512	4.26898	T1	C1	-2.67964	1.4176	0.000279722	0.00180957	XP_004501579.1uncharacterized protein LOC101492439 isoform X1	1364	XP_004501579.1uncharacterized protein LOC101492439 isoform X1 [Cicer arietinum]	XP_004501579	1.5e-238	1	664	333	333	2	F:coenzyme binding; F:catalytic activity	F:GO:0050662; F:GO:0003824
XM_004502028.3	4.32982	13.1433	T1	C1	-1.85604	3.19325	0.00681336	0.0317695	-phosphate cytidylyltransferase 2	1563	XP_004502085.1choline-phosphate cytidylyltransferase 2 [Cicer arietinum]	XP_004502085	2.1e-185	1	531	307	307	4	F:nucleotidyltransferase activity; F:catalytic activity; P:biosynthetic process; F:transferase activity	F:GO:0016779; F:GO:0003824; P:GO:0009058; F:GO:0016740
XM_004502199.3	3.63396	19.8961	T1	C1	-2.70668	3.64367	0.000122205	0.000848452	aspartokinase homoserine dehydrogenase chloroplastic-like isoform X2	3033	XP_004502256.1bifunctional aspartokinase/homoserine dehydrogenase 2, chloroplastic-like isoform X2 [Cicer arietinum]	XP_004502256	0	1	1782	912	912	8	F:NADP binding; F:aspartate kinase activity; F:oxidoreductase activity; P:cellular amino acid metabolic process; P:oxidation-reduction process; P:cellular amino acid biosynthetic process; P:phosphorylation; F:kinase activity	F:GO:0050661; F:GO:0004072; F:GO:0016491; P:GO:0006520; P:GO:0055114; P:GO:0008652; P:GO:0016310; F:GO:0016301
XM_004502589.3	0	3.07884	T1	C1	-10.2729	0.714115	4.91875e-11	1.27306e-09	B 7 isoform X1	1330	XP_004502646.1calcineurin B-like protein 7 isoform X1 [Cicer arietinum] ;XP_027190768.1 calcineurin B-like protein 7 isoform X1 [Cicer arietinum]	XP_004502646	4.8e-151	1	438	222	222	1	F:calcium ion binding	F:GO:0005509
XM_004502689.3	2.93809	13.9712	T1	C1	-2.50311	3.16163	0.000374041	0.00236363	serine arginine-rich splicing factor SR34A isoform X1	1524	XP_027190733.1 serine/arginine-rich splicing factor SR34A isoform X1 [Cicer arietinum];XP_004502746.1serine/arginine-rich splicing factor SR34A isoform X1 [Cicer arietinum] ;XP_004502747.1 serine/arginine-rich splicing factor SR34A isoform X1 [Cicer arietinum]	XP_004502746	2.8e-132	1	395	273	273	7	F:nucleic acid binding; F:DNA binding; C:nucleus; F:RNA binding; P:multicellular organism development; P:transcription, DNA-templated; P:regulation of transcription, DNA-templated	F:GO:0003676; F:GO:0003677; C:GO:0005634; F:GO:0003723; P:GO:0007275; P:GO:0006351; P:GO:0006355
XM_004503311.3	3.51798	10.6854	T1	C1	-1.85675	2.89399	0.00707243	0.0328171	TIFY 6B-like isoform X1	1484	XP_004503368.1protein TIFY 6B-like isoform X1 [Cicer arietinum]	XP_004503368	3.8e-238	1	665	345	345		-	-
XM_004503322.3	6.10814	113.503	T1	C1	-4.46999	6.01647	3.37751e-09	5.71973e-08	XP_004503379.1phosphoglucomutase, cytoplasmic	2128	XP_004503379.1phosphoglucomutase, cytoplasmic [Cicer arietinum]	XP_004503379	0	1	1158	582	582	5	F:magnesium ion binding; P:carbohydrate metabolic process; F:intramolecular transferase activity, phosphotransferases; F:metal ion binding; P:organic substance metabolic process	F:GO:0000287; P:GO:0005975; F:GO:0016868; F:GO:0046872; P:GO:0071704
XM_004503424.3	1.75899	8.64146	T1	C1	-2.54931	2.45915	0.000326731	0.00208745	phosphatase 2C 6	1770	XP_004503481.1probable protein phosphatase 2C 6 [Cicer arietinum]	XP_004503481	1.1e-281	1	782	397	397	7	F:protein serine/threonine phosphatase activity; F:phosphoprotein phosphatase activity; F:metal ion binding; F:catalytic activity; P:protein dephosphorylation; F:cation binding; F:hydrolase activity	F:GO:0004722; F:GO:0004721; F:GO:0046872; F:GO:0003824; P:GO:0006470; F:GO:0043169; F:GO:0016787
XM_004504194.3	0	3.7774	T1	C1	-10.5677	1.01339	7.43276e-12	2.41527e-10	1 isoform X1	2690	XP_004504251.1exonuclease 1 isoform X1 [Cicer arietinum]	XP_004504251	0	1	1372	721	721	9	F:hydrolase activity, acting on ester bonds; P:nucleic acid phosphodiester bond hydrolysis; F:DNA binding; P:DNA repair; C:nucleus; F:exonuclease activity; F:catalytic activity; F:nuclease activity; F:5'-3' exodeoxyribonuclease activity	F:GO:0016788; P:GO:0090305; F:GO:0003677; P:GO:0006281; C:GO:0005634; F:GO:0004527; F:GO:0003824; F:GO:0004518; F:GO:0035312
XM_004504531.3	3.44066	12.3671	T1	C1	-2.0996	3.05494	0.00238719	0.0127183	geranylgeranyl pyrophosphate synthase small chloroplastic isoform X1	1595	XP_004504588.2heterodimeric geranylgeranyl pyrophosphate synthase small subunit, chloroplastic isoform X1 [Cicer arietinum]	XP_004504588	1.2e-253	1	707	355	355	2	P:isoprenoid biosynthetic process; F:transferase activity	P:GO:0008299; F:GO:0016740
XM_004504622.3	0.193295	3.28582	T1	C1	-4.32126	0.886356	2.5308e-07	2.62553e-06	2-beta-dioxygenase-like isoform X1	1251	XP_004504679.1gibberellin 2-beta-dioxygenase-like isoform X1 [Cicer arietinum]	XP_004504679	2.8e-246	1	682	338	338	4	F:dioxygenase activity; F:oxidoreductase activity; F:metal ion binding; P:oxidation-reduction process	F:GO:0051213; F:GO:0016491; F:GO:0046872; P:GO:0055114
XM_004504835.3	0	2.09568	T1	C1	-9.71845	0.152014	1.59179e-09	2.89684e-08	chain-amino-acid aminotransferase chloroplastic-like isoform X2	1528	XP_004504892.1branched-chain-amino-acid aminotransferase 2, chloroplastic-like isoform X2 [Cicer arietinum]	XP_004504892	4.7e-262	1	727	357	357	11	F:L-leucine transaminase activity; F:L-valine transaminase activity; F:catalytic activity; F:transaminase activity; P:metabolic process; F:branched-chain-amino-acid transaminase activity; P:cellular amino acid biosynthetic process; F:transferase activity; P:branched-chain amino acid biosynthetic process; P:branched-chain amino acid metabolic process; F:L-isoleucine transaminase activity	F:GO:0052654; F:GO:0052655; F:GO:0003824; F:GO:0008483; P:GO:0008152; F:GO:0004084; P:GO:0008652; F:GO:0016740; P:GO:0009082; P:GO:0009081; F:GO:0052656
XM_004504921.3	1.66234	5.17453	T1	C1	-1.89113	1.83856	0.00735663	0.0339465	anaphase-promoting complex subunit 4 isoform X1	2712	XP_004504980.1 anaphase-promoting complex subunit 4 isoform X1 [Cicer arietinum];XP_004504979.1 anaphase-promoting complex subunit 4 isoform X1 [Cicer arietinum] ;XP_004504978.1anaphase-promoting complex subunit 4 isoform X1 [Cicer arietinum]	XP_004504978	0	1	1538	774	774	3	P:regulation of mitotic metaphase/anaphase transition; C:anaphase-promoting complex; P:anaphase-promoting complex-dependent catabolic process	P:GO:0030071; C:GO:0005680; P:GO:0031145
XM_004505471.3	0.734523	3.5963	T1	C1	-2.54161	1.18976	0.000632365	0.00383248	-glycosyltransferase 79B30	1834	AGU14090.1 UDP-glycosyltransferase [Cicer arietinum];XP_004505528.1UDP-glycosyltransferase 79B30 [Cicer arietinum]	XP_004505528	0	1	949	465	465	4	F:transferase activity, transferring glycosyl groups; F:transferase activity, transferring hexosyl groups; P:metabolic process; F:transferase activity	F:GO:0016757; F:GO:0016758; P:GO:0008152; F:GO:0016740
XM_004506016.3	4.7744	22.5609	T1	C1	-2.4945	3.85591	0.000349939	0.00222389	ubiquitin- ligase RZFP34 isoform X1	1774	XP_004506073.1E3 ubiquitin-protein ligase RZFP34 isoform X1 [Cicer arietinum]	XP_004506073	4e-207	1	588	276	276	1	F:zinc ion binding	F:GO:0008270
XM_004506043.3	0.676534	2.50964	T1	C1	-2.14116	0.740945	0.00364815	0.0184197	sorting-associated 41 homolog	3085	XP_004506100.2vacuolar protein sorting-associated protein 41 homolog [Cicer arietinum]	XP_004506100	0	1	1813	890	890	9	P:regulation of SNARE complex assembly; P:vesicle-mediated transport; P:intracellular transport; C:CORVET complex; P:protein transport; C:late endosome; P:vacuole fusion, non-autophagic; P:intracellular protein transport; C:HOPS complex	P:GO:0035542; P:GO:0016192; P:GO:0046907; C:GO:0033263; P:GO:0015031; C:GO:0005770; P:GO:0042144; P:GO:0006886; C:GO:0030897
XM_004506109.3	0.231955	1.11252	T1	C1	-2.50159	-0.489841	0.00254577	0.0134483	poly [ADP-ribose] polymerase 3	2938	XP_004506166.1putative poly [ADP-ribose] polymerase 3 [Cicer arietinum]	XP_004506166	0	1	1604	797	797	4	F:transferase activity, transferring glycosyl groups; P:protein ADP-ribosylation; F:transferase activity; F:NAD+ ADP-ribosyltransferase activity	F:GO:0016757; P:GO:0006471; F:GO:0016740; F:GO:0003950
XM_004506432.3	2.04893	7.9429	T1	C1	-2.20796	2.39415	0.00162299	0.00899721	-dependent DNA helicase 2 subunit KU80-like	2564	XP_004506489.1ATP-dependent DNA helicase 2 subunit KU80-like [Cicer arietinum]	XP_004506489	0	1	1371	696	696	17	P:DNA repair; F:hydrolase activity, acting on acid anhydrides; P:DNA recombination; P:telomere maintenance; F:helicase activity; C:Ku70:Ku80 complex; F:ATP-dependent DNA helicase activity; P:double-strand break repair via nonhomologous end joining; P:cellular response to DNA damage stimulus; F:damaged DNA binding; F:nucleotide binding; F:DNA binding; F:ATP binding; C:nucleus; F:telomeric DNA bind…	P:GO:0006281; F:GO:0016817; P:GO:0006310; P:GO:0000723; F:GO:0004386; C:GO:0043564; F:GO:0004003; P:GO:0006303; P:GO:0006974; F:GO:0003684; F:GO:0000166; F:GO:0003677; F:GO:0005524; C:GO:0005634; F:GO:0042162; P:GO:0032508; F:GO:0016787
XM_004506575.3	2.66748	8.84844	T1	C1	-1.98355	2.59419	0.00434087	0.0214988	1-pyrroline-5-carboxylate synthase isoform X2	2682	XP_004506632.1delta-1-pyrroline-5-carboxylate synthase isoform X2 [Cicer arietinum]	XP_004506632	0	1	1459	755	755	16	P:metabolic process; F:glutamate-5-semialdehyde dehydrogenase activity; P:proline biosynthetic process; P:cellular amino acid biosynthetic process; F:nucleotide binding; F:ATP binding; F:glutamate 5-kinase activity; C:cytoplasm; F:oxidoreductase activity; F:catalytic activity; P:oxidation-reduction process; P:phosphorylation; F:transferase activity; F:oxidoreductase activity, acting on the aldehy…	P:GO:0008152; F:GO:0004350; P:GO:0006561; P:GO:0008652; F:GO:0000166; F:GO:0005524; F:GO:0004349; C:GO:0005737; F:GO:0016491; F:GO:0003824; P:GO:0055114; P:GO:0016310; F:GO:0016740; F:GO:0016620; F:GO:0016301; P:GO:0055129
XM_004506822.3	0.173966	1.03491	T1	C1	-2.80646	-0.6398	0.00143305	0.0080321	drug resistance 1	4665	XP_004506879.1pleiotropic drug resistance protein 1 [Cicer arietinum]	XP_004506879	0	1	2822	1434	1434	5	F:nucleotide binding; F:ATPase activity; F:ATP binding; C:membrane; C:integral component of membrane	F:GO:0000166; F:GO:0016887; F:GO:0005524; C:GO:0016020; C:GO:0016021
XM_004506836.3	6.34009	20.4394	T1	C1	-1.94308	3.81236	0.00444632	0.0219507	repeat-containing 43 isoform X1	2493	XP_027191903.1 WD repeat-containing protein 43 isoform X1 [Cicer arietinum];XP_004506893.1WD repeat-containing protein 43 isoform X1 [Cicer arietinum]	XP_004506893	0	1	1101	629	629		-	-
XM_004507436.3	3.36334	10.6337	T1	C1	-1.91454	2.87438	0.00539593	0.0260285	ribulose kinase isoform X1	1991	XP_004507493.1D-ribulose kinase isoform X1 [Cicer arietinum]	XP_004507493	0	1	955	476	476	2	P:carbohydrate metabolic process; F:phosphotransferase activity, alcohol group as acceptor	P:GO:0005975; F:GO:0016773
XM_004507987.3	0.212625	25.0706	T1	C1	-7.11647	3.7795	3.09697e-15	2.89347e-13	1-phosphatidylinositol-3-phosphate 5-kinase FAB1A isoform X1	6293	XP_004508045.1 1-phosphatidylinositol-3-phosphate 5-kinase FAB1A isoform X1 [Cicer arietinum];XP_004508044.1 1-phosphatidylinositol-3-phosphate 5-kinase FAB1A isoform X1 [Cicer arietinum] ;XP_004508043.11-phosphatidylinositol-3-phosphate 5-kinase FAB1A isoform X1 [Cicer arietinum]	XP_004508043	0	1	3485	1786	1786	9	F:nucleotide binding; F:ATP binding; F:phosphatidylinositol phosphate kinase activity; F:metal ion binding; P:phosphatidylinositol phosphorylation; P:phosphatidylinositol metabolic process; P:phosphorylation; F:transferase activity; F:kinase activity	F:GO:0000166; F:GO:0005524; F:GO:0016307; F:GO:0046872; P:GO:0046854; P:GO:0046488; P:GO:0016310; F:GO:0016740; F:GO:0016301
XM_004508276.2	21.0692	61.9649	T1	C1	-1.81098	5.44203	0.00735184	0.0339388	phosphate dikinase 2	3591	XP_027192479.1 pyruvate, phosphate dikinase 2 [Cicer arietinum];XP_004508334.1 pyruvate, phosphate dikinase 2 [Cicer arietinum] ;XP_004508335.1 pyruvate, phosphate dikinase 2 [Cicer arietinum] ;XP_004508333.1 pyruvate, phosphate dikinase 2 [Cicer arietinum] ;XP_004508332.1pyruvate, phosphate dikinase 2 [Cicer arietinum]	XP_004508332	0	1	1866	951	951	8	F:ATP binding; F:catalytic activity; F:metal ion binding; F:pyruvate, phosphate dikinase activity; F:transferase activity, transferring phosphorus-containing groups; P:phosphorylation; P:pyruvate metabolic process; F:kinase activity	F:GO:0005524; F:GO:0003824; F:GO:0046872; F:GO:0050242; F:GO:0016772; P:GO:0016310; P:GO:0006090; F:GO:0016301
XM_004508506.2	4.85172	22.4574	T1	C1	-2.46471	3.85386	0.000402549	0.00252508	acyl carrier chloroplastic-like	1829	XP_004508563.1palmitoyl-acyl carrier protein thioesterase, chloroplastic-like [Cicer arietinum]	XP_004508563	1.1e-306	1	847	421	421	7	C:chloroplast; F:thiolester hydrolase activity; P:lipid metabolic process; P:fatty acid biosynthetic process; P:fatty acid metabolic process; C:plastid; F:hydrolase activity	C:GO:0009507; F:GO:0016790; P:GO:0006629; P:GO:0006633; P:GO:0006631; C:GO:0009536; F:GO:0016787
XM_004508644.3	0.44458	5.89896	T1	C1	-3.97575	1.75954	4.88147e-07	4.74965e-06	1 isoform X1	1992	XP_004508697.1heparanase-like protein 1 isoform X1 [Cicer arietinum]	XP_004508697	0	1	1180	569	569	3	C:membrane; C:integral component of membrane; F:hydrolase activity, acting on glycosyl bonds	C:GO:0016020; C:GO:0016021; F:GO:0016798
XM_004508674.3	15.9662	67.4758	T1	C1	-2.33394	5.46384	0.000693061	0.00416145	malate chloroplastic	1763	XP_027192475.1 malate dehydrogenase, chloroplastic [Cicer arietinum];XP_004508731.1malate dehydrogenase, chloroplastic [Cicer arietinum]	XP_004508731	2.2e-278	1	774	401	401		-	-
XM_004509083.3	0	3.18233	T1	C1	-10.3205	0.762498	3.6391e-11	9.82647e-10	RNA-binding Musashi homolog 2-like	1578	XP_004509140.1 RNA-binding protein Musashi homolog 2-like [Cicer arietinum];XP_004509139.1 RNA-binding protein Musashi homolog 2-like [Cicer arietinum] ;XP_004509138.1RNA-binding protein Musashi homolog 2-like [Cicer arietinum]	XP_004509138	1.8e-270	1	749	366	366	2	F:nucleic acid binding; F:RNA binding	F:GO:0003676; F:GO:0003723
XM_004509271.3	0.0579886	1.94045	T1	C1	-5.24903	0.0812463	1.38992e-07	1.54898e-06	-epi-6-deoxocathasterone 23-monooxygenase CYP90C1-like	618	XP_004509326.13-epi-6-deoxocathasterone 23-monooxygenase CYP90C1-like [Cicer arietinum]	XP_004509326	1.9e-91	0.9286	286	154	143	9	F:iron ion binding; F:metal ion binding; F:oxidoreductase activity, acting on paired donors, with incorporation or reduction of molecular oxygen; F:oxidoreductase activity; C:membrane; C:integral component of membrane; P:oxidation-reduction process; F:monooxygenase activity; F:heme binding	F:GO:0005506; F:GO:0046872; F:GO:0016705; F:GO:0016491; C:GO:0016020; C:GO:0016021; P:GO:0055114; F:GO:0004497; F:GO:0020037
XM_004509275.3	0.386591	4.11375	T1	C1	-3.6562	1.25733	3.04881e-06	2.60672e-05	P450 84A1-like	1970	XP_004509332.1cytochrome P450 84A1-like [Cicer arietinum]	XP_004509332	0	1	1052	524	524	9	F:iron ion binding; F:oxidoreductase activity; F:oxidoreductase activity, acting on paired donors, with incorporation or reduction of molecular oxygen; F:metal ion binding; C:membrane; C:integral component of membrane; P:oxidation-reduction process; F:monooxygenase activity; F:heme binding	F:GO:0005506; F:GO:0016491; F:GO:0016705; F:GO:0046872; C:GO:0016020; C:GO:0016021; P:GO:0055114; F:GO:0004497; F:GO:0020037
XM_004509395.3	0.502568	2.12156	T1	C1	-2.32572	0.463537	0.00213241	0.0115257	S-transferase zeta class-like isoform X8	1169	XP_004509452.1glutathione S-transferase zeta class-like isoform X8 [Cicer arietinum]	XP_004509452	2.2e-133	0.965	390	200	193	4	P:aromatic amino acid family metabolic process; C:cytoplasm; F:catalytic activity; F:transferase activity	P:GO:0009072; C:GO:0005737; F:GO:0003824; F:GO:0016740
XM_004510253.3	1.8943	7.32195	T1	C1	-2.2036	2.27717	0.00172866	0.00951466	-containing phosphotransfer 4-like	824	XP_004510310.1histidine-containing phosphotransfer protein 4-like [Cicer arietinum]	XP_004510310	4.3e-100	1	299	151	151	2	P:phosphorelay signal transduction system; C:intracellular	P:GO:0000160; C:GO:0005622
XM_004510572.3	1.27575	12.186	T1	C1	-3.50755	2.84785	2.32e-06	2.00206e-05	responsive SAUR32-like	705	XP_004510629.1auxin-responsive protein SAUR32-like [Cicer arietinum]	XP_004510629	1.9e-74	1	231	107	107	1	P:response to auxin	P:GO:0009733
XM_004510599.3	0	13.5831	T1	C1	-12.4133	2.88008	3.38959e-17	6.14103e-15	XP_004510656.1uncharacterized protein LOC101490119 isoform X2	8254	XP_004510656.1uncharacterized protein LOC101490119 isoform X2 [Cicer arietinum]	XP_004510656	0	1	5007	2475	2475		-	-
XM_004510966.3	1.68167	6.85625	T1	C1	-2.28031	2.16815	0.001234	0.00703563	ADP-ribosylation factor GTPase-activating AGD11	1570	XP_004511023.1probable ADP-ribosylation factor GTPase-activating protein AGD11 [Cicer arietinum]	XP_004511023	1.2e-261	1	727	367	367	3	F:metal ion binding; F:GTPase activator activity; P:positive regulation of GTPase activity	F:GO:0046872; F:GO:0005096; P:GO:0043547
XM_004511240.3	1.64301	13.2985	T1	C1	-3.26932	2.99589	7.80179e-06	6.40213e-05	repair REV1 isoform X2	4518	XP_004511297.1DNA repair protein REV1 isoform X2 [Cicer arietinum]	XP_004511297	0	1	2210	1139	1139	10	P:DNA repair; F:DNA binding; C:nucleus; F:nucleotidyltransferase activity; F:DNA-directed DNA polymerase activity; P:DNA biosynthetic process; P:error-prone translesion synthesis; F:transferase activity; P:cellular response to DNA damage stimulus; F:damaged DNA binding	P:GO:0006281; F:GO:0003677; C:GO:0005634; F:GO:0016779; F:GO:0003887; P:GO:0071897; P:GO:0042276; F:GO:0016740; P:GO:0006974; F:GO:0003684
XM_004511268.3	2.51284	46.9071	T1	C1	-4.47559	4.73971	4.08607e-09	6.77114e-08	threonine- kinase TOR isoform X4	7934	XP_004511325.1serine/threonine-protein kinase TOR isoform X4 [Cicer arietinum]	XP_004511325	0	1	4860	2472	2472	8	F:nucleotide binding; F:ATP binding; P:phosphorylation; F:transferase activity; F:protein serine/threonine kinase activity; P:protein phosphorylation; F:kinase activity; F:protein-containing complex binding	F:GO:0000166; F:GO:0005524; P:GO:0016310; F:GO:0016740; F:GO:0004674; P:GO:0006468; F:GO:0016301; F:GO:0044877
XM_004511476.3	2.16491	9.96096	T1	C1	-2.45517	2.6795	0.000498897	0.00306832	glucose-6-phosphate 1-epimerase	1411	XP_004511533.1putative glucose-6-phosphate 1-epimerase [Cicer arietinum]	XP_004511533	1.9e-224	1	628	304	304		-	-
XM_004511553.3	0	2.82012	T1	C1	-10.1463	0.58569	1.12665e-10	2.68656e-09	DNA-directed RNA polymerase IV subunit 1 isoform X1	5499	XP_004511610.1 DNA-directed RNA polymerase IV subunit 1 isoform X1 [Cicer arietinum] ;XP_004511607.1DNA-directed RNA polymerase IV subunit 1 isoform X1 [Cicer arietinum] ;XP_004511608.1 DNA-directed RNA polymerase IV subunit 1 isoform X1 [Cicer arietinum] ;XP_004511609.1 DNA-directed RNA polymerase IV subunit 1 isoform X1 [Cicer arietinum] ;XP_012574545.1 DNA-directed RNA polymerase IV subunit 1 …	XP_004511607	0	1	2966	1475	1475	5	F:DNA binding; F:nucleotidyltransferase activity; F:DNA-directed 5'-3' RNA polymerase activity; P:transcription, DNA-templated; F:transferase activity	F:GO:0003677; F:GO:0016779; F:GO:0003899; P:GO:0006351; F:GO:0016740
XM_004511699.3	15.251	50.0635	T1	C1	-1.96945	5.10037	0.00376699	0.0189695	protease homolog peroxisomal	3323	XP_004511756.1lon protease homolog 2, peroxisomal [Cicer arietinum]	XP_004511756	0	1	1702	888	888		-	-
XM_004512200.3	8.54366	51.797	T1	C1	-2.85432	5.00742	4.96956e-05	0.000367197	domain-containing DSK2a-like isoform X1	1946	XP_004512257.1ubiquitin domain-containing protein DSK2a-like isoform X1 [Cicer arietinum]	XP_004512257	0	1	895	542	542		-	-
XM_004512215.3	0.560557	2.38028	T1	C1	-2.33489	0.627743	0.00175662	0.00965221	XP_004512272.1uncharacterized protein LOC101499333	1455	XP_027193114.1 uncharacterized protein LOC101499333 [Cicer arietinum];XP_012574579.1 uncharacterized protein LOC101499333 [Cicer arietinum] ;XP_004512272.1uncharacterized protein LOC101499333 [Cicer arietinum] ;XP_004512273.1 uncharacterized protein LOC101499333 [Cicer arietinum]	XP_004512272	4.4e-120	1	359	183	183	3	C:membrane; F:phosphatidylinositol N-acetylglucosaminyltransferase activity; C:integral component of membrane	C:GO:0016020; F:GO:0017176; C:GO:0016021
XM_004512251.3	286.019	1617.71	T1	C1	-2.75456	9.98644	7.75982e-05	0.00055749	carotenoid cleavage dioxygenase chloroplastic	2056	XP_004512308.1probable carotenoid cleavage dioxygenase 4, chloroplastic [Cicer arietinum]	XP_004512308	0	1	1118	576	576	4	F:dioxygenase activity; F:oxidoreductase activity, acting on single donors with incorporation of molecular oxygen, incorporation of two atoms of oxygen; F:metal ion binding; P:oxidation-reduction process	F:GO:0051213; F:GO:0016702; F:GO:0046872; P:GO:0055114
XM_004512316.3	7.94444	22.4833	T1	C1	-1.75526	3.9913	0.0097343	0.043197	initiation factor TFIID subunit 1 isoform X1	6613	XP_004512373.1transcription initiation factor TFIID subunit 1 isoform X1 [Cicer arietinum] ;XP_027193293.1 transcription initiation factor TFIID subunit 1 isoform X1 [Cicer arietinum]	XP_004512373	0	1	3548	1885	1885	2	F:translation initiation factor activity; P:translational initiation	F:GO:0003743; P:GO:0006413
XM_004512317.3	4.83239	14.8509	T1	C1	-1.8739	3.36578	0.00609237	0.0288727	initiation factor TFIID subunit 1 isoform X3	6607	XP_004512374.1transcription initiation factor TFIID subunit 1 isoform X3 [Cicer arietinum]	XP_004512374	0	1	3544	1883	1883	2	F:translation initiation factor activity; P:translational initiation	F:GO:0003743; P:GO:0006413
XM_004512380.3	0.270614	5.43325	T1	C1	-4.56722	1.60844	2.30431e-08	3.25332e-07	carotenoid cleavage dioxygenase chloroplastic	2108	XP_004512437.1probable carotenoid cleavage dioxygenase 4, chloroplastic [Cicer arietinum]	XP_004512437	0	1	1143	572	572	4	F:dioxygenase activity; F:oxidoreductase activity, acting on single donors with incorporation of molecular oxygen, incorporation of two atoms of oxygen; F:metal ion binding; P:oxidation-reduction process	F:GO:0051213; F:GO:0016702; F:GO:0046872; P:GO:0055114
XM_004512391.3	15.6376	50.3999	T1	C1	-1.943	5.11548	0.00423728	0.0210436	-coumarate-- ligase-like 6 isoform X1	2398	XP_004512448.14-coumarate--CoA ligase-like 6 isoform X1 [Cicer arietinum]	XP_004512448	0	1	1080	555	555	5	F:catalytic activity; P:metabolic process; C:membrane; C:integral component of membrane; F:ligase activity	F:GO:0003824; P:GO:0008152; C:GO:0016020; C:GO:0016021; F:GO:0016874
XM_004512478.3	5.68289	15.8599	T1	C1	-1.73497	3.49214	0.0107301	0.0469478	starch synthase chloroplastic amyloplastic isoform X5	2563	XP_004512535.1probable starch synthase 4, chloroplastic/amyloplastic isoform X5 [Cicer arietinum]	XP_004512535	0	1	1350	672	672		-	-
XM_004512688.3	19.8514	102.947	T1	C1	-2.62921	6.02858	0.000155733	0.0010619	N-methyltransferase-like isoform X2	1833	XP_004512745.1phosphoethanolamine N-methyltransferase-like isoform X2 [Cicer arietinum]	XP_004512745	0	1	1013	496	496	6	P:metabolic process; F:methyltransferase activity; F:transferase activity; P:phosphatidylcholine biosynthetic process; F:phosphoethanolamine N-methyltransferase activity; P:methylation	P:GO:0008152; F:GO:0008168; F:GO:0016740; P:GO:0006656; F:GO:0000234; P:GO:0032259
XM_004513394.3	101.557	276.941	T1	C1	-1.70206	7.62738	0.011263	0.0489294	phosphatase 2C 53-like	2171	XP_004513451.1protein phosphatase 2C 53-like [Cicer arietinum]	XP_004513451	0	1	1041	531	531	7	F:protein serine/threonine phosphatase activity; F:phosphoprotein phosphatase activity; F:catalytic activity; F:metal ion binding; P:protein dephosphorylation; F:cation binding; F:hydrolase activity	F:GO:0004722; F:GO:0004721; F:GO:0003824; F:GO:0046872; P:GO:0006470; F:GO:0043169; F:GO:0016787
XM_004513478.3	0	2.22505	T1	C1	-9.80476	0.23937	9.58988e-10	1.83049e-08	chromatid cohesion 1 2 isoform X3	2335	XP_004513535.1sister chromatid cohesion 1 protein 2 isoform X3 [Cicer arietinum]	XP_004513535	0	1	1305	697	697	1	C:nuclear chromosome	C:GO:0000228
XM_004513601.3	27.0034	102.74	T1	C1	-2.18247	6.09697	0.00139677	0.00784506	20 oxidase 1-like	1400	XP_004513658.1gibberellin 20 oxidase 1-like [Cicer arietinum]	XP_004513658	5.5e-292	1	802	388	388	3	F:metal ion binding; F:oxidoreductase activity; P:oxidation-reduction process	F:GO:0046872; F:GO:0016491; P:GO:0055114
XM_004513774.2	163.296	698.121	T1	C1	-2.35077	8.83291	0.00061317	0.0037252	reductase [NADH]-like	2968	XP_004513831.1nitrate reductase [NADH]-like [Cicer arietinum]	XP_004513831	0	1	1848	888	888		-	-
XM_004514416.3	0.695864	2.25092	T1	C1	-1.94389	0.626087	0.00860166	0.0389	probable ADP-ribosylation factor GTPase-activating AGD11 isoform X1	1836	XP_004514473.1probable ADP-ribosylation factor GTPase-activating protein AGD11 isoform X1 [Cicer arietinum] ;XP_012575356.1 probable ADP-ribosylation factor GTPase-activating protein AGD11 isoform X1 [Cicer arietinum] ;XP_027186292.1 probable ADP-ribosylation factor GTPase-activating protein AGD11 isoform X1 [Cicer arietinum];XP_004514474.1 probable ADP-ribosylation factor GTPase-activating prote…	XP_004514473	5.9e-281	1	781	410	410	3	F:metal ion binding; F:GTPase activator activity; P:positive regulation of GTPase activity	F:GO:0046872; F:GO:0005096; P:GO:0043547
XM_004514637.3	0	9.34002	T1	C1	-11.8731	2.33537	1.31628e-15	1.34659e-13	-decapping enzyme subunit 2	1346	XP_004514693.1mRNA-decapping enzyme subunit 2 [Cicer arietinum] ;XP_004514694.1 mRNA-decapping enzyme subunit 2 [Cicer arietinum]	XP_004514693	1.1e-225	0.9969	631	325	324	3	F:RNA binding; F:manganese ion binding; F:hydrolase activity	F:GO:0003723; F:GO:0030145; F:GO:0016787
XM_004514757.3	1.02447	8.4086	T1	C1	-3.28805	2.32927	8.35101e-06	6.83207e-05	dehydrogenase 6-like	2692	XP_004514814.1cytokinin dehydrogenase 6-like [Cicer arietinum]	XP_004514814	0	1	1125	554	554	7	F:FAD binding; P:cytokinin metabolic process; F:flavin adenine dinucleotide binding; F:catalytic activity; F:oxidoreductase activity; P:oxidation-reduction process; F:cytokinin dehydrogenase activity	F:GO:0071949; P:GO:0009690; F:GO:0050660; F:GO:0003824; F:GO:0016491; P:GO:0055114; F:GO:0019139
XM_004514887.3	2.57083	19.7926	T1	C1	-3.19797	3.57872	9.56701e-06	7.74291e-05	capping enzyme isoform X1	2673	XP_004514943.1mRNA-capping enzyme isoform X1 [Cicer arietinum]	XP_004514943	0	1	1275	687	687	17	P:DNA repair; P:7-methylguanosine mRNA capping; P:protein dephosphorylation; P:DNA recombination; P:DNA ligation; F:mRNA guanylyltransferase activity; F:polynucleotide 5'-phosphatase activity; F:protein tyrosine/serine/threonine phosphatase activity; F:ATP binding; C:nucleus; F:DNA ligase (ATP) activity; F:protein tyrosine phosphatase activity; F:phosphatase activity; P:polynucleotide 5' dephosph…	P:GO:0006281; P:GO:0006370; P:GO:0006470; P:GO:0006310; P:GO:0006266; F:GO:0004484; F:GO:0004651; F:GO:0008138; F:GO:0005524; C:GO:0005634; F:GO:0003910; F:GO:0004725; F:GO:0016791; P:GO:0098507; P:GO:0016311; P:GO:0035335; F:GO:0016787
XM_004515029.3	1.77832	12.6258	T1	C1	-3.08048	2.94003	2.01418e-05	0.000156118	XP_004515086.1peroxidase 3-like	1343	XP_004515086.1peroxidase 3-like [Cicer arietinum]	XP_004515086	3.8e-233	1	650	326	326	9	F:peroxidase activity; P:response to oxidative stress; F:oxidoreductase activity; F:metal ion binding; P:cellular oxidant detoxification; P:oxidation-reduction process; C:extracellular region; F:heme binding; P:hydrogen peroxide catabolic process	F:GO:0004601; P:GO:0006979; F:GO:0016491; F:GO:0046872; P:GO:0098869; P:GO:0055114; C:GO:0005576; F:GO:0020037; P:GO:0042744
XM_004515594.3	0	3.07884	T1	C1	-10.2729	0.714115	4.91875e-11	1.27306e-09	factor TGA3-like isoform X1	1540	XP_004515651.1transcription factor TGA3-like isoform X1 [Cicer arietinum] ;XP_004515652.1 transcription factor TGA3-like isoform X1 [Cicer arietinum]	XP_004515651	1.1e-247	1	691	358	358	4	F:DNA-binding transcription factor activity; P:transcription, DNA-templated; P:regulation of transcription, DNA-templated; F:sequence-specific DNA binding	F:GO:0003700; P:GO:0006351; P:GO:0006355; F:GO:0043565
XM_004516410.3	2.37753	12.3412	T1	C1	-2.62924	2.96345	0.000208093	0.00138515	-3-phosphate acyltransferase 1-like isoform X1	1774	XP_004516467.1glycerol-3-phosphate acyltransferase 1-like isoform X1 [Cicer arietinum]	XP_004516467	0	1	1046	521	521	5	F:transferase activity, transferring acyl groups; P:metabolic process; C:membrane; C:integral component of membrane; F:transferase activity	F:GO:0016746; P:GO:0008152; C:GO:0016020; C:GO:0016021; F:GO:0016740
XM_004516586.3	196.524	547.387	T1	C1	-1.73265	8.60328	0.00992517	0.0438878	-1,6- cytosolic	1334	XP_004516643.1fructose-1,6-bisphosphatase, cytosolic [Cicer arietinum]	XP_004516643	1.9e-247	1	687	339	339	6	P:carbohydrate metabolic process; F:phosphatase activity; F:fructose 1,6-bisphosphate 1-phosphatase activity; P:dephosphorylation; F:phosphoric ester hydrolase activity; F:hydrolase activity	P:GO:0005975; F:GO:0016791; F:GO:0042132; P:GO:0016311; F:GO:0042578; F:GO:0016787
XM_004516612.3	0.44458	6.64927	T1	C1	-4.14842	1.92351	1.72047e-07	1.85983e-06	caffeoylshikimate esterase-like	1496	XP_027187087.1 caffeoylshikimate esterase-like [Cicer arietinum];XP_004516669.1caffeoylshikimate esterase-like [Cicer arietinum]	XP_004516669	1e-243	1	680	344	344		-	-
XM_012712209.2	8.11841	75.4705	T1	C1	-3.47097	5.48837	1.55068e-06	1.3846e-05	4-phosphate 5-kinase 9 isoform X1	3308	XP_012567663.1 phosphatidylinositol 4-phosphate 5-kinase 9 isoform X1 [Cicer arietinum];XP_012567662.1phosphatidylinositol 4-phosphate 5-kinase 9 isoform X1 [Cicer arietinum]	XP_012567662	0	1	1324	829	829	9	F:nucleotide binding; F:ATP binding; F:phosphatidylinositol phosphate kinase activity; F:1-phosphatidylinositol-4-phosphate 5-kinase activity; P:phosphatidylinositol phosphorylation; P:phosphatidylinositol metabolic process; P:phosphorylation; F:transferase activity; F:kinase activity	F:GO:0000166; F:GO:0005524; F:GO:0016307; F:GO:0016308; P:GO:0046854; P:GO:0046488; P:GO:0016310; F:GO:0016740; F:GO:0016301
XM_012712388.2	4.32982	18.5507	T1	C1	-2.3531	3.59557	0.000719203	0.0043001	paired amphipathic helix Sin3-like 4 isoform X1	5002	XP_004517035.1paired amphipathic helix protein Sin3-like 4 isoform X1 [Cicer arietinum] ;XP_012567842.1 paired amphipathic helix protein Sin3-like 4 isoform X1 [Cicer arietinum] ;XP_012567843.1 paired amphipathic helix protein Sin3-like 4 isoform X1 [Cicer arietinum];XP_012567841.1 paired amphipathic helix protein Sin3-like 4 isoform X1 [Cicer arietinum]	XP_004517035	0	1	2620	1407	1407	2	C:nucleus; P:regulation of transcription, DNA-templated	C:GO:0005634; P:GO:0006355
XM_012712485.2	6.2821	23.8546	T1	C1	-2.17922	3.98931	0.0015623	0.00868449	T1-3-like isoform X1	2735	XP_012567939.1cyclin-T1-3-like isoform X1 [Cicer arietinum] ;XP_012567940.1 cyclin-T1-3-like isoform X1 [Cicer arietinum]	XP_012567939	0	1	1176	615	615		-	-
XM_012712537.2	0	1.19014	T1	C1	-8.90346	-0.665344	1.93558e-07	2.06144e-06	alpha,alpha-trehalose-phosphate synthase [UDP-forming] 1 isoform X1	3132	XP_004488986.1alpha,alpha-trehalose-phosphate synthase [UDP-forming] 1 isoform X1 [Cicer arietinum] ;XP_004488987.1 alpha,alpha-trehalose-phosphate synthase [UDP-forming] 1 isoform X1 [Cicer arietinum] ;XP_012567991.1 alpha,alpha-trehalose-phosphate synthase [UDP-forming] 1 isoform X1 [Cicer arietinum]	XP_004488986	0	1	1900	955	955	3	F:catalytic activity; F:alpha,alpha-trehalose-phosphate synthase (UDP-forming) activity; P:trehalose biosynthetic process	F:GO:0003824; F:GO:0003825; P:GO:0005992
XM_012712646.2	32.8989	89.8815	T1	C1	-1.7047	6.00308	0.0112507	0.0489023	amphipathic helix Sin3-like 2 isoform X3	4907	XP_012568100.1paired amphipathic helix protein Sin3-like 2 isoform X3 [Cicer arietinum]	XP_012568100	0	1	2530	1389	1389	2	C:nucleus; P:regulation of transcription, DNA-templated	C:GO:0005634; P:GO:0006355
XM_012712647.2	0.135307	38.2915	T1	C1	-8.3682	4.38652	3.41419e-18	9.38324e-16	chromatid cohesion SCC2 isoform X2	6020	XP_012568101.1sister chromatid cohesion protein SCC2 isoform X2 [Cicer arietinum]	XP_012568101	0	1	3304	1693	1693	5	C:nucleus; F:metal ion binding; P:regulation of gene expression; F:chromatin binding; P:cell cycle	C:GO:0005634; F:GO:0046872; P:GO:0010468; F:GO:0003682; P:GO:0007049
XM_012712705.1	1.60435	4.81231	T1	C1	-1.83762	1.74577	0.00885964	0.0399108	--tRNA chloroplastic mitochondrial 2 isoform X2	3218	XP_012568159.1valine--tRNA ligase, chloroplastic/mitochondrial 2 isoform X2 [Cicer arietinum]	XP_012568159	0	1	1597	801	801	10	F:valine-tRNA ligase activity; F:nucleotide binding; P:tRNA aminoacylation for protein translation; F:ATP binding; F:aminoacyl-tRNA ligase activity; P:valyl-tRNA aminoacylation; P:aminoacyl-tRNA metabolism involved in translational fidelity; C:cytoplasm; F:aminoacyl-tRNA editing activity; F:ligase activity	F:GO:0004832; F:GO:0000166; P:GO:0006418; F:GO:0005524; F:GO:0004812; P:GO:0006438; P:GO:0106074; C:GO:0005737; F:GO:0002161; F:GO:0016874
XM_012712793.2	0	1.29363	T1	C1	-9.02351	-0.546179	9.83586e-08	1.13758e-06	probable choline kinase 1	1323	XP_012568246.1 probable choline kinase 1 [Cicer arietinum] ;XP_004489916.1probable choline kinase 1 [Cicer arietinum] ;XP_012568247.1 probable choline kinase 1 [Cicer arietinum]	XP_004489916	1.2e-252	1	700	343	343	2	P:phosphorylation; F:kinase activity	P:GO:0016310; F:GO:0016301
XM_012713026.2	0	34.126	T1	C1	-13.7422	4.21556	3.77707e-21	3.49972e-18	ubiquitin-conjugating enzyme E2 24	4166	XP_012568480.1 probable ubiquitin-conjugating enzyme E2 24 [Cicer arietinum];XP_004485781.1probable ubiquitin-conjugating enzyme E2 24 [Cicer arietinum]	XP_004485781	0	1	1867	919	919		-	-
XM_012713127.2	5.4316	16.8172	T1	C1	-1.88472	3.54304	0.00582895	0.0278194	mitochondrial	1862	XP_012568581.1hydroxymethylglutaryl-CoA lyase, mitochondrial [Cicer arietinum]	XP_012568581	1.3e-297	1	825	424	424	5	F:catalytic activity; C:mitochondrion; F:hydroxymethylglutaryl-CoA lyase activity; F:lyase activity; P:ketone body biosynthetic process	F:GO:0003824; C:GO:0005739; F:GO:0004419; F:GO:0016829; P:GO:0046951
XM_012713163.2	22.287	63.569	T1	C1	-1.76679	5.48887	0.0087913	0.039647	UBP1-associated 2B-like	2998	XP_012568617.1 UBP1-associated protein 2B-like [Cicer arietinum] ;XP_027187793.1 UBP1-associated protein 2B-like [Cicer arietinum] ;XP_012568616.1UBP1-associated protein 2B-like [Cicer arietinum] ;XP_027187794.1 UBP1-associated protein 2B-like [Cicer arietinum]	XP_012568616	1.8e-276	1	789	457	457	2	F:nucleic acid binding; F:RNA binding	F:GO:0003676; F:GO:0003723
XM_012713432.2	8.33104	23.4147	T1	C1	-1.74529	4.05221	0.0101064	0.0445736	chloroplastic isoform X2	965	XP_012568886.1psbP-like protein 1, chloroplastic isoform X2 [Cicer arietinum]	XP_012568886	2.2e-166	1	472	234	234	5	F:calcium ion binding; C:photosystem II; C:photosystem II oxygen evolving complex; P:photosynthesis; C:extrinsic component of membrane	F:GO:0005509; C:GO:0009523; C:GO:0009654; P:GO:0015979; C:GO:0019898
XM_012713444.2	0	4.11375	T1	C1	-10.6906	1.13821	3.25445e-12	1.17139e-10	transporter B family member 20-like isoform X2	4329	XP_012568898.1ABC transporter B family member 20-like isoform X2 [Cicer arietinum]	XP_012568898	0	1	2217	1150	1150	7	F:nucleotide binding; F:ATPase activity; F:ATP binding; F:ATPase activity, coupled to transmembrane movement of substances; P:transmembrane transport; C:membrane; C:integral component of membrane	F:GO:0000166; F:GO:0016887; F:GO:0005524; F:GO:0042626; P:GO:0055085; C:GO:0016020; C:GO:0016021
XM_012713609.2	0	4.60533	T1	C1	-10.8534	1.30335	1.12666e-12	4.55581e-11	isoform X1	2071	XP_004485749.1allantoinase isoform X1 [Cicer arietinum]	XP_004485749	0	0.9843	1009	511	503	8	F:hydrolase activity, acting on carbon-nitrogen (but not peptide) bonds; F:zinc ion binding; C:membrane; C:integral component of membrane; F:allantoinase activity; P:allantoin catabolic process; F:cobalt ion binding; F:hydrolase activity	F:GO:0016810; F:GO:0008270; C:GO:0016020; C:GO:0016021; F:GO:0004038; P:GO:0000256; F:GO:0050897; F:GO:0016787
XM_012713623.2	0.695864	4.65707	T1	C1	-2.99198	1.50294	6.45107e-05	0.000469498	isoform X2	7026	XP_012569077.1separase isoform X2 [Cicer arietinum]	XP_012569077	0	1	4310	2161	2161	3	C:nucleus; P:proteolysis; F:peptidase activity	C:GO:0005634; P:GO:0006508; F:GO:0008233
XM_012713790.2	0	2.82012	T1	C1	-10.1463	0.58569	1.12665e-10	2.68656e-09	XP_004493182.1uncharacterized protein LOC101513999 isoform X1	2486	XP_012569244.1 uncharacterized protein LOC101513999 isoform X1 [Cicer arietinum] ;XP_004493182.1uncharacterized protein LOC101513999 isoform X1 [Cicer arietinum] ;XP_027188837.1 uncharacterized protein LOC101513999 isoform X1 [Cicer arietinum]	XP_004493182	0	1	1290	632	632	3	P:carbohydrate metabolic process; F:hydrolase activity, hydrolyzing O-glycosyl compounds; F:hydrolase activity	P:GO:0005975; F:GO:0004553; F:GO:0016787
XM_012714187.2	5.21898	27.3991	T1	C1	-2.64641	4.11454	0.00015852	0.00107932	E3 ubiquitin- ligase UPL7	4176	XP_027188231.1 E3 ubiquitin-protein ligase UPL7 [Cicer arietinum];XP_004494119.1 E3 ubiquitin-protein ligase UPL7 [Cicer arietinum] ;XP_012569641.1 E3 ubiquitin-protein ligase UPL7 [Cicer arietinum] ;XP_004494118.1E3 ubiquitin-protein ligase UPL7 [Cicer arietinum]	XP_004494118	0	1	2297	1162	1162	4	F:ubiquitin-protein transferase activity; F:transferase activity; F:ligase activity; P:protein ubiquitination	F:GO:0004842; F:GO:0016740; F:GO:0016874; P:GO:0016567
XM_012714189.2	0.618546	7.01148	T1	C1	-3.75117	2.02624	1.09769e-06	1.00588e-05	and cleavage factor homolog 4	3431	XP_012569643.1polyadenylation and cleavage factor homolog 4 [Cicer arietinum]	XP_012569643	0	1	1939	1029	1029	1	F:nucleic acid binding	F:GO:0003676
XM_012714409.2	1.10178	3.36344	T1	C1	-1.86208	1.22308	0.00956061	0.0425251	small nuclear ribonucleo C-like	1099	XP_012569862.1U1 small nuclear ribonucleoprotein C-like [Cicer arietinum] ;XP_012569863.1 U1 small nuclear ribonucleoprotein C-like [Cicer arietinum]	XP_012569862	1.3e-121	0.995	359	200	199	13	F:zinc ion binding; C:U1 snRNP; P:spliceosomal snRNP assembly; P:mRNA splicing, via spliceosome; C:commitment complex; F:nucleic acid binding; C:nucleus; P:mRNA 5'-splice site recognition; F:RNA binding; F:metal ion binding; F:U1 snRNA binding; F:mRNA binding; C:U2-type prespliceosome	F:GO:0008270; C:GO:0005685; P:GO:0000387; P:GO:0000398; C:GO:0000243; F:GO:0003676; C:GO:0005634; P:GO:0000395; F:GO:0003723; F:GO:0046872; F:GO:0030619; F:GO:0003729; C:GO:0071004
XM_012714556.2	0	1.62998	T1	C1	-9.35637	-0.213199	1.46906e-08	2.18339e-07	XP_012570008.1cyclin-H1-1	1818	XP_012570008.1cyclin-H1-1 [Cicer arietinum] ;XP_012570011.1 cyclin-H1-1 [Cicer arietinum];XP_012570009.1 cyclin-H1-1 [Cicer arietinum] ;XP_012570010.1 cyclin-H1-1 [Cicer arietinum]	XP_012570008	2e-234	1	660	331	331		-	-
XM_012714778.2	0.0386591	8.82257	T1	C1	-7.98262	2.25792	2.3508e-14	1.62551e-12	box ATP-dependent RNA helicase mitochondrial isoform X1	4269	XP_004497017.1DExH-box ATP-dependent RNA helicase DExH5, mitochondrial isoform X1 [Cicer arietinum]	XP_004497017	0	1	1951	990	990	6	F:nucleotide binding; F:nucleic acid binding; F:ATP binding; F:RNA binding; F:helicase activity; F:hydrolase activity	F:GO:0000166; F:GO:0003676; F:GO:0005524; F:GO:0003723; F:GO:0004386; F:GO:0016787
XM_012714848.2	0.618546	2.71663	T1	C1	-2.38408	0.809868	0.00145365	0.00813494	two-component response regulator-like APRR7 isoform X1	3171	XP_012570300.1 two-component response regulator-like APRR7 isoform X1 [Cicer arietinum] ;XP_027189577.1 two-component response regulator-like APRR7 isoform X1 [Cicer arietinum];XP_027189576.1 two-component response regulator-like APRR7 isoform X1 [Cicer arietinum] ;XP_012570301.1 two-component response regulator-like APRR7 isoform X1 [Cicer arietinum] ;XP_012570303.1 two-component response regula…	XP_012570299	0	1	1305	781	781	2	C:nucleus; P:phosphorelay signal transduction system	C:GO:0005634; P:GO:0000160
XM_012714988.2	1.39173	4.08788	T1	C1	-1.80708	1.51726	0.01008	0.0444985	III homolog chloroplastic-like isoform X2	1195	XP_012570442.1endonuclease III homolog 1, chloroplastic-like isoform X2 [Cicer arietinum]	XP_012570442	1.7e-219	1	612	299	299	20	P:DNA repair; P:nucleic acid phosphodiester bond hydrolysis; P:base-excision repair; P:base-excision repair, AP site formation; P:metabolic process; F:oxidized pyrimidine nucleobase lesion DNA N-glycosylase activity; F:lyase activity; P:cellular response to DNA damage stimulus; F:DNA binding; C:nucleus; F:catalytic activity; F:metal ion binding; F:endonuclease activity; F:DNA-(apurinic or apyrimi…	P:GO:0006281; P:GO:0090305; P:GO:0006284; P:GO:0006285; P:GO:0008152; F:GO:0000703; F:GO:0016829; P:GO:0006974; F:GO:0003677; C:GO:0005634; F:GO:0003824; F:GO:0046872; F:GO:0004519; F:GO:0003906; F:GO:0019104; F:GO:0051539; F:GO:0051536; F:GO:0140078; F:GO:0016787; F:GO:0016798
XM_012715072.2	0.309273	1.34538	T1	C1	-2.36474	-0.196197	0.00296923	0.0154117	-phosphatase 1-like isoform X3	1870	XP_012570526.1sucrose-phosphatase 1-like isoform X3 [Cicer arietinum]	XP_012570526	2.4e-275	1	766	378	378	4	F:magnesium ion binding; P:sucrose biosynthetic process; F:sucrose-phosphate phosphatase activity; P:dephosphorylation	F:GO:0000287; P:GO:0005986; F:GO:0050307; P:GO:0016311
XM_012715148.2	0	6.00245	T1	C1	-11.2355	1.6906	9.16743e-14	5.17944e-12	dependent DNA helicase homolog chloroplastic isoform X1	3365	XP_012570602.2ATP-dependent DNA helicase homolog RECG, chloroplastic isoform X1 [Cicer arietinum]	XP_012570602	0	1	1975	1002	1002	6	F:nucleic acid binding; P:DNA repair; F:ATP binding; P:DNA duplex unwinding; P:DNA recombination; F:ATP-dependent DNA helicase activity	F:GO:0003676; P:GO:0006281; F:GO:0005524; P:GO:0032508; P:GO:0006310; F:GO:0004003
XM_012715158.2	0.560557	2.69075	T1	C1	-2.51159	0.774546	0.000744183	0.00444056	small RNA degrading nuclease 5 isoform X1	2187	XP_027189860.1 small RNA degrading nuclease 5 isoform X1 [Cicer arietinum] ;XP_027189861.1 small RNA degrading nuclease 5 isoform X1 [Cicer arietinum] ;XP_012570612.1 small RNA degrading nuclease 5 isoform X1 [Cicer arietinum] ;XP_027189862.1 small RNA degrading nuclease 5 isoform X1 [Cicer arietinum];XP_027189859.1 small RNA degrading nuclease 5 isoform X1 [Cicer arietinum] ;XP_012570609.1small …	XP_012570609	0	1	1124	573	573	3	F:nucleic acid binding; F:catalytic activity; P:metabolic process	F:GO:0003676; F:GO:0003824; P:GO:0008152
XM_012715434.2	0.86983	3.93264	T1	C1	-2.42749	1.3378	0.000880289	0.00516422	XP_012570888.1uncharacterized protein LOC101506317 isoform X1	2000	XP_012570888.1uncharacterized protein LOC101506317 isoform X1 [Cicer arietinum]	XP_012570888	7.6e-292	1	810	387	387	4	F:beta-1,4-mannosylglycoprotein 4-beta-N-acetylglucosaminyltransferase activity; C:membrane; C:integral component of membrane; P:protein N-linked glycosylation	F:GO:0003830; C:GO:0016020; C:GO:0016021; P:GO:0006487
XM_012716019.2	0	11.6944	T1	C1	-12.1974	2.66248	1.46557e-16	2.11237e-14	,4-alpha-glucan-branching enzyme chloroplastic amyloplastic isoform X1	3019	XP_004500878.11,4-alpha-glucan-branching enzyme 1, chloroplastic/amyloplastic isoform X1 [Cicer arietinum]	XP_004500878	0	0.9764	1606	805	786	6	P:carbohydrate metabolic process; P:glycogen biosynthetic process; F:1,4-alpha-glucan branching enzyme activity; F:catalytic activity; F:cation binding; F:hydrolase activity, hydrolyzing O-glycosyl compounds	P:GO:0005975; P:GO:0005978; F:GO:0003844; F:GO:0003824; F:GO:0043169; F:GO:0004553
XM_012716095.2	0.0386591	6.41641	T1	C1	-7.52334	1.79574	5.0656e-13	2.29118e-11	box GID2 isoform X2	1284	XP_012571549.1F-box protein GID2 isoform X2 [Cicer arietinum]	XP_012571549	5.7e-118	1	352	178	178		-	-
XM_012716186.2	0	3.64804	T1	C1	-10.5174	0.962389	1.01196e-11	3.17461e-10	dependent Zinc metalloprotease FTSH mitochondrial-like isoform X1	2620	XP_012571641.1 ATP-dependent zinc metalloprotease FTSH 4, mitochondrial-like isoform X1 [Cicer arietinum];XP_012571640.1ATP-dependent zinc metalloprotease FTSH 4, mitochondrial-like isoform X1 [Cicer arietinum]	XP_012571640	0	1	1318	708	708	6	F:ATP binding; P:proteolysis; C:membrane; F:peptidase activity; F:metalloendopeptidase activity; F:metallopeptidase activity	F:GO:0005524; P:GO:0006508; C:GO:0016020; F:GO:0008233; F:GO:0004222; F:GO:0008237
XM_012716200.2	0.193295	5.25214	T1	C1	-4.99751	1.54273	4.02186e-09	6.67497e-08	transcription initiation factor TFIID subunit 4b isoform X1	3589	XP_012571650.1 transcription initiation factor TFIID subunit 4b isoform X1 [Cicer arietinum] ;XP_012571653.1 transcription initiation factor TFIID subunit 4b isoform X1 [Cicer arietinum] ;XP_012571654.1 transcription initiation factor TFIID subunit 4b isoform X1 [Cicer arietinum] ;XP_012571651.1 transcription initiation factor TFIID subunit 4b isoform X1 [Cicer arietinum] ;XP_012571652.1 transcri…	XP_012571649	0	1	1680	918	918	4	F:translation initiation factor activity; C:transcription factor TFIID complex; P:DNA-templated transcription, initiation; P:translational initiation	F:GO:0003743; C:GO:0005669; P:GO:0006352; P:GO:0006413
XM_012716285.2	3.20871	24.2168	T1	C1	-3.16956	3.87346	1.04209e-05	8.38792e-05	threonine- kinase ATM isoform X1	9825	XP_012571739.1serine/threonine-protein kinase ATM isoform X1 [Cicer arietinum]	XP_012571739	0	1	6029	3033	3033		-	-
XM_012716289.2	0.44458	2.71663	T1	C1	-2.85782	0.737382	0.000224	0.00147799	dehydrogenase-like 7 isoform X1	1531	XP_012571743.1alcohol dehydrogenase-like 7 isoform X1 [Cicer arietinum]	XP_012571743	4.5e-299	1	823	402	402	4	F:zinc ion binding; F:metal ion binding; F:oxidoreductase activity; P:oxidation-reduction process	F:GO:0008270; F:GO:0046872; F:GO:0016491; P:GO:0055114
XM_012716330.2	1.58502	6.90799	T1	C1	-2.37639	2.16244	0.000788966	0.00468611	XP_004502009.1uncharacterized protein LOC101494075	1467	XP_012571783.1 uncharacterized protein LOC101494075 [Cicer arietinum] ;XP_004502009.1uncharacterized protein LOC101494075 [Cicer arietinum] ;XP_012571784.1 uncharacterized protein LOC101494075 [Cicer arietinum] ;XP_027190917.1 uncharacterized protein LOC101494075 [Cicer arietinum]	XP_004502009	9.3e-258	1	715	353	353		-	-
XM_012716370.2	1.15977	57.6183	T1	C1	-5.88579	4.99741	6.56689e-13	2.87401e-11	kinase 3	4212	XP_012571824.1histidine kinase 3 [Cicer arietinum]	XP_012571824	0	1	2017	1021	1021	11	F:phosphorelay sensor kinase activity; P:signal transduction; P:phosphorelay signal transduction system; C:membrane; C:integral component of membrane; P:nucleoside metabolic process; F:transferase activity, transferring phosphorus-containing groups; P:phosphorylation; P:signal transduction by protein phosphorylation; F:kinase activity; C:intracellular	F:GO:0000155; P:GO:0007165; P:GO:0000160; C:GO:0016020; C:GO:0016021; P:GO:0009116; F:GO:0016772; P:GO:0016310; P:GO:0023014; F:GO:0016301; C:GO:0005622
XM_012716520.2	7.38389	58.1099	T1	C1	-3.23062	5.13244	6.32499e-06	5.25005e-05	synthase-like isoform X1	2106	XP_012571974.1 spermine synthase-like isoform X1 [Cicer arietinum];XP_012571973.1spermine synthase-like isoform X1 [Cicer arietinum]	XP_012571973	1.3e-264	1	742	361	361	4	F:catalytic activity; P:polyamine biosynthetic process; P:polyamine metabolic process; F:transferase activity	F:GO:0003824; P:GO:0006596; P:GO:0006595; F:GO:0016740
XM_012716568.2	0.212625	2.82012	T1	C1	-3.96543	0.684674	1.76613e-06	1.54883e-05	related RHN1 isoform X2	850	XP_012572022.2ras-related protein RHN1 isoform X2 [Cicer arietinum]	XP_012572022	1.6e-115	1	339	168	168	2	F:GTP binding; F:GTPase activity	F:GO:0005525; F:GO:0003924
XM_012716993.2	0	1.06078	T1	C1	-8.73782	-0.828727	4.65727e-07	4.54205e-06	polymerase eta isoform X6	2784	XP_012572447.1DNA polymerase eta isoform X6 [Cicer arietinum]	XP_012572447	0	1	1395	704	704	2	P:DNA repair; F:damaged DNA binding	P:GO:0006281; F:GO:0003684
XM_012717120.2	28.2018	95.9098	T1	C1	-2.02058	6.02838	0.00293307	0.0152533	ubiquitin-conjugating enzyme E2 24	4254	XP_012572574.1probable ubiquitin-conjugating enzyme E2 24 [Cicer arietinum]	XP_012572574	0	1	1853	921	921		-	-
XM_012717152.2	0.193295	1.42299	T1	C1	-3.11537	-0.228048	0.000171134	0.00115822	ABSCISIC ACID-INSENSITIVE 5 5	2275	XP_004505228.1ABSCISIC ACID-INSENSITIVE 5-like protein 5 [Cicer arietinum] ;XP_012572606.1 ABSCISIC ACID-INSENSITIVE 5-like protein 5 [Cicer arietinum];XP_004505229.1 ABSCISIC ACID-INSENSITIVE 5-like protein 5 [Cicer arietinum]	XP_004505228	4.6e-268	1	754	385	385	2	F:DNA-binding transcription factor activity; P:regulation of transcription, DNA-templated	F:GO:0003700; P:GO:0006355
XM_012717280.2	7.46121	20.5946	T1	C1	-1.71919	3.87303	0.0112569	0.0489097	-glucuronic acid decarboxylase 6-like isoform X1	1459	XP_012572734.1UDP-glucuronic acid decarboxylase 6-like isoform X1 [Cicer arietinum]	XP_012572734	3e-254	1	706	346	346		-	-
XM_012717297.2	13.5114	51.5383	T1	C1	-2.18603	5.10055	0.00142094	0.00796973	inner membrane PPF- chloroplastic	1560	XP_004505873.1inner membrane protein PPF-1, chloroplastic [Cicer arietinum] ;XP_012572751.1 inner membrane protein PPF-1, chloroplastic [Cicer arietinum];XP_004505875.1 inner membrane protein PPF-1, chloroplastic [Cicer arietinum] ;XP_004505874.1 inner membrane protein PPF-1, chloroplastic [Cicer arietinum]	XP_004505873	2.1e-304	1	838	439	439	4	F:membrane insertase activity; C:membrane; P:protein transport; C:integral component of membrane	F:GO:0032977; C:GO:0016020; P:GO:0015031; C:GO:0016021
XM_012717470.2	997.463	4421.89	T1	C1	-2.40313	11.4876	0.000472485	0.00291972	(R,S)-reticuline 7-O-methyltransferase-like isoform X1	1840	XP_012572924.1(R,S)-reticuline 7-O-methyltransferase-like isoform X1 [Cicer arietinum]	XP_012572924	5.7e-269	1	749	369	369	5	F:O-methyltransferase activity; F:protein dimerization activity; F:methyltransferase activity; F:transferase activity; P:methylation	F:GO:0008171; F:GO:0046983; F:GO:0008168; F:GO:0016740; P:GO:0032259
XM_012717532.2	2.45485	12.8846	T1	C1	-2.64527	3.02353	0.000188819	0.00126595	#NAME?	3769	XP_004506691.1leucine--tRNA ligase, cytoplasmic isoform X1 [Cicer arietinum]	XP_004506691	0	1	2205	1092	1092	11	F:nucleotide binding; P:tRNA aminoacylation for protein translation; P:leucyl-tRNA aminoacylation; F:ATP binding; F:leucine-tRNA ligase activity; F:aminoacyl-tRNA ligase activity; P:aminoacyl-tRNA metabolism involved in translational fidelity; C:cytoplasm; F:aminoacyl-tRNA editing activity; F:ligase activity; P:translation	F:GO:0000166; P:GO:0006418; P:GO:0006429; F:GO:0005524; F:GO:0004823; F:GO:0004812; P:GO:0106074; C:GO:0005737; F:GO:0002161; F:GO:0016874; P:GO:0006412
XM_012717618.2	0.0193295	3.75153	T1	C1	-7.64998	1.0102	7.81988e-12	2.52086e-10	QUALITY PROTEIN: ras-related Rab7-like	1022	XP_012573072.1LOW QUALITY PROTEIN: ras-related protein Rab7-like [Cicer arietinum]	XP_012573072	1.5e-95	1	293	139	139	2	F:GTP binding; F:GTPase activity	F:GO:0005525; F:GO:0003924
XM_012717759.2	0.44458	1.52649	T1	C1	-2.02725	0.0513359	0.00910128	0.0407898	QUALITY PROTEIN: serine threonine- kinase SMG1-like	12268	XP_012573213.1LOW QUALITY PROTEIN: serine/threonine-protein kinase SMG1-like [Cicer arietinum]	XP_012573213	0	0.9995	3971	2080	2079	8	F:nucleotide binding; F:ATP binding; P:nuclear-transcribed mRNA catabolic process, nonsense-mediated decay; P:phosphorylation; F:transferase activity; F:protein serine/threonine kinase activity; P:protein phosphorylation; F:kinase activity	F:GO:0000166; F:GO:0005524; P:GO:0000184; P:GO:0016310; F:GO:0016740; F:GO:0004674; P:GO:0006468; F:GO:0016301
XM_012717845.2	0.289943	1.03491	T1	C1	-2.07922	-0.510175	0.0091868	0.0410482	XP_004507920.1uncharacterized protein LOC101514722 isoform X2	1243	XP_012573299.1 uncharacterized protein LOC101514722 isoform X2 [Cicer arietinum];XP_004507920.1uncharacterized protein LOC101514722 isoform X2 [Cicer arietinum]	XP_004507920	1.6e-130	1	384	213	213	2	C:membrane; C:integral component of membrane	C:GO:0016020; C:GO:0016021
XM_012717980.2	0	4.68295	T1	C1	-10.8775	1.32779	9.94254e-13	4.09184e-11	O-acyltransferase 1A-like isoform X1	2090	XP_012573434.1diacylglycerol O-acyltransferase 1A-like isoform X1 [Cicer arietinum]	XP_012573434	0	1	1083	542	542	9	C:endoplasmic reticulum membrane; F:transferase activity, transferring acyl groups; F:O-acyltransferase activity; C:membrane; C:integral component of membrane; P:triglyceride biosynthetic process; C:endoplasmic reticulum; F:diacylglycerol O-acyltransferase activity; F:transferase activity	C:GO:0005789; F:GO:0016746; F:GO:0008374; C:GO:0016020; C:GO:0016021; P:GO:0019432; C:GO:0005783; F:GO:0004144; F:GO:0016740
XM_012718234.2	3.01541	21.5002	T1	C1	-3.08747	3.7099	1.67233e-05	0.000131165	-sulfate kinase 3 isoform X2	1259	XP_012573687.1adenylyl-sulfate kinase 3 isoform X2 [Cicer arietinum]	XP_012573687	9e-153	1	444	215	215	8	F:nucleotide binding; F:ATP binding; P:hydrogen sulfide biosynthetic process; F:adenylylsulfate kinase activity; P:phosphorylation; F:transferase activity; F:kinase activity; P:sulfate assimilation	F:GO:0000166; F:GO:0005524; P:GO:0070814; F:GO:0004020; P:GO:0016310; F:GO:0016740; F:GO:0016301; P:GO:0000103
XM_012718340.2	0.212625	1.08665	T1	C1	-2.59159	-0.538075	0.00194868	0.0106301	-bound transcription factor site-2 protease homolog isoform X3	2142	XP_012573794.1membrane-bound transcription factor site-2 protease homolog isoform X3 [Cicer arietinum]	XP_012573794	0	1	1018	508	508	5	P:proteolysis; C:membrane; C:integral component of membrane; F:peptidase activity; F:metalloendopeptidase activity	P:GO:0006508; C:GO:0016020; C:GO:0016021; F:GO:0008233; F:GO:0004222
XM_012718388.2	0.8505	4.13962	T1	C1	-2.53376	1.39492	0.000519564	0.00318877	XP_012573842.1uncharacterized protein LOC101514077 isoform X2	1431	XP_012573842.1uncharacterized protein LOC101514077 isoform X2 [Cicer arietinum]	XP_012573842	2.9e-209	1	590	295	295	2	C:endoplasmic reticulum membrane; P:GPI anchor biosynthetic process	C:GO:0005789; P:GO:0006506
XM_012718483.2	1.02447	3.0271	T1	C1	-1.81488	1.08215	0.0109745	0.0478494	ligase 4 isoform X1	3936	XP_012573937.1DNA ligase 4 isoform X1 [Cicer arietinum]	XP_012573937	0	1	2296	1172	1172	12	F:nucleotide binding; P:DNA ligation involved in DNA repair; F:DNA binding; P:DNA repair; F:ATP binding; F:DNA ligase (ATP) activity; P:DNA replication; P:DNA biosynthetic process; P:DNA recombination; P:cellular response to DNA damage stimulus; F:DNA ligase activity; F:ligase activity	F:GO:0000166; P:GO:0051103; F:GO:0003677; P:GO:0006281; F:GO:0005524; F:GO:0003910; P:GO:0006260; P:GO:0071897; P:GO:0006310; P:GO:0006974; F:GO:0003909; F:GO:0016874
XM_012718594.2	0	1.42299	T1	C1	-9.16077	-0.409287	4.61803e-08	5.92885e-07	threonine--tRNA mitochondrial 1-like isoform X1	1668	XP_027192311.1 threonine--tRNA ligase, mitochondrial 1-like isoform X1 [Cicer arietinum];XP_012574048.1threonine--tRNA ligase, mitochondrial 1-like isoform X1 [Cicer arietinum] ;XP_012574049.1 threonine--tRNA ligase, mitochondrial 1-like isoform X1 [Cicer arietinum]	XP_012574048	0	1	936	458	458	8	F:nucleotide binding; P:tRNA aminoacylation for protein translation; F:ATP binding; F:aminoacyl-tRNA ligase activity; C:cytoplasm; F:threonine-tRNA ligase activity; P:threonyl-tRNA aminoacylation; F:ligase activity	F:GO:0000166; P:GO:0006418; F:GO:0005524; F:GO:0004812; C:GO:0005737; F:GO:0004829; P:GO:0006435; F:GO:0016874
XM_012719142.2	4.71641	18.2661	T1	C1	-2.2075	3.59848	0.0014272	0.00800209	initiation factor TFIID subunit 1 isoform X2	6610	XP_012574596.1transcription initiation factor TFIID subunit 1 isoform X2 [Cicer arietinum]	XP_012574596	0	1	3545	1884	1884	2	F:translation initiation factor activity; P:translational initiation	F:GO:0003743; P:GO:0006413
XM_012719154.2	1.48838	5.61436	T1	C1	-2.16795	1.89958	0.00215566	0.0116417	mismatch repair MLH3 isoform X1	4153	XP_012574608.1DNA mismatch repair protein MLH3 isoform X1 [Cicer arietinum]	XP_012574608	0	1	2407	1223	1223	6	F:ATPase activity; F:ATP binding; P:reciprocal meiotic recombination; C:mismatch repair complex; P:mismatch repair; F:mismatched DNA binding	F:GO:0016887; F:GO:0005524; P:GO:0007131; C:GO:0032300; P:GO:0006298; F:GO:0030983
XM_012719178.2	4.96769	29.9346	T1	C1	-2.84523	4.21634	5.65255e-05	0.000415203	responsive IAA8	1759	XP_004512542.1auxin-responsive protein IAA8 [Cicer arietinum] ;XP_012574632.1 auxin-responsive protein IAA8 [Cicer arietinum]	XP_004512542	2.3e-249	1	698	348	348	4	C:nucleus; P:transcription, DNA-templated; P:regulation of transcription, DNA-templated; P:auxin-activated signaling pathway	C:GO:0005634; P:GO:0006351; P:GO:0006355; P:GO:0009734
XM_012719205.2	1.58502	12.0049	T1	C1	-3.17345	2.85713	1.26383e-05	0.000100579	transcription initiation factor TFIID subunit 4b-like isoform X1	3281	XP_012574658.1 transcription initiation factor TFIID subunit 4b-like isoform X1 [Cicer arietinum] ;XP_004512638.1transcription initiation factor TFIID subunit 4b-like isoform X1 [Cicer arietinum] ;XP_012574660.1 transcription initiation factor TFIID subunit 4b-like isoform X1 [Cicer arietinum] ;XP_012574659.1 transcription initiation factor TFIID subunit 4b-like isoform X1 [Cicer arietinum] ;XP_0…	XP_004512638	0	1	1691	920	920	4	F:translation initiation factor activity; C:transcription factor TFIID complex; P:DNA-templated transcription, initiation; P:translational initiation	F:GO:0003743; C:GO:0005669; P:GO:0006352; P:GO:0006413
XM_027330121.1	0.251284	1.57823	T1	C1	-2.89104	-0.0512084	0.000462261	0.00286418	dolichyl-diphosphooligosaccharide-- glycosyltransferase subunit DAD1-like	1508	XP_027185922.1 dolichyl-diphosphooligosaccharide--protein glycosyltransferase subunit DAD1-like [Cicer arietinum] ;XP_004513374.1dolichyl-diphosphooligosaccharide--protein glycosyltransferase subunit DAD1-like [Cicer arietinum] ;XP_027185923.1 dolichyl-diphosphooligosaccharide--protein glycosyltransferase subunit DAD1-like [Cicer arietinum]	XP_004513374	2.7e-68	1	225	116	116	8	C:oligosaccharyltransferase complex; F:dolichyl-diphosphooligosaccharide-protein glycotransferase activity; C:endoplasmic reticulum membrane; C:membrane; C:integral component of membrane; P:protein glycosylation; C:endoplasmic reticulum; F:transferase activity	C:GO:0008250; F:GO:0004579; C:GO:0005789; C:GO:0016020; C:GO:0016021; P:GO:0006486; C:GO:0005783; F:GO:0016740
XM_027330347.1	0	4.08788	T1	C1	-10.6815	1.12898	3.57412e-12	1.26815e-10	phosphorylase 1-like isoform X3	3823	XP_027186148.1glycogen phosphorylase 1-like isoform X3 [Cicer arietinum]	XP_027186148	0	1	1530	752	752		-	-
XM_027330427.1	0	1.29363	T1	C1	-9.02351	-0.546179	9.83586e-08	1.13758e-06	cationic amino acid transporter mitochondrial-like isoform X2	1813	XP_027186228.1 cationic amino acid transporter 3, mitochondrial-like isoform X2 [Cicer arietinum];XP_012575270.1 cationic amino acid transporter 3, mitochondrial-like isoform X2 [Cicer arietinum] ;XP_012575271.1 cationic amino acid transporter 3, mitochondrial-like isoform X2 [Cicer arietinum] ;XP_012575269.1cationic amino acid transporter 3, mitochondrial-like isoform X2 [Cicer arietinum]	XP_012575269	4.5e-104	1	322	159	159	6	F:structural constituent of ribosome; C:membrane; C:integral component of membrane; C:ribosome; C:intracellular; P:translation	F:GO:0003735; C:GO:0016020; C:GO:0016021; C:GO:0005840; C:GO:0005622; P:GO:0006412
XM_027330468.1	0	1.55236	T1	C1	-9.28609	-0.283774	2.04348e-08	2.92712e-07	synthase beta subunit chloroplastic-like isoform X1	1197	XP_004514366.1anthranilate synthase beta subunit 2, chloroplastic-like isoform X1 [Cicer arietinum]	XP_004514366	6.6e-190	0.907	536	301	273	2	P:metabolic process; P:glutamine metabolic process	P:GO:0008152; P:GO:0006541
XM_027330608.1	0	1.19014	T1	C1	-8.90346	-0.665344	1.93558e-07	2.06144e-06	phosphate chloroplastic-like isoform X2	1362	XP_027186409.1histidinol-phosphate aminotransferase, chloroplastic-like isoform X2 [Cicer arietinum]	XP_027186409	4.2e-223	1	624	310	310		-	-
XM_027331800.1	0.328602	6.02832	T1	C1	-4.43976	1.7657	4.73861e-08	6.06685e-07	threonine phosphatase 2A 57 kDa regulatory subunit B theta isoform-like	2171	XP_027187601.1 serine/threonine protein phosphatase 2A 57 kDa regulatory subunit B' theta isoform-like [Cicer arietinum];XP_004489571.1serine/threonine protein phosphatase 2A 57 kDa regulatory subunit B' theta isoform-like [Cicer arietinum]	XP_004489571	0	1	1021	531	531	4	P:signal transduction; C:protein phosphatase type 2A complex; P:regulation of phosphoprotein phosphatase activity; F:protein phosphatase regulator activity	P:GO:0007165; C:GO:0000159; P:GO:0043666; F:GO:0019888
XM_027331817.1	0.985807	3.20821	T1	C1	-1.95397	1.13435	0.00683109	0.0318431	-3A-like isoform X1	2271	XP_004489385.1cullin-3A-like isoform X1 [Cicer arietinum]	XP_004489385	0	1	1336	680	680	2	F:ubiquitin protein ligase binding; P:ubiquitin-dependent protein catabolic process	F:GO:0031625; P:GO:0006511
XM_027331850.1	0.579886	3.62217	T1	C1	-2.89143	1.15037	0.000119974	0.000834023	triphosphate triphosphohydrolase SAMHD1 homolog isoform X2	1922	XP_027187651.1deoxynucleoside triphosphate triphosphohydrolase SAMHD1 homolog isoform X2 [Cicer arietinum]	XP_027187651	0	1	952	471	471		-	-
XM_027332148.1	1.43039	8.64146	T1	C1	-2.8471	2.4179	8.10307e-05	0.00057971	A-inhibited guanine nucleotide-exchange 1 isoform X1	5488	XP_004491652.1brefeldin A-inhibited guanine nucleotide-exchange protein 1 isoform X1 [Cicer arietinum]	XP_004491652	0	1	2598	1344	1344	2	F:ARF guanyl-nucleotide exchange factor activity; P:regulation of ARF protein signal transduction	F:GO:0005086; P:GO:0032012
XM_027332279.1	0	1.21601	T1	C1	-8.93442	-0.634666	1.6842e-07	1.82184e-06	acetylesterase 5-like isoform X1	1377	XP_004492341.1pectin acetylesterase 5-like isoform X1 [Cicer arietinum]	XP_004492341	2.3e-268	1	744	354	354	6	C:cell wall; C:membrane; C:integral component of membrane; P:cell wall organization; C:extracellular region; F:hydrolase activity	C:GO:0005618; C:GO:0016020; C:GO:0016021; P:GO:0071555; C:GO:0005576; F:GO:0016787
XM_027333136.1	0.618546	3.20821	T1	C1	-2.62383	1.01162	0.00047154	0.00291499	phosphate phosphatase 2-like isoform X1	1586	XP_004497036.1lipid phosphate phosphatase 2-like isoform X1 [Cicer arietinum]	XP_004497036	6.7e-243	0.9969	679	323	322	2	C:membrane; C:integral component of membrane	C:GO:0016020; C:GO:0016021
XM_027333140.1	0	1.42299	T1	C1	-9.16077	-0.409287	4.61803e-08	5.92885e-07	XP_004497457.1uncharacterized protein LOC101515008 isoform X1	3479	XP_004497457.1uncharacterized protein LOC101515008 isoform X1 [Cicer arietinum] ;XP_027188941.1 uncharacterized protein LOC101515008 isoform X1 [Cicer arietinum]	XP_004497457	0	1	1798	903	903	2	F:nucleic acid binding; F:RNA binding	F:GO:0003676; F:GO:0003723
XM_027333242.1	0.0193295	3.25995	T1	C1	-7.44749	0.805747	2.87788e-11	7.97008e-10	pore complex NUP214 isoform X2	5237	XP_027189043.1nuclear pore complex protein NUP214 isoform X2 [Cicer arietinum]	XP_027189043	0	1	2806	1657	1657		-	-
XM_027333303.1	0	1.99219	T1	C1	-9.64547	0.0782314	2.4786e-09	4.31891e-08	XP_004495539.1uncharacterized protein LOC101501273 isoform X2	1730	XP_027189104.1 uncharacterized protein LOC101501273 isoform X2 [Cicer arietinum];XP_004495539.1uncharacterized protein LOC101501273 isoform X2 [Cicer arietinum]	XP_004495539	2e-293	1	811	391	391	2	C:membrane; C:integral component of membrane	C:GO:0016020; C:GO:0016021
XM_027333503.1	0.328602	2.25092	T1	C1	-3.01951	0.444331	0.000142939	0.000981891	ribosylation factor GTPase-activating AGD7-like	2010	XP_004495006.1ADP-ribosylation factor GTPase-activating protein AGD7-like [Cicer arietinum] ;XP_027189304.1 ADP-ribosylation factor GTPase-activating protein AGD7-like [Cicer arietinum]	XP_004495006	0	1	889	482	482	3	F:metal ion binding; F:GTPase activator activity; P:positive regulation of GTPase activity	F:GO:0046872; F:GO:0005096; P:GO:0043547
XM_027333646.1	36.7648	106.285	T1	C1	-1.78626	6.22618	0.00804221	0.0366614	processing enzyme-like isoform X1	2298	XP_027189447.1vacuolar-processing enzyme-like isoform X1 [Cicer arietinum]	XP_027189447	0	1	1073	522	522		-	-
XM_027333769.1	0.212625	3.85502	T1	C1	-4.41607	1.1147	1.2931e-07	1.45054e-06	tesmin TSO1-like CXC 2 isoform X2	3049	XP_027189568.1protein tesmin/TSO1-like CXC 2 isoform X2 [Cicer arietinum]	XP_027189568	0	1	1628	838	838		-	-
XM_027334007.1	0	1.19014	T1	C1	-8.90346	-0.665344	1.93558e-07	2.06144e-06	kinase 1 10 isoform X1	2214	XP_027189808.1casein kinase 1-like protein 10 isoform X1 [Cicer arietinum]	XP_027189808	0	1	1071	524	524		-	-
XM_027334064.1	0	7.6583	T1	C1	-11.5868	2.04611	8.78545e-15	7.08736e-13	ubiquitin-conjugating enzyme E2 23	2087	XP_004497182.1probable ubiquitin-conjugating enzyme E2 23 [Cicer arietinum] ;XP_004497184.1 probable ubiquitin-conjugating enzyme E2 23 [Cicer arietinum]	XP_004497182	1.3e-300	0.9031	862	485	438		-	-
XM_027334069.1	0.231955	17.4899	T1	C1	-6.47318	3.26346	2.1252e-13	1.08025e-11	maintenance of chromosomes 1 isoform X1	4187	XP_027189870.1structural maintenance of chromosomes protein 1 isoform X1 [Cicer arietinum]	XP_027189870	0	1	1963	1235	1235		-	-
XM_027334075.1	1.60435	5.17453	T1	C1	-1.94227	1.82737	0.00570162	0.02728	complex component RRP4 homolog	1635	XP_004495115.1exosome complex component RRP4 homolog [Cicer arietinum] ;XP_027189876.1 exosome complex component RRP4 homolog [Cicer arietinum]	XP_004495115	2.3e-226	1	637	327	327	2	F:RNA binding; C:exosome (RNase complex)	F:GO:0003723; C:GO:0000178
XM_027334185.1	2.24223	41.1375	T1	C1	-4.45043	4.55108	5.05113e-09	8.21917e-08	UDP-N-acetylglucosamine--peptide N-acetylglucosaminyltransferase SEC isoform X1	2907	XP_004495555.1probable UDP-N-acetylglucosamine--peptide N-acetylglucosaminyltransferase SEC isoform X1 [Cicer arietinum]	XP_004495555	0	1	990	477	477	2	F:transferase activity, transferring glycosyl groups; F:transferase activity	F:GO:0016757; F:GO:0016740
XM_027334344.1	0.0579886	1.29363	T1	C1	-4.66499	-0.483052	3.94671e-06	3.32619e-05	chloroplastic isoform X1	1303	XP_004502717.1pyridoxal reductase, chloroplastic isoform X1 [Cicer arietinum] ;XP_027190145.1 pyridoxal reductase, chloroplastic isoform X2 [Cicer arietinum]	XP_004502717	8e-268	1	739	362	362	2	F:oxidoreductase activity; P:oxidation-reduction process	F:GO:0016491; P:GO:0055114
XM_027334364.1	0.0579886	1.75934	T1	C1	-5.10787	-0.056658	3.20078e-07	3.24075e-06	primase small subunit-like isoform X1	1815	XP_027190165.1DNA primase small subunit-like isoform X1 [Cicer arietinum]	XP_027190165	0	1	969	460	460		-	-
XM_027334859.1	0.231955	2.22505	T1	C1	-3.49997	0.376601	2.15675e-05	0.000166651	deacetylase 6 isoform X2	1513	XP_027190660.1histone deacetylase 6 isoform X2 [Cicer arietinum]	XP_027190660	0	1	993	477	477		-	-
XM_027335020.1	0.560557	2.25092	T1	C1	-2.25435	0.562079	0.0024686	0.0130812	S-transferase zeta class isoform X2	1096	XP_027190821.1glutathione S-transferase zeta class isoform X2 [Cicer arietinum]	XP_027190821	3.7e-147	0.9858	424	211	208		-	-
XM_027335021.1	0.695864	2.35441	T1	C1	-2.00867	0.676516	0.00663276	0.0310397	S-transferase zeta class isoform X3	1093	XP_027190822.1glutathione S-transferase zeta class isoform X3 [Cicer arietinum]	XP_027190822	4e-146	0.9857	422	210	207		-	-
XM_027335023.1	0.251284	3.00122	T1	C1	-3.8172	0.785725	3.75151e-06	3.17322e-05	S-transferase zeta class isoform X5	1084	XP_027190824.1glutathione S-transferase zeta class isoform X5 [Cicer arietinum]	XP_027190824	3.4e-141	0.9855	409	207	204		-	-
XM_027335053.1	0	6.49403	T1	C1	-11.349	1.80553	4.31331e-14	2.72142e-12	cyclo- chloroplastic mitochondrial-like isoform X1	1673	XP_027190854.1phosphoribosylformylglycinamidine cyclo-ligase, chloroplastic/mitochondrial-like isoform X1 [Cicer arietinum]	XP_027190854	1.1e-285	1	791	399	399		-	-
XM_027335152.1	0.831171	3.13059	T1	C1	-2.16402	1.05551	0.00328915	0.0168484	zinc finger domain-containing 14	2208	XP_027190951.1GATA zinc finger domain-containing protein 14 [Cicer arietinum] ;XP_027190953.1 GATA zinc finger domain-containing protein 14 [Cicer arietinum]	XP_027190951	0	1	1069	595	595		-	-
XM_027335192.1	37.248	196.347	T1	C1	-2.65288	6.95716	0.00013432	0.000925826	hydroxy-3-methylbut-2-en-1-yl diphosphate synthase (ferredoxin) chloroplastic	2598	XP_027190993.14-hydroxy-3-methylbut-2-en-1-yl diphosphate synthase (ferredoxin), chloroplastic [Cicer arietinum]	XP_027190993	0	1	1476	751	751		-	-
XM_027335294.1	0	2.61314	T1	C1	-10.0365	0.474213	2.24133e-10	4.99906e-09	XP_012572678.1protein Mpv17	1003	XP_027191095.1 protein Mpv17 [Cicer arietinum];XP_012572678.1protein Mpv17 [Cicer arietinum]	XP_012572678	1.9e-157	1	449	217	217	2	C:membrane; C:integral component of membrane	C:GO:0016020; C:GO:0016021
XM_027335320.1	0.0386591	1.83696	T1	C1	-5.72028	-0.0104203	4.37291e-08	5.668e-07	cytidine acetyltransferase 1 isoform X2	3725	XP_027191121.1RNA cytidine acetyltransferase 1 isoform X2 [Cicer arietinum]	XP_027191121	0	1	2016	1036	1036		-	-
XM_027335339.1	0	1.73347	T1	C1	-9.44504	-0.123983	8.67364e-09	1.34137e-07	D alpha 1	2832	XP_027191140.1phospholipase D alpha 1 [Cicer arietinum]	XP_027191140	0	1	1637	793	793		-	-
XM_027335438.1	0.792512	8.20162	T1	C1	-3.62125	2.26396	1.72475e-06	1.5154e-05	-N-acetylglucosamine diphosphorylase 1-like	1857	XP_027191239.1UDP-N-acetylglucosamine diphosphorylase 1-like [Cicer arietinum]	XP_027191239	0	1	979	490	490		-	-
XM_027335551.1	0	1.57823	T1	C1	-9.3099	-0.259879	1.82837e-08	2.6447e-07	guanine-nucleotide exchange factor GNOM-like	4932	XP_004503168.1ARF guanine-nucleotide exchange factor GNOM-like [Cicer arietinum] ;XP_027191352.1 ARF guanine-nucleotide exchange factor GNOM-like [Cicer arietinum]	XP_004503168	0	1	2882	1472	1472	2	F:ARF guanyl-nucleotide exchange factor activity; P:regulation of ARF protein signal transduction	F:GO:0005086; P:GO:0032012
XM_027335566.1	0.521898	4.08788	T1	C1	-3.217	1.28835	2.67506e-05	0.000204315	XP_027191367.1uncharacterized protein LOC101490832 isoform X1	2717	XP_027191367.1uncharacterized protein LOC101490832 isoform X1 [Cicer arietinum]	XP_027191367	0	1	951	511	511		-	-
XM_027335600.1	2.49351	11.0217	T1	C1	-2.39751	2.83526	0.000665812	0.00401418	factor 2-like	2737	XP_027191401.1 elongation factor 2-like [Cicer arietinum];XP_004506153.1elongation factor 2-like [Cicer arietinum]	XP_004506153	0	1	1691	843	843	4	F:GTP binding; F:translation elongation factor activity; F:GTPase activity; P:translational elongation	F:GO:0005525; F:GO:0003746; F:GO:0003924; P:GO:0006414
XM_027335622.1	0.173966	2.7425	T1	C1	-4.21029	0.628827	1.12707e-06	1.03164e-05	polymerase eta isoform X2	2847	XP_027191423.1DNA polymerase eta isoform X2 [Cicer arietinum]	XP_027191423	0	1	1433	725	725		-	-
XM_027335642.1	1.48838	6.49403	T1	C1	-2.37786	2.0727	0.000811601	0.00480559	factor TGA4-like isoform X2	1689	XP_027191443.1transcription factor TGA4-like isoform X2 [Cicer arietinum]	XP_027191443	6.8e-244	1	683	352	352		-	-
XM_027335677.1	1.46905	9.36589	T1	C1	-2.92481	2.525	5.59715e-05	0.00041132	type proton ATPase subunit A1 isoform X1	3024	XP_004487144.1V-type proton ATPase subunit a1 isoform X1 [Cicer arietinum]	XP_004487144	0	1	1519	772	772	7	C:vacuolar proton-transporting V-type ATPase, V0 domain; P:ion transport; P:ATP hydrolysis coupled proton transport; F:proton transmembrane transporter activity; C:membrane; C:integral component of membrane; C:proton-transporting V-type ATPase, V0 domain	C:GO:0000220; P:GO:0006811; P:GO:0015991; F:GO:0015078; C:GO:0016020; C:GO:0016021; C:GO:0033179
XM_027335896.1	6.49473	30.4003	T1	C1	-2.48101	4.28895	0.000355154	0.00225394	mitogen-activated kinase homolog MMK2	1621	XP_012572149.1 mitogen-activated protein kinase homolog MMK2 [Cicer arietinum] ;XP_004503681.1mitogen-activated protein kinase homolog MMK2 [Cicer arietinum] ;XP_027191697.1 mitogen-activated protein kinase homolog MMK2 [Cicer arietinum];XP_004503682.1 mitogen-activated protein kinase homolog MMK2 [Cicer arietinum]	XP_004503681	9.5e-283	1	782	382	382	11	F:nucleotide binding; P:MAPK cascade; F:ATP binding; F:MAP kinase activity; F:protein kinase activity; P:phosphorylation; F:transferase activity; F:protein serine/threonine kinase activity; P:protein phosphorylation; F:kinase activity; C:intracellular	F:GO:0000166; P:GO:0000165; F:GO:0005524; F:GO:0004707; F:GO:0004672; P:GO:0016310; F:GO:0016740; F:GO:0004674; P:GO:0006468; F:GO:0016301; C:GO:0005622
XM_027335909.1	9.45215	54.2549	T1	C1	-2.77546	5.08425	7.48999e-05	0.000538941	(R,S)-reticuline 7-O-methyltransferase-like isoform X2	1533	XP_027191710.1(R,S)-reticuline 7-O-methyltransferase-like isoform X2 [Cicer arietinum]	XP_027191710	3.4e-266	1	738	364	364		-	-
XM_027335925.1	6.45607	19.2492	T1	C1	-1.8304	3.75002	0.00725372	0.0335336	phosphatase 2C 37	1795	XP_027191726.1protein phosphatase 2C 37 [Cicer arietinum]	XP_027191726	1.9e-293	1	812	405	405		-	-
XM_027335972.1	0.367261	2.19917	T1	C1	-2.82689	0.435644	0.000260548	0.00169636	associated E3 ubiquitin- ligase HRD1B-like isoform X1	1899	XP_027191773.1 ERAD-associated E3 ubiquitin-protein ligase HRD1B-like isoform X1 [Cicer arietinum];XP_004505610.1ERAD-associated E3 ubiquitin-protein ligase HRD1B-like isoform X1 [Cicer arietinum]	XP_004505610	0	1	1005	525	525	3	C:membrane; C:integral component of membrane; F:ligase activity	C:GO:0016020; C:GO:0016021; F:GO:0016874
XM_027336000.1	0.367261	2.48377	T1	C1	-3.00228	0.589037	0.000107011	0.000751648	alternative NAD(P)H-ubiquinone oxidoreductase mitochondrial isoform X3	2009	XP_027191801.1external alternative NAD(P)H-ubiquinone oxidoreductase B1, mitochondrial isoform X3 [Cicer arietinum]	XP_027191801	0	1	1036	518	518		-	-
XM_027336002.1	0.889159	4.70882	T1	C1	-2.65561	1.56332	0.000296041	0.00190488	DNA ligase 1 isoform X1	2919	XP_027191803.1 DNA ligase 1 isoform X1 [Cicer arietinum];XP_004506069.1DNA ligase 1 isoform X1 [Cicer arietinum] ;XP_027191802.1 DNA ligase 1 isoform X1 [Cicer arietinum]	XP_004506069	0	0.9987	1442	774	773	12	F:nucleotide binding; P:DNA ligation involved in DNA repair; P:DNA repair; F:DNA binding; F:ATP binding; F:DNA ligase (ATP) activity; P:DNA replication; P:DNA biosynthetic process; P:DNA recombination; P:cellular response to DNA damage stimulus; F:DNA ligase activity; F:ligase activity	F:GO:0000166; P:GO:0051103; P:GO:0006281; F:GO:0003677; F:GO:0005524; F:GO:0003910; P:GO:0006260; P:GO:0071897; P:GO:0006310; P:GO:0006974; F:GO:0003909; F:GO:0016874
XM_027336053.1	0.908489	11.3322	T1	C1	-3.89123	2.71408	3.21052e-07	3.2496e-06	factor 3B subunit 2	1579	XP_027191854.1splicing factor 3B subunit 2 [Cicer arietinum]	XP_027191854	6.5999999999998e-311	1	857	490	490		-	-
XM_027336122.1	0	3.57042	T1	C1	-10.4864	0.930913	1.24985e-11	3.80946e-10	sorting-associated 32 homolog 2-like isoform X1	1219	XP_004503520.1vacuolar protein sorting-associated protein 32 homolog 2-like isoform X1 [Cicer arietinum] ;XP_004503521.1 vacuolar protein sorting-associated protein 32 homolog 2-like isoform X1 [Cicer arietinum]	XP_004503520	3.2e-117	1	350	194	194	1	P:vacuolar transport	P:GO:0007034
XM_027336388.1	1.33374	7.71004	T1	C1	-2.78332	2.26079	0.000115523	0.00080593	XP_027192189.1LOW QUALITY PROTEIN: uncharacterized protein LOC101505282	2739	XP_027192189.1LOW QUALITY PROTEIN: uncharacterized protein LOC101505282 [Cicer arietinum]	XP_027192189	0	0.9987	1402	763	762		-	-
XM_027336694.1	0	6.31292	T1	C1	-11.3082	1.76424	5.68493e-14	3.43319e-12	-phosphatidylinositol-3-phosphate 5-kinase FAB1A isoform X3	6252	XP_027192495.11-phosphatidylinositol-3-phosphate 5-kinase FAB1A isoform X3 [Cicer arietinum]	XP_027192495	0	1	3483	1785	1785		-	-
XM_027336704.1	5.12233	26.4936	T1	C1	-2.62487	4.06899	0.000177137	0.00119454	QUALITY PROTEIN: midasin	16961	XP_027192505.1LOW QUALITY PROTEIN: midasin [Cicer arietinum]	XP_027192505	0	0.9998	10430	5286	5285		-	-
XM_027336708.1	0	3.13059	T1	C1	-10.2969	0.738506	4.10077e-11	1.08473e-09	sorting-associated 26A isoform X2	1649	XP_027192509.1vacuolar protein sorting-associated protein 26A isoform X2 [Cicer arietinum]	XP_027192509	4.2e-182	1	523	286	286		-	-
XM_027336938.1	0.966477	6.18356	T1	C1	-2.92859	1.92227	6.66047e-05	0.000483327	response factor 19 isoform X1	4460	XP_027192739.1auxin response factor 19 isoform X1 [Cicer arietinum]	XP_027192739	0	1	2046	1138	1138		-	-
XM_027336949.1	6.03082	22.4574	T1	C1	-2.15102	3.90733	0.00175239	0.00963218	-oxoacyl-[acyl-carrier- ] synthase chloroplastic-like	2379	XP_027192750.1 3-oxoacyl-[acyl-carrier-protein] synthase II, chloroplastic-like [Cicer arietinum];XP_004508026.13-oxoacyl-[acyl-carrier-protein] synthase II, chloroplastic-like [Cicer arietinum]	XP_004508026	0	1	1021	507	507	5	F:transferase activity, transferring acyl groups other than amino-acyl groups; F:catalytic activity; P:metabolic process; F:transferase activity; P:fatty acid biosynthetic process	F:GO:0016747; F:GO:0003824; P:GO:0008152; F:GO:0016740; P:GO:0006633
XM_027336976.1	0.212625	2.94948	T1	C1	-4.03008	0.745796	1.24221e-06	1.12653e-05	-conjugating enzyme E2 2 isoform X2	787	KEH31921.1 ubiquitin-conjugating enzyme [Medicago truncatula];XP_013457890.1ubiquitin-conjugating enzyme E2 2 isoform X2 [Medicago truncatula]	XP_013457890	4.6e-80	1	248	120	120	3	F:nucleotide binding; F:ATP binding; F:transferase activity	F:GO:0000166; F:GO:0005524; F:GO:0016740
XM_027337034.1	0	1.03491	T1	C1	-8.70228	-0.863607	6.35441e-07	6.07528e-06	cyclic nucleotide-gated ion channel 5 isoform X2	2608	XP_027192835.1probable cyclic nucleotide-gated ion channel 5 isoform X2 [Cicer arietinum]	XP_027192835	0	1	1376	715	715		-	-
XM_027337038.1	0.309273	2.97535	T1	C1	-3.50833	0.798113	1.11544e-05	8.94063e-05	calcium-binding CML21	1062	XP_027192839.1 probable calcium-binding protein CML21 [Cicer arietinum];XP_004509621.1probable calcium-binding protein CML21 [Cicer arietinum]	XP_004509621	9.8e-163	1	464	229	229	1	F:calcium ion binding	F:GO:0005509
XM_027337042.1	3.67261	18.6542	T1	C1	-2.59845	3.56557	0.000218142	0.00144374	mitochondrial-like isoform X1	1894	XP_027192843.1hydroxymethylglutaryl-CoA lyase, mitochondrial-like isoform X1 [Cicer arietinum]	XP_027192843	0	1	894	457	457		-	-
XM_027337111.1	0.0966477	7.78766	T1	C1	-6.54389	2.08631	1.87412e-12	7.26136e-11	c oxidase copper chaperone 2-like	534	XP_027192912.1cytochrome c oxidase copper chaperone 2-like [Cicer arietinum]	XP_027192912	6.9e-48	1	160	80	80		-	-
XM_027337120.1	0.193295	3.36344	T1	C1	-4.35492	0.918676	2.04867e-07	2.16694e-06	threonine- kinase BSK2 isoform X1	1629	XP_004509007.1serine/threonine-protein kinase BSK2 isoform X1 [Cicer arietinum]	XP_004509007	8.8e-283	1	787	394	394	5	F:ATP binding; F:protein kinase activity; P:phosphorylation; P:protein phosphorylation; F:kinase activity	F:GO:0005524; F:GO:0004672; P:GO:0016310; P:GO:0006468; F:GO:0016301
XM_027337360.1	0.405921	5.07104	T1	C1	-3.888	1.54504	7.97644e-07	7.48484e-06	deformylase mitochondrial-like isoform X2	1560	XP_027193161.1formyltetrahydrofolate deformylase 1, mitochondrial-like isoform X2 [Cicer arietinum]	XP_027193161	1.6e-229	1	644	325	325		-	-
XM_027337398.1	1.14044	81.9904	T1	C1	-6.41888	5.49963	1.77168e-14	1.28536e-12	cysteine mitochondrial	1869	XP_004511800.1cysteine desulfurase, mitochondrial [Cicer arietinum] ;XP_027193200.1 cysteine desulfurase, mitochondrial [Cicer arietinum] ;XP_027193201.1 cysteine desulfurase, mitochondrial [Cicer arietinum];XP_027193199.1 cysteine desulfurase, mitochondrial [Cicer arietinum]	XP_004511800	0	1	893	457	457	4	F:cysteine desulfurase activity; F:pyridoxal phosphate binding; P:[2Fe-2S] cluster assembly; F:catalytic activity	F:GO:0031071; F:GO:0030170; P:GO:0044571; F:GO:0003824
XM_027337433.1	1.12111	6.83037	T1	C1	-2.85854	2.07535	8.22374e-05	0.000587565	B 1	1178	XP_004511745.1calcineurin B-like protein 1 [Cicer arietinum] ;XP_027193234.1 calcineurin B-like protein 1 [Cicer arietinum]	XP_004511745	3.2e-146	1	423	213	213	1	F:calcium ion binding	F:GO:0005509
XM_027337558.1	0	1.99219	T1	C1	-9.64547	0.0782314	2.4786e-09	4.31891e-08	decarboxylase proenzyme 2-like isoform X1	2265	XP_004485545.1phosphatidylserine decarboxylase proenzyme 2-like isoform X1 [Cicer arietinum]	XP_004485545	0	1	1065	541	541	9	P:phosphatidylethanolamine biosynthetic process; F:calcium ion binding; C:membrane; P:lipid metabolic process; F:lyase activity; F:phosphatidylserine decarboxylase activity; P:phospholipid biosynthetic process; P:protein autoprocessing; F:carboxy-lyase activity	P:GO:0006646; F:GO:0005509; C:GO:0016020; P:GO:0006629; F:GO:0016829; F:GO:0004609; P:GO:0008654; P:GO:0016540; F:GO:0016831
XM_027337586.1	0	3.07884	T1	C1	-10.2729	0.714115	4.91875e-11	1.27306e-09	- thioesterase 1-like isoform X1	1441	XP_004511713.1palmitoyl-protein thioesterase 1-like isoform X1 [Cicer arietinum]	XP_004511713	8.5e-194	1	552	264	264	2	P:macromolecule depalmitoylation; F:palmitoyl hydrolase activity	P:GO:0098734; F:GO:0098599
XM_027337634.1	0.405921	1.34538	T1	C1	-1.97569	-0.116928	0.0109261	0.047698	1-like isoform X2	1957	XP_027193435.1metacaspase-1-like isoform X2 [Cicer arietinum]	XP_027193435	1.3e-281	1	783	377	377		-	-
XR_001142949.2	0	3.80328	T1	C1	-10.5775	1.02338	7.06661e-12	2.31485e-10	(gag-int-pol ) partial	1735	PNY02796.1copia protein (gag-int-pol protein), partial [Trifolium pratense]	PNY02796	1.6e-44	0.8559	182	111	95		-	-
XR_001143521.2	0	7.11497	T1	C1	-11.4807	1.93879	1.80903e-14	1.30371e-12	AES71930.1hypothetical protein MTR_3g084270	3268	AES71930.1hypothetical protein MTR_3g084270 [Medicago truncatula]	AES71930	8e-18	0.8393	90.9	56	47		-	-
XR_001143529.2	0	1.37125	T1	C1	-9.10742	-0.462568	5.90433e-08	7.31388e-07	exosome complex component rrp40	952	XP_012568723.1putative exosome complex component rrp40 [Cicer arietinum] ;XP_027187936.1 putative exosome complex component rrp40 [Cicer arietinum];XP_012568724.1 putative exosome complex component rrp40 [Cicer arietinum]	XP_012568723	5.8e-53	0.9604	184	101	97	2	F:RNA binding; C:exosome (RNase complex)	F:GO:0003723; C:GO:0000178
XR_001143552.2	0.502568	3.15646	T1	C1	-2.89835	0.949724	0.00014326	0.000983891	repeat-containing At2g41720	2714	XP_004493484.1pentatricopeptide repeat-containing protein At2g41720 [Cicer arietinum]	XP_004493484	5.5e-216	1	644	830	830		-	-
XR_001143739.2	0	2.92361	T1	C1	-10.1983	0.638414	7.61991e-11	1.90087e-09	repair RAD51 homolog 2	2262	XP_004487150.1DNA repair protein RAD51 homolog 2 [Cicer arietinum]	XP_004487150	7.6e-254	1	717	367	367	6	C:Rad51B-Rad51C-Rad51D-XRCC2 complex; F:DNA binding; P:DNA repair; F:ATP binding; F:DNA-dependent ATPase activity; P:double-strand break repair via homologous recombination	C:GO:0033063; F:GO:0003677; P:GO:0006281; F:GO:0005524; F:GO:0008094; P:GO:0000724
XR_001144186.2	0.251284	1.91457	T1	C1	-3.16935	0.192646	0.000112823	0.000789179	responsive transcription factor ERN2-like	2721	XP_004485926.1ethylene-responsive transcription factor ERN2-like [Cicer arietinum]	XP_004485926	4.3e-44	0.9118	174	102	93	5	F:DNA binding; C:nucleus; F:DNA-binding transcription factor activity; P:transcription, DNA-templated; P:regulation of transcription, DNA-templated	F:GO:0003677; C:GO:0005634; F:GO:0003700; P:GO:0006351; P:GO:0006355
XR_001144411.2	2.18424	8.14988	T1	C1	-2.15293	2.44165	0.00212418	0.0114964	XP_004509661.1uncharacterized protein LOC101511923 isoform X1	2845	XP_004509661.1uncharacterized protein LOC101511923 isoform X1 [Cicer arietinum]	XP_004509661	0	0.9855	1179	619	610	7	P:amine metabolic process; F:copper ion binding; F:quinone binding; F:metal ion binding; F:oxidoreductase activity; F:primary amine oxidase activity; P:oxidation-reduction process	P:GO:0009308; F:GO:0005507; F:GO:0048038; F:GO:0046872; F:GO:0016491; F:GO:0008131; P:GO:0055114
XR_001144470.2	0.8505	15.7823	T1	C1	-4.46385	3.16354	8.68729e-09	1.34284e-07	transporting ATPase HMA4-like isoform X1	3592	XP_012574029.1copper-transporting ATPase HMA4-like isoform X1 [Cicer arietinum]	XP_012574029	0	1	1842	958	958	10	F:nucleotide binding; P:cation transport; F:copper ion binding; F:cation-transporting ATPase activity; F:metal ion binding; C:membrane; C:integral component of membrane; P:metal ion transport; P:ATP hydrolysis coupled cation transmembrane transport; F:hydrolase activity	F:GO:0000166; P:GO:0006812; F:GO:0005507; F:GO:0019829; F:GO:0046872; C:GO:0016020; C:GO:0016021; P:GO:0030001; P:GO:0099132; F:GO:0016787
XR_001144644.2	6.51406	25.1223	T1	C1	-2.20163	4.06004	0.00138385	0.00778087	kinase 1 3	1958	XP_012574788.1casein kinase 1-like protein 3 [Cicer arietinum]	XP_012574788	2.4e-301	1	835	425	425	7	F:nucleotide binding; F:ATP binding; F:protein kinase activity; P:phosphorylation; F:protein serine/threonine kinase activity; P:protein phosphorylation; F:kinase activity	F:GO:0000166; F:GO:0005524; F:GO:0004672; P:GO:0016310; F:GO:0004674; P:GO:0006468; F:GO:0016301
XR_003470347.1	0.773182	4.42422	T1	C1	-2.76663	1.45723	0.000180132	0.00121272	amino acid transporter mitochondrial-like isoform X1	1742	XP_012575268.1cationic amino acid transporter 3, mitochondrial-like isoform X1 [Cicer arietinum]	XP_012575268	1.5e-102	1	317	157	157	6	F:structural constituent of ribosome; C:membrane; C:integral component of membrane; C:ribosome; C:intracellular; P:translation	F:GO:0003735; C:GO:0016020; C:GO:0016021; C:GO:0005840; C:GO:0005622; P:GO:0006412
XR_003471170.1	1.62368	5.32976	T1	C1	-1.96764	1.86466	0.00514492	0.0249813	XP_004516853.1uncharacterized protein LOC101502868	1924	XP_004516853.1uncharacterized protein LOC101502868 [Cicer arietinum]	XP_004516853	2.2e-64	1	219	114	114		-	-
XR_003471306.1	4.69708	24.3203	T1	C1	-2.62636	3.94507	0.000180649	0.00121519	ubiquitin- ligase UPL6 isoform X1	3867	XP_004486523.1E3 ubiquitin-protein ligase UPL6 isoform X1 [Cicer arietinum]	XP_004486523	0	1	1766	898	898	4	F:ubiquitin-protein transferase activity; F:transferase activity; F:ligase activity; P:protein ubiquitination	F:GO:0004842; F:GO:0016740; F:GO:0016874; P:GO:0016567
XR_003471585.1	0.193295	2.63901	T1	C1	-4.00527	0.585354	1.54352e-06	1.37858e-05	phospholipase C 6-like isoform X4	2353	XP_027187756.1phosphoinositide phospholipase C 6-like isoform X4 [Cicer arietinum]	XP_027187756	0	0.9735	1025	529	515		-	-
XR_003471626.1	0	7.06323	T1	C1	-11.4701	1.92814	1.91253e-14	1.36917e-12	galactinol--sucrose galactosyltransferase 1	3167	XP_004491548.1probable galactinol--sucrose galactosyltransferase 1 [Cicer arietinum]	XP_004491548	0	1	1571	760	760	3	F:transferase activity, transferring glycosyl groups; F:catalytic activity; F:transferase activity	F:GO:0016757; F:GO:0003824; F:GO:0016740
XR_003471647.1	0	1.26776	T1	C1	-8.99442	-0.575106	1.12212e-07	1.27865e-06	small nuclear ribonucleo A	1171	XP_004489191.1U2 small nuclear ribonucleoprotein A' [Cicer arietinum]	XP_004489191	1.5e-162	0.8047	467	343	276		-	-
XR_003471833.1	0	1.99219	T1	C1	-9.64547	0.0782314	2.4786e-09	4.31891e-08	biogenesis 6	3314	XP_004493380.1peroxisome biogenesis protein 6 [Cicer arietinum]	XP_004493380	0	1	1507	777	777	1	F:ATP binding	F:GO:0005524
XR_003471948.1	1.19843	4.6312	T1	C1	-2.20225	1.6145	0.00223589	0.0120309	XP_004494220.1uncharacterized protein LOC101493500 isoform X1	2799	XP_004494220.1uncharacterized protein LOC101493500 isoform X1 [Cicer arietinum]	XP_004494220	0	0.9896	1652	865	856	2	C:membrane; C:integral component of membrane	C:GO:0016020; C:GO:0016021
XR_003472422.1	6.20479	19.5338	T1	C1	-1.90882	3.75415	0.00513268	0.0249367	threonine- kinase CTR1-like	2057	XP_027189454.1serine/threonine-protein kinase CTR1-like [Cicer arietinum]	XP_027189454	0	1	1124	561	561		-	-
XR_003472442.1	0	1.29363	T1	C1	-9.02351	-0.546179	9.83586e-08	1.13758e-06	factor 3B subunit 6	1255	XP_004497801.1splicing factor 3B subunit 6-like protein [Cicer arietinum] ;XP_012570428.1 splicing factor 3B subunit 6-like protein [Cicer arietinum]	XP_004497801	6.7e-78	1	247	124	124	2	F:nucleic acid binding; F:RNA binding	F:GO:0003676; F:GO:0003723
XR_003472542.1	0.270614	2.69075	T1	C1	-3.55409	0.647842	1.51798e-05	0.000119456	-box-binding factor 4-like	1819	XP_004496457.1G-box-binding factor 4-like [Cicer arietinum] ;XP_004496458.1 G-box-binding factor 4-like [Cicer arietinum]	XP_004496457	7.5e-143	0.8836	424	275	243	2	F:DNA-binding transcription factor activity; P:regulation of transcription, DNA-templated	F:GO:0003700; P:GO:0006355
XR_003472928.1	0	6.33879	T1	C1	-11.3141	1.77021	5.51108e-14	3.35318e-12	transporter Nramp2-like	2468	XP_004501538.1metal transporter Nramp2-like [Cicer arietinum] ;XP_027190399.1 metal transporter Nramp2-like [Cicer arietinum]	XP_004501538	0	1	1011	530	530	4	C:membrane; C:integral component of membrane; F:metal ion transmembrane transporter activity; P:metal ion transport	C:GO:0016020; C:GO:0016021; F:GO:0046873; P:GO:0030001
XR_003473521.1	0.405921	2.1733	T1	C1	-2.66655	0.441606	0.000572084	0.00349167	XP_045820875.1uncharacterized protein LOC123913971 isoform X4	1977	XP_045820875.1uncharacterized protein LOC123913971 isoform X4 [Trifolium pratense]	XP_045820875	1.7e-80	0.7665	265	227	174		-	-
XR_003473964.1	0	1.34538	T1	C1	-9.07999	-0.489929	6.69157e-08	8.19515e-07	beta 3	1569	XP_004508869.1transducin beta-like protein 3 [Cicer arietinum]	XP_004508869	7.5e-27	0.9167	127	72	66	2	C:small-subunit processome; P:rRNA processing	C:GO:0032040; P:GO:0006364
XR_003473968.1	0	1.00903	T1	C1	-8.66584	-0.899299	7.45e-07	7.01928e-06	translation initiation factor 4E-1-like	1334	XP_004485968.1eukaryotic translation initiation factor 4E-1-like [Cicer arietinum]	XP_004485968	1.4e-13	0.8936	82	47	42	5	F:translation initiation factor activity; F:RNA binding; C:cytoplasm; P:translational initiation; P:translation	F:GO:0003743; F:GO:0003723; C:GO:0005737; P:GO:0006413; P:GO:0006412
XR_003474247.1	0.289943	1.52649	T1	C1	-2.63882	-0.0623578	0.00087276	0.00513025	H2 subunit C	999	XP_004507766.1ribonuclease H2 subunit C [Cicer arietinum]	XP_004507766	3.8e-111	1	330	153	153	2	C:ribonuclease H2 complex; P:RNA catabolic process	C:GO:0032299; P:GO:0006401
XR_003474527.1	0.270614	1.44887	T1	C1	-2.66215	-0.14064	0.00124989	0.00711305	XP_027193202.1uncharacterized protein LOC101496062	719	XP_027193202.1uncharacterized protein LOC101496062 [Cicer arietinum]	XP_027193202	7.2e-116	1	338	163	163		-	-
XR_003474579.1	0	2.94948	T1	C1	-10.211	0.651305	7.14954e-11	1.79181e-09	phosphatidylinositol 3,4,5-trisphosphate 3-phosphatase and -tyrosine-phosphatase PTEN2A-like	2523	XP_012574553.1 phosphatidylinositol 3,4,5-trisphosphate 3-phosphatase and protein-tyrosine-phosphatase PTEN2A-like [Cicer arietinum];XP_012574552.1 phosphatidylinositol 3,4,5-trisphosphate 3-phosphatase and protein-tyrosine-phosphatase PTEN2A-like [Cicer arietinum] ;XP_004511888.1phosphatidylinositol 3,4,5-trisphosphate 3-phosphatase and protein-tyrosine-phosphatase PTEN2A-like [Cicer arietinum]	XP_004511888	0	1	1199	598	598	6	F:protein tyrosine phosphatase activity; P:protein dephosphorylation; P:dephosphorylation; P:peptidyl-tyrosine dephosphorylation; F:protein tyrosine/serine/threonine phosphatase activity; F:hydrolase activity	F:GO:0004725; P:GO:0006470; P:GO:0016311; P:GO:0035335; F:GO:0008138; F:GO:0016787
XR_003474582.1	0.251284	1.29363	T1	C1	-2.60465	-0.293195	0.00173281	0.00953426	glycan biosynthesis class F -like isoform X1	1607	XP_004512422.1phosphatidylinositol-glycan biosynthesis class F protein-like isoform X1 [Cicer arietinum]	XP_004512422	1.8e-167	1	487	249	249	4	C:endoplasmic reticulum membrane; P:GPI anchor biosynthetic process; C:membrane; C:integral component of membrane	C:GO:0005789; P:GO:0006506; C:GO:0016020; C:GO:0016021
XR_003474726.1	0.86983	2.66488	T1	C1	-1.8665	0.886548	0.0102054	0.0449922	PNY05239.1retrotransposon-related protein	4805	PNY05239.1retrotransposon-related protein [Trifolium pratense]	PNY05239	1.1e-55	0.578	223	327	189	2	F:nucleic acid binding; P:DNA integration	F:GO:0003676; P:GO:0015074
XR_189486.3	0.115977	2.43203	T1	C1	-4.61003	0.433453	2.30817e-07	2.40148e-06	ribosomal L23a-2	927	XP_004492087.160S ribosomal protein L23a-2 [Cicer arietinum]	XP_004492087	1.6e-97	1	294	155	155	4	F:structural constituent of ribosome; C:ribosome; C:intracellular; P:translation	F:GO:0003735; C:GO:0005840; C:GO:0005622; P:GO:0006412
XR_189552.3	112.285	373.782	T1	C1	-1.9898	7.99731	0.00331987	0.0169709	dependent glutamate chloroplastic	5226	XP_004493407.1ferredoxin-dependent glutamate synthase, chloroplastic [Cicer arietinum]	XP_004493407	0	1	3207	1617	1617	8	P:glutamate biosynthetic process; F:oxidoreductase activity, acting on the CH-NH2 group of donors; F:oxidoreductase activity; P:nitrogen compound metabolic process; F:catalytic activity; P:metabolic process; P:oxidation-reduction process; F:glutamate synthase activity	P:GO:0006537; F:GO:0016638; F:GO:0016491; P:GO:0006807; F:GO:0003824; P:GO:0008152; P:GO:0055114; F:GO:0015930
XR_189676.3	1.91363	6.85625	T1	C1	-2.0942	2.20296	0.00288362	0.0150275	-fucosyltransferase 1	2383	XP_004496631.1O-fucosyltransferase 1 [Cicer arietinum]	XP_004496631	0	1	1038	511	511	6	P:carbohydrate metabolic process; F:transferase activity, transferring glycosyl groups; C:membrane; C:integral component of membrane; F:transferase activity; P:fucose metabolic process	P:GO:0005975; F:GO:0016757; C:GO:0016020; C:GO:0016021; F:GO:0016740; P:GO:0006004
XR_189730.3	0	1.94045	T1	C1	-9.60755	0.0399217	2.97568e-09	5.08438e-08	XP_004498396.1dihydrofolate synthetase	2414	XP_004498396.1dihydrofolate synthetase [Cicer arietinum]	XP_004498396	0	1	1062	545	545	6	F:tetrahydrofolylpolyglutamate synthase activity; F:ATP binding; P:folic acid-containing compound biosynthetic process; P:biosynthetic process; P:tetrahydrofolylpolyglutamate biosynthetic process; F:ligase activity	F:GO:0004326; F:GO:0005524; P:GO:0009396; P:GO:0009058; P:GO:0046901; F:GO:0016874
XR_189878.3	17.9185	54.6689	T1	C1	-1.8639	5.2496	0.00590218	0.0281482	transcription factor 46	2302	XP_004501562.1bZIP transcription factor 46 [Cicer arietinum]	XP_004501562	4.5e-233	1	667	371	371	2	F:DNA-binding transcription factor activity; P:regulation of transcription, DNA-templated	F:GO:0003700; P:GO:0006355
XR_190017.3	0.328602	4.94167	T1	C1	-4.15313	1.49086	2.68596e-07	2.75738e-06	dehydrogenase [ubiquinone] iron-sulfur mitochondrial	2297	XP_004503119.1NADH dehydrogenase [ubiquinone] iron-sulfur protein 1, mitochondrial [Cicer arietinum]	XP_004503119	3.4e-25	0.8873	124	71	63	8	F:oxidoreductase activity; F:electron transfer activity; C:membrane; F:NADH dehydrogenase (ubiquinone) activity; P:oxidation-reduction process; P:ATP synthesis coupled electron transport; F:oxidoreductase activity, acting on NAD(P)H; F:iron-sulfur cluster binding	F:GO:0016491; F:GO:0009055; C:GO:0016020; F:GO:0008137; P:GO:0055114; P:GO:0042773; F:GO:0016651; F:GO:0051536
XR_190573.3	0.135307	1.65585	T1	C1	-3.8389	-0.0792875	1.33653e-05	0.000106053	polymerase lambda isoform X5	711	XP_027187132.1DNA polymerase lambda isoform X5 [Cicer arietinum]	XP_027187132	9.7e-20	0.8868	99.4	53	47		-	-

## Sheet: Up-regulated in GL 13001
Transcripts significantly up-regulated in GL 13001
Sequence_Name	T1	C1	sampleA	sampleB	logFC	logCPM	PValue	FDR	Sequence Description	Sequence Length	Blast Top Hit Description (HSP)	Blast Top Hit Accession	Blast Min E-Value	Blast Top Hit Similarity	Blast Top Hit Score	Blast Hit Alignment Length	Blast Top Hit Positives	#GOs	GOs	GOs.IDs
MSTRG.10004.1	1.12111	0.0776179	T1	C1	3.55585	-0.634501	0.00025588	0.00166999	---NA---	519									-	-
MSTRG.10018.1	13.724	2.19917	T1	C1	2.38554	2.92473	0.000701625	0.0042043	QUALITY PROTEIN: ribonucleoside-diphosphate reductase large subunit	3040	XP_027190942.1LOW QUALITY PROTEIN: ribonucleoside-diphosphate reductase large subunit [Cicer arietinum]	XP_027190942	0	0.9867	1348	678	669		-	-
MSTRG.10141.1	9.08489	0	T1	C1	11.5784	2.10248	9.21689e-14	5.1893e-12	cyclin-A3-1 isoform X1	1750	XP_004501541.1putative cyclin-A3-1 isoform X1 [Cicer arietinum]	XP_004501541	4.8e-250	1	700	356	356	1	C:nucleus	C:GO:0005634
MSTRG.10273.1	5.70222	0.258726	T1	C1	4.19415	1.52267	3.33572e-07	3.36686e-06	c oxidase subunit 2	1169	UDH54743.1cytochrome c oxidase subunit 2 [Stylosanthes viscosa]	UDH54743	8.9e-37	0.8511	144	94	80		-	-
MSTRG.10300.1	5.76021	0	T1	C1	10.9214	1.46809	6.77317e-12	2.22999e-10	length regulation TEL2 homolog isoform X1	4334	XP_004501823.1telomere length regulation protein TEL2 homolog isoform X1 [Cicer arietinum]	XP_004501823	0	0.7617	1831	1330	1013		-	-
MSTRG.10394.9	1.8943	0	T1	C1	9.31843	-0.0372597	1.31616e-07	1.46879e-06	threonine- kinase ATM isoform X2	5939	XP_012571740.1serine/threonine-protein kinase ATM isoform X2 [Cicer arietinum]	XP_012571740	0	0.9973	2949	1494	1490	8	F:nucleotide binding; F:ATP binding; P:phosphorylation; F:transferase activity; F:protein serine/threonine kinase activity; P:protein phosphorylation; P:cellular response to DNA damage stimulus; F:kinase activity	F:GO:0000166; F:GO:0005524; P:GO:0016310; F:GO:0016740; F:GO:0004674; P:GO:0006468; P:GO:0006974; F:GO:0016301
MSTRG.10397.3	5.4316	0.232854	T1	C1	4.27452	1.45153	3.05729e-07	3.09934e-06	KAI5407014.1hypothetical protein KIW84_053321	5779	KAI5407014.1hypothetical protein KIW84_053321 [Pisum sativum] ;KAI5407015.1 hypothetical protein KIW84_053321 [Pisum sativum]	KAI5407014	9.4e-139	0.9364	452	236	221		-	-
MSTRG.10532.4	3.65328	0	T1	C1	10.2649	0.84332	4.28161e-10	8.79928e-09	arginine-rich SC35-like splicing factor SCL30A isoform X2	1388	XP_012571803.1serine/arginine-rich SC35-like splicing factor SCL30A isoform X2 [Cicer arietinum]	XP_012571803	1.9e-73	0.9466	240	206	195	2	F:nucleic acid binding; F:RNA binding	F:GO:0003676; F:GO:0003723
MSTRG.10584.3	57.1188	0	T1	C1	14.2305	4.71657	1.40364e-21	1.4225e-18	kinase 3	4323	XP_012571824.1histidine kinase 3 [Cicer arietinum]	XP_012571824	0	1	2017	1021	1021	11	F:phosphorelay sensor kinase activity; P:signal transduction; P:phosphorelay signal transduction system; C:membrane; C:integral component of membrane; P:nucleoside metabolic process; F:transferase activity, transferring phosphorus-containing groups; P:phosphorylation; P:signal transduction by protein phosphorylation; F:kinase activity; C:intracellular	F:GO:0000155; P:GO:0007165; P:GO:0000160; C:GO:0016020; C:GO:0016021; P:GO:0009116; F:GO:0016772; P:GO:0016310; P:GO:0023014; F:GO:0016301; C:GO:0005622
MSTRG.10601.2	6.01149	1.19014	T1	C1	2.07948	1.80789	0.00368984	0.0186128	signal peptidase complex subunit 1	840	XP_027190372.1probable signal peptidase complex subunit 1 [Cicer arietinum]	XP_027190372	1.6e-60	1	197	98	98		-	-
MSTRG.10714.1	2.28089	0	T1	C1	9.58598	0.208971	2.7512e-08	3.82597e-07	hydrolase 1	2283	XP_004502464.1glutathione hydrolase 1 [Cicer arietinum]	XP_004502464	0	0.9983	1133	586	585	3	P:proteolysis; F:glutathione hydrolase activity; P:glutathione catabolic process	P:GO:0006508; F:GO:0036374; P:GO:0006751
MSTRG.10741.3	2.37753	0	T1	C1	9.64578	0.264308	1.92741e-08	2.76942e-07	XP_012571947.1cyclin-A1-1	2504	XP_012571947.1cyclin-A1-1 [Cicer arietinum]	XP_012571947	3e-283	0.7231	800	632	457	1	C:nucleus	C:GO:0005634
MSTRG.10967.3	7.86713	0	T1	C1	11.3709	1.90123	3.64351e-13	1.72495e-11	alpha- chloroplastic amyloplastic	2114	XP_004502866.14-alpha-glucanotransferase, chloroplastic/amyloplastic [Cicer arietinum]	XP_004502866	1.2e-284	0.9974	801	389	388	6	P:carbohydrate metabolic process; F:transferase activity, transferring glycosyl groups; P:glycogen metabolic process; F:beta-maltose 4-alpha-glucanotransferase activity; F:transferase activity; F:4-alpha-glucanotransferase activity	P:GO:0005975; F:GO:0016757; P:GO:0005977; F:GO:0102500; F:GO:0016740; F:GO:0004134
MSTRG.11136.2	8.44701	0	T1	C1	11.4735	2.00059	1.83968e-13	9.51526e-12	complex subunit 3	3445	XP_012572026.1condensin complex subunit 3 [Cicer arietinum]	XP_012572026	0	0.9981	1985	1040	1038	2	P:mitotic chromosome condensation; C:condensin complex	P:GO:0007076; C:GO:0000796
MSTRG.11181.1	1.87497	0	T1	C1	9.30366	-0.0507892	1.31616e-07	1.46879e-06	synthase-like isoform X2	1808	XP_004503184.3folylpolyglutamate synthase-like isoform X2 [Cicer arietinum]	XP_004503184	7.7e-290	1	803	397	397	8	F:tetrahydrofolylpolyglutamate synthase activity; F:ATP binding; P:folic acid-containing compound biosynthetic process; C:membrane; C:integral component of membrane; P:biosynthetic process; P:tetrahydrofolylpolyglutamate biosynthetic process; F:ligase activity	F:GO:0004326; F:GO:0005524; P:GO:0009396; C:GO:0016020; C:GO:0016021; P:GO:0009058; P:GO:0046901; F:GO:0016874
MSTRG.11182.3	4.38781	0	T1	C1	10.529	1.09344	8.23339e-11	2.02894e-09	NBR1 homolog	1837	XP_004515867.1protein NBR1 homolog [Cicer arietinum]	XP_004515867	4.5e-114	0.4426	372	671	297	3	F:zinc ion binding; F:ubiquitin binding; P:macroautophagy	F:GO:0008270; F:GO:0043130; P:GO:0016236
MSTRG.1121.2	7.44188	1.57823	T1	C1	1.98085	2.12685	0.00509064	0.024751	-L-fucosidase 1	2168	XP_004487063.1alpha-L-fucosidase 1 [Cicer arietinum]	XP_004487063	7e-189	1	557	266	266	2	P:carbohydrate metabolic process; F:alpha-L-fucosidase activity	P:GO:0005975; F:GO:0004560
MSTRG.1123.3	5.21898	0.724434	T1	C1	2.58991	1.53155	0.000478162	0.00295199	kinase EVAN	3180	XP_004487072.1dolichol kinase EVAN [Cicer arietinum]	XP_004487072	2.3e-164	0.9267	506	300	278		-	-
MSTRG.11243.3	2.53217	0	T1	C1	9.73657	0.348542	1.0643e-08	1.61211e-07	,ATP carrier ER-ANT1	1476	XP_004503276.1ADP,ATP carrier protein ER-ANT1 [Cicer arietinum] ;XP_012572076.1 ADP,ATP carrier protein ER-ANT1 [Cicer arietinum]	XP_004503276	9.4e-130	1	389	194	194	5	P:transmembrane transport; F:transmembrane transporter activity; C:membrane; C:integral component of membrane; C:mitochondrial inner membrane	P:GO:0055085; F:GO:0022857; C:GO:0016020; C:GO:0016021; C:GO:0005743
MSTRG.11575.2	92.7045	10.4008	T1	C1	2.90084	5.59211	3.83825e-05	0.000288069	sensitive aminopeptidase	3386	XP_004503697.1puromycin-sensitive aminopeptidase [Cicer arietinum]	XP_004503697	0	1	1914	955	955	4	F:zinc ion binding; P:proteolysis; F:aminopeptidase activity; F:metallopeptidase activity	F:GO:0008270; P:GO:0006508; F:GO:0004177; F:GO:0008237
MSTRG.11621.1	1.14044	0.103491	T1	C1	3.17666	-0.586881	0.00114329	0.00656927	responsive SAUR32-like	749	XP_012572129.1auxin-responsive protein SAUR32-like [Cicer arietinum]	XP_012572129	1.3e-109	1	323	151	151	1	P:response to auxin	P:GO:0009733
MSTRG.1179.3	102.485	25.6139	T1	C1	1.74551	5.93076	0.00957363	0.0425714	carboxylase 2-like	3281	XP_004487157.1phosphoenolpyruvate carboxylase 2-like [Cicer arietinum]	XP_004487157	0	0.9948	1894	965	960	4	F:catalytic activity; P:tricarboxylic acid cycle; P:carbon fixation; F:phosphoenolpyruvate carboxylase activity	F:GO:0003824; P:GO:0006099; P:GO:0015977; F:GO:0008964
MSTRG.12199.3	2.82211	0	T1	C1	9.8928	0.494043	4.47069e-09	7.31507e-08	-N-acetylglucosamine diphosphorylase 1-like	1995	XP_027191239.1UDP-N-acetylglucosamine diphosphorylase 1-like [Cicer arietinum]	XP_027191239	0	1	979	490	490		-	-
MSTRG.12287.5	3.32468	0	T1	C1	10.129	0.715348	1.02555e-09	1.94608e-08	XP_004504786.1uncharacterized protein LOC101493869	958	XP_004504786.1uncharacterized protein LOC101493869 [Cicer arietinum]	XP_004504786	5.8e-89	1	272	127	127	3	F:structural constituent of ribosome; C:large ribosomal subunit; P:translation	F:GO:0003735; C:GO:0015934; P:GO:0006412
MSTRG.12532.5	14.4778	0	T1	C1	12.2506	2.75862	1.02835e-15	1.08985e-13	-related 2 isoform X1	6418	XP_004505206.1 autophagy-related protein 2 isoform X1 [Cicer arietinum];XP_004505205.1autophagy-related protein 2 isoform X1 [Cicer arietinum]	XP_004505205	0	1	3700	1871	1871	2	P:autophagy; P:autophagy of peroxisome	P:GO:0006914; P:GO:0030242
MSTRG.12990.2	41.9065	8.33099	T1	C1	2.07548	4.57528	0.00244523	0.0129828	ribosomal L23a-like	858	XP_004505895.160S ribosomal protein L23a-like [Cicer arietinum]	XP_004505895	1.1e-96	1	291	153	153	4	F:structural constituent of ribosome; C:ribosome; C:intracellular; P:translation	F:GO:0003735; C:GO:0005840; C:GO:0005622; P:GO:0006412
MSTRG.13395.3	6.12747	0	T1	C1	11.0105	1.55365	3.81055e-12	1.33596e-10	response factor 9-like	1984	XP_012572936.1auxin response factor 9-like [Cicer arietinum]	XP_012572936	0	1	1134	574	574		-	-
MSTRG.13605.2	5.02568	0.59507	T1	C1	2.81821	1.45119	0.000199691	0.00133443	repeat-containing 43 isoform X3	2420	XP_027191905.1WD repeat-containing protein 43 isoform X3 [Cicer arietinum]	XP_027191905	0	1	993	580	580		-	-
MSTRG.13615.2	3.42133	0	T1	C1	10.1703	0.754202	7.92773e-10	1.53582e-08	D alpha 1	2772	XP_027191140.1phospholipase D alpha 1 [Cicer arietinum]	XP_027191140	0	0.9814	1627	808	793		-	-
MSTRG.13747.2	6.35942	1.3195	T1	C1	2.01205	1.89932	0.00460166	0.022604	reductase homolog At5g06060-like	1723	XP_004507158.1tropinone reductase homolog At5g06060-like [Cicer arietinum]	XP_004507158	3.5e-127	0.5168	385	505	261		-	-
MSTRG.1401.1	5.4316	0.672688	T1	C1	2.75402	1.56686	0.000248943	0.00162931	N-acetylglucosaminyltransferase subunit P	1224	XP_004487552.1phosphatidylinositol N-acetylglucosaminyltransferase subunit P [Cicer arietinum]	XP_004487552	3e-104	0.9938	315	162	161	6	P:GPI anchor biosynthetic process; F:transferase activity, transferring glycosyl groups; C:membrane; C:integral component of membrane; F:phosphatidylinositol N-acetylglucosaminyltransferase activity; F:transferase activity	P:GO:0006506; F:GO:0016757; C:GO:0016020; C:GO:0016021; F:GO:0017176; F:GO:0016740
MSTRG.14131.2	5.56691	0.879669	T1	C1	2.40373	1.64753	0.00103936	0.00602548	XP_004507736.1uncharacterized protein LOC101515272	2323	XP_004507736.1uncharacterized protein LOC101515272 [Cicer arietinum]	XP_004507736	1.5e-165	0.9886	493	264	261	4	P:DNA repair; F:DNA-3-methyladenine glycosylase activity; P:base-excision repair; F:catalytic activity	P:GO:0006281; F:GO:0008725; P:GO:0006284; F:GO:0003824
MSTRG.14187.1	1.87497	0	T1	C1	9.30366	-0.0507892	1.31616e-07	1.46879e-06	kinase 3	3035	XP_004507809.1diacylglycerol kinase 3 [Cicer arietinum]	XP_004507809	0	1	987	482	482	10	F:nucleotide binding; F:NAD+ kinase activity; F:ATP binding; P:signal transduction; P:metabolic process; F:diacylglycerol kinase activity; P:phosphorylation; F:transferase activity; P:protein kinase C-activating G-protein coupled receptor signaling pathway; F:kinase activity	F:GO:0000166; F:GO:0003951; F:GO:0005524; P:GO:0007165; P:GO:0008152; F:GO:0004143; P:GO:0016310; F:GO:0016740; P:GO:0007205; F:GO:0016301
MSTRG.14281.6	17.5512	2.92361	T1	C1	2.32996	3.28405	0.000881972	0.00517128	O-acyltransferase 1A-like isoform X2	2517	XP_027192833.1diacylglycerol O-acyltransferase 1A-like isoform X2 [Cicer arietinum]	XP_027192833	0	1	1054	526	526		-	-
MSTRG.14537.2	11.2305	0	T1	C1	11.8842	2.40021	1.20114e-14	9.23056e-13	KAI5415955.1hypothetical protein KIW84_041116, partial	1545	KAI5415955.1hypothetical protein KIW84_041116, partial [Pisum sativum]	KAI5415955	8e-106	0.8798	324	183	161		-	-
MSTRG.14674.1	10.9405	0	T1	C1	11.8465	2.3634	1.54942e-14	1.15247e-12	threonine phosphatase 2A 57 kDa regulatory subunit B kappa isoform-like	2677	XP_004508562.1serine/threonine protein phosphatase 2A 57 kDa regulatory subunit B' kappa isoform-like [Cicer arietinum]	XP_004508562	0	1	998	511	511	4	P:signal transduction; P:regulation of phosphoprotein phosphatase activity; C:protein phosphatase type 2A complex; F:protein phosphatase regulator activity	P:GO:0007165; P:GO:0043666; C:GO:0000159; F:GO:0019888
MSTRG.14690.5	8.00243	0.258726	T1	C1	4.68285	1.97548	1.69517e-08	2.47076e-07	--cysteine ligase 2- partial	3654	XP_004508627.1phosphopantothenate--cysteine ligase 2-like, partial [Cicer arietinum]	XP_004508627	7.3e-102	1	336	173	173	1	F:ligase activity	F:GO:0016874
MSTRG.14864.1	3.24736	0	T1	C1	10.0951	0.683477	1.24951e-09	2.33151e-08	mannosidase I MNS5	2171	XP_004508837.1alpha-mannosidase I MNS5 [Cicer arietinum]	XP_004508837	3.2e-263	1	748	360	360	7	F:catalytic activity; F:calcium ion binding; P:metabolic process; C:membrane; F:mannosyl-oligosaccharide 1,2-alpha-mannosidase activity; F:hydrolase activity, acting on glycosyl bonds; F:hydrolase activity	F:GO:0003824; F:GO:0005509; P:GO:0008152; C:GO:0016020; F:GO:0004571; F:GO:0016798; F:GO:0016787
MSTRG.15190.3	3.26669	0	T1	C1	10.1036	0.691512	1.16938e-09	2.19082e-08	P450 84A1-like	1896	XP_004509332.1cytochrome P450 84A1-like [Cicer arietinum]	XP_004509332	0	0.9866	1031	524	517	9	F:iron ion binding; F:oxidoreductase activity; F:oxidoreductase activity, acting on paired donors, with incorporation or reduction of molecular oxygen; F:metal ion binding; C:membrane; C:integral component of membrane; P:oxidation-reduction process; F:monooxygenase activity; F:heme binding	F:GO:0005506; F:GO:0016491; F:GO:0016705; F:GO:0046872; C:GO:0016020; C:GO:0016021; P:GO:0055114; F:GO:0004497; F:GO:0020037
MSTRG.15595.3	1.81698	0	T1	C1	9.25841	-0.0921846	1.81762e-07	1.95637e-06	-associated 2C-like	3118	XP_012573982.1UBP1-associated protein 2C-like [Cicer arietinum]	XP_012573982	8.4e-266	1	761	435	435	2	F:nucleic acid binding; F:RNA binding	F:GO:0003676; F:GO:0003723
MSTRG.1566.1	58.6845	0	T1	C1	14.2695	4.75537	1.07355e-21	1.16051e-18	fatty acid beta-oxidation multifunctional MFP2-like	2557	XP_004487834.1peroxisomal fatty acid beta-oxidation multifunctional protein MFP2-like [Cicer arietinum]	XP_004487834	0	1	1398	721	721	6	F:3-hydroxyacyl-CoA dehydrogenase activity; F:oxidoreductase activity; F:catalytic activity; P:metabolic process; P:oxidation-reduction process; P:fatty acid metabolic process	F:GO:0003857; F:GO:0016491; F:GO:0003824; P:GO:0008152; P:GO:0055114; P:GO:0006631
MSTRG.15755.1	16.9327	0	T1	C1	12.4765	2.98045	2.25522e-16	2.99741e-14	PAF1 homolog	2615	XP_012574096.1protein PAF1 homolog [Cicer arietinum]	XP_012574096	6.4e-301	1	853	657	657	3	P:histone modification; C:Cdc73/Paf1 complex; P:transcription elongation from RNA polymerase II promoter	P:GO:0016570; C:GO:0016593; P:GO:0006368
MSTRG.15952.1	2.64815	0.569198	T1	C1	1.9585	0.689317	0.00860166	0.0389	responsive SAUR32-like	873	XP_004510629.1auxin-responsive protein SAUR32-like [Cicer arietinum]	XP_004510629	1.4e-73	1	231	107	107	1	P:response to auxin	P:GO:0009733
MSTRG.16017.1	18.2471	0	T1	C1	12.5843	3.08653	1.08388e-16	1.61983e-14	succinic semialdehyde reductase 1	1134	XP_004510724.1glyoxylate/succinic semialdehyde reductase 1 [Cicer arietinum]	XP_004510724	6.1e-195	1	549	284	284	4	F:NADP binding; F:NAD binding; F:oxidoreductase activity; P:oxidation-reduction process	F:GO:0050661; F:GO:0051287; F:GO:0016491; P:GO:0055114
MSTRG.16129.1	18.885	4.11375	T1	C1	1.94326	3.45861	0.00473766	0.0232158	4-alpha-galacturonosyltransferase-like isoform X3	3128	XP_004510897.1polygalacturonate 4-alpha-galacturonosyltransferase-like isoform X3 [Cicer arietinum]	XP_004510897	0	1	1085	534	534	7	F:transferase activity, transferring glycosyl groups; F:polygalacturonate 4-alpha-galacturonosyltransferase activity; P:pectin biosynthetic process; C:Golgi apparatus; C:Golgi membrane; P:cell wall organization; F:transferase activity	F:GO:0016757; F:GO:0047262; P:GO:0045489; C:GO:0005794; C:GO:0000139; P:GO:0071555; F:GO:0016740
MSTRG.16270.2	28.6077	6.28705	T1	C1	1.93072	4.05588	0.00473182	0.0231942	(ide) b reductase chloroplastic	1283	XP_012574304.1chlorophyll(ide) b reductase NOL, chloroplastic [Cicer arietinum]	XP_012574304	5.8e-238	0.9446	662	361	341	2	F:oxidoreductase activity; P:oxidation-reduction process	F:GO:0016491; P:GO:0055114
MSTRG.16302.1	10.8632	2.19917	T1	C1	2.04837	2.64992	0.0033584	0.0171544	c oxidase copper chaperone 2-like	679	XP_027192912.1cytochrome c oxidase copper chaperone 2-like [Cicer arietinum]	XP_027192912	1.8e-47	1	161	80	80		-	-
MSTRG.16328.2	6.76534	0	T1	C1	11.1533	1.69108	1.51135e-12	5.99181e-11	CHROMATIN REMODELING 25 isoform X1	3108	XP_004511285.1protein CHROMATIN REMODELING 25 isoform X1 [Cicer arietinum]	XP_004511285	0	1	1261	646	646	1	F:ATP binding	F:GO:0005524
MSTRG.16379.4	3.36334	0	T1	C1	10.1457	0.731018	9.00933e-10	1.72577e-08	XP_004511452.1uncharacterized protein LOC101511091	1438	XP_004511452.1uncharacterized protein LOC101511091 [Cicer arietinum]	XP_004511452	6e-200	0.8981	567	324	291	3	F:nucleotidase activity; P:dephosphorylation; F:hydrolase activity	F:GO:0008252; P:GO:0016311; F:GO:0016787
MSTRG.16479.1	4.60043	0	T1	C1	10.5972	1.15833	5.53371e-11	1.41864e-09	glucose-6-phosphate 1-epimerase	1556	XP_004511533.1putative glucose-6-phosphate 1-epimerase [Cicer arietinum]	XP_004511533	1.2e-223	1	628	304	304		-	-
MSTRG.16526.3	14.1299	0	T1	C1	12.2155	2.72422	1.29695e-15	1.33524e-13	synthase isoform X1	1840	XP_004511614.1 hydroxymethylglutaryl-CoA synthase isoform X2 [Cicer arietinum];XP_004511613.1hydroxymethylglutaryl-CoA synthase isoform X1 [Cicer arietinum]	XP_004511613	0	1	935	466	466	9	F:catalytic activity; P:metabolic process; P:lipid metabolic process; P:steroid metabolic process; P:isoprenoid biosynthetic process; P:steroid biosynthetic process; F:transferase activity; F:hydroxymethylglutaryl-CoA synthase activity; P:sterol biosynthetic process	F:GO:0003824; P:GO:0008152; P:GO:0006629; P:GO:0008202; P:GO:0008299; P:GO:0006694; F:GO:0016740; F:GO:0004421; P:GO:0016126
MSTRG.16593.6	4.69708	0	T1	C1	10.6272	1.18687	4.56288e-11	1.19817e-09	mismatch repair MSH4 isoform X1	2741	XP_004511707.1DNA mismatch repair protein MSH4 isoform X1 [Cicer arietinum]	XP_004511707	0	0.7447	1051	846	630	3	F:ATP binding; P:mismatch repair; F:mismatched DNA binding	F:GO:0005524; P:GO:0006298; F:GO:0030983
MSTRG.16970.8	7.67383	1.24189	T1	C1	2.37028	2.10345	0.000921602	0.00538708	mismatch repair MLH3 isoform X4	4331	XP_012574610.1DNA mismatch repair protein MLH3 isoform X4 [Cicer arietinum]	XP_012574610	0	0.8841	1367	837	740	6	F:ATPase activity; F:ATP binding; P:reciprocal meiotic recombination; C:mismatch repair complex; P:mismatch repair; F:mismatched DNA binding	F:GO:0016887; F:GO:0005524; P:GO:0007131; C:GO:0032300; P:GO:0006298; F:GO:0030983
MSTRG.17139.1	56.5776	0.232854	T1	C1	7.65458	4.70988	8.31908e-17	1.29706e-14	transporter B family member 2-like	3970	XP_004512509.1ABC transporter B family member 2-like [Cicer arietinum]	XP_004512509	0	1	2355	1237	1237	7	F:nucleotide binding; F:ATPase activity; F:ATP binding; F:ATPase activity, coupled to transmembrane movement of substances; P:transmembrane transport; C:membrane; C:integral component of membrane	F:GO:0000166; F:GO:0016887; F:GO:0005524; F:GO:0042626; P:GO:0055085; C:GO:0016020; C:GO:0016021
MSTRG.17163.2	2.57083	0	T1	C1	9.75841	0.368834	9.80482e-09	1.50199e-07	carboxykinase (ATP)	2113	XP_004512540.1phosphoenolpyruvate carboxykinase (ATP) [Cicer arietinum]	XP_004512540	4.8e-212	1	620	299	299	7	F:phosphoenolpyruvate carboxykinase (ATP) activity; P:gluconeogenesis; F:phosphoenolpyruvate carboxykinase activity; F:ATP binding; F:purine nucleotide binding; P:phosphorylation; F:kinase activity	F:GO:0004612; P:GO:0006094; F:GO:0004611; F:GO:0005524; F:GO:0017076; P:GO:0016310; F:GO:0016301
MSTRG.17168.5	11.5204	0	T1	C1	11.921	2.4361	9.37052e-15	7.5406e-13	starch synthase chloroplastic amyloplastic isoform X5	2497	XP_004512535.1probable starch synthase 4, chloroplastic/amyloplastic isoform X5 [Cicer arietinum]	XP_004512535	0	1	1275	636	636		-	-
MSTRG.1727.5	26.3462	0	T1	C1	13.1142	3.60926	2.94017e-18	8.36402e-16	XP_012574468.1sucrose synthase-like	2771	XP_012574468.1sucrose synthase-like [Cicer arietinum]	XP_012574468	0	1	1624	806	806	4	F:transferase activity, transferring glycosyl groups; F:transferase activity; F:sucrose synthase activity; P:sucrose metabolic process	F:GO:0016757; F:GO:0016740; F:GO:0016157; P:GO:0005985
MSTRG.17764.3	21.3012	0	T1	C1	12.8076	3.30647	2.3832e-17	4.50754e-15	: Full=Beta-amylase ame: Full=1,4-alpha-D-glucan maltohydrolase	2073	O64407.1RecName: Full=Beta-amylase; AltName: Full=1,4-alpha-D-glucan maltohydrolase [Vigna unguiculata] ;CAA12395.1 beta amylase [Vigna unguiculata]	O64407	0	0.996	1035	496	494	3	F:beta-amylase activity; F:amylopectin maltohydrolase activity; P:polysaccharide catabolic process	F:GO:0016161; F:GO:0102229; P:GO:0000272
MSTRG.18182.12	8.11841	0	T1	C1	11.4162	1.94513	2.72514e-13	1.33298e-11	amino acid transporter mitochondrial-like isoform X1	1836	XP_012575268.1cationic amino acid transporter 3, mitochondrial-like isoform X1 [Cicer arietinum]	XP_012575268	2.1e-104	1	323	160	160	6	F:structural constituent of ribosome; C:membrane; C:integral component of membrane; C:ribosome; C:intracellular; P:translation	F:GO:0003735; C:GO:0016020; C:GO:0016021; C:GO:0005840; C:GO:0005622; P:GO:0006412
MSTRG.18245.2	33.7494	0	T1	C1	13.4714	3.96288	2.56201e-19	1.20414e-16	PAT1 homolog	3428	XP_012575327.1protein PAT1 homolog [Cicer arietinum]	XP_012575327	0	1	1739	880	880		-	-
MSTRG.18360.4	16.2175	4.062	T1	C1	1.74186	3.28382	0.0109009	0.0476118	synthase isoform X2	2409	XP_004514593.1folylpolyglutamate synthase isoform X2 [Cicer arietinum]	XP_004514593	0	1	1231	616	616	7	F:tetrahydrofolylpolyglutamate synthase activity; F:ATP binding; P:folic acid-containing compound biosynthetic process; P:biosynthetic process; P:tetrahydrofolylpolyglutamate biosynthetic process; P:one-carbon metabolic process; F:ligase activity	F:GO:0004326; F:GO:0005524; P:GO:0009396; P:GO:0009058; P:GO:0046901; P:GO:0006730; F:GO:0016874
MSTRG.18714.2	9.91606	1.91457	T1	C1	2.11649	2.50797	0.00253611	0.0134104	XP_004515230.1methylecgonone reductase-like	1457	XP_004515230.1methylecgonone reductase-like [Cicer arietinum]	XP_004515230	2.4e-149	1	439	213	213	2	F:oxidoreductase activity; P:oxidation-reduction process	F:GO:0016491; P:GO:0055114
MSTRG.18768.3	1.56569	0	T1	C1	9.04404	-0.28734	6.69157e-08	8.19515e-07	-P-Man:Man(7) c(2)-PP-Dol alpha-1,6-mannosyltransferase isoform X1	1826	XP_004515328.1dol-P-Man:Man(7)GlcNAc(2)-PP-Dol alpha-1,6-mannosyltransferase isoform X1 [Cicer arietinum]	XP_004515328	4.6e-308	1	855	425	425	6	C:endoplasmic reticulum membrane; F:transferase activity, transferring glycosyl groups; C:membrane; C:integral component of membrane; C:endoplasmic reticulum; F:transferase activity	C:GO:0005789; F:GO:0016757; C:GO:0016020; C:GO:0016021; C:GO:0005783; F:GO:0016740
MSTRG.19079.2	19.9674	1.75934	T1	C1	3.24791	3.35405	8.63781e-06	7.05069e-05	pectate lyase 18	1707	XP_004515847.1probable pectate lyase 18 [Cicer arietinum]	XP_004515847	4.6e-286	0.9161	793	441	404	4	P:pectin catabolic process; F:metal ion binding; F:pectate lyase activity; F:lyase activity	P:GO:0045490; F:GO:0046872; F:GO:0030570; F:GO:0016829
MSTRG.19225.2	9.97405	1.81108	T1	C1	2.20497	2.50078	0.001747	0.00960423	(A)-specific ribonuclease PARN	3645	XP_004516095.1poly(A)-specific ribonuclease PARN [Cicer arietinum]	XP_004516095	0	0.6403	1233	1126	721	1	F:nucleic acid binding	F:GO:0003676
MSTRG.19451.2	3.38267	0.620943	T1	C1	2.18632	0.987935	0.0034439	0.0175551	XP_027187002.1folylpolyglutamate synthase-like	1024	XP_027187002.1folylpolyglutamate synthase-like [Cicer arietinum]	XP_027187002	6.4e-37	0.4096	150	271	111		-	-
MSTRG.1967.3	27.5446	6.72688	T1	C1	1.77858	4.03402	0.00886849	0.0399396	-citrate synthase alpha chain 2-like	1906	XP_004488606.1ATP-citrate synthase alpha chain protein 2-like [Cicer arietinum] ;XP_004488607.1 ATP-citrate synthase alpha chain protein 2-like [Cicer arietinum]	XP_004488606	6.5e-306	1	846	423	423	1	F:ATP binding	F:GO:0005524
MSTRG.2176.1	2.06826	0.362217	T1	C1	2.25087	0.304255	0.00407279	0.0202857	XP_004488989.1NADH kinase	1797	XP_004488989.1NADH kinase [Cicer arietinum]	XP_004488989	1.9e-119	1	367	185	185	6	F:NAD+ kinase activity; P:metabolic process; P:NAD metabolic process; P:phosphorylation; F:kinase activity; P:NADP biosynthetic process	F:GO:0003951; P:GO:0008152; P:GO:0019674; P:GO:0016310; F:GO:0016301; P:GO:0006741
MSTRG.2203.1	9.16221	0.0776179	T1	C1	6.58326	2.12784	6.75135e-12	2.22733e-10	related RABA1b	1110	XP_004489015.1ras-related protein RABA1b [Cicer arietinum]	XP_004489015	1.1e-146	1	424	217	217	2	F:GTP binding; F:GTPase activity	F:GO:0005525; F:GO:0003924
MSTRG.2212.1	84.0449	15.9117	T1	C1	2.14609	5.56287	0.00169587	0.00934849	XP_027191567.1phosphoenolpyruvate carboxylase	3251	XP_027191567.1phosphoenolpyruvate carboxylase [Cicer arietinum]	XP_027191567	0	1	1898	966	966		-	-
MSTRG.2248.1	31.9324	0	T1	C1	13.3916	3.88379	4.44448e-19	1.89651e-16	ribosomal L19-1	1202	XP_004489107.160S ribosomal protein L19-1 [Cicer arietinum]	XP_004489107	5.8e-134	1	392	211	211	5	F:structural constituent of ribosome; C:cytosolic large ribosomal subunit; C:ribosome; C:intracellular; P:translation	F:GO:0003735; C:GO:0022625; C:GO:0005840; C:GO:0005622; P:GO:0006412
MSTRG.2294.3	1.56569	0	T1	C1	9.04404	-0.28734	6.69157e-08	8.19515e-07	hexakisphosphate and diphosphoinositol-pentakisphosphate kinase VIP2-like isoform X1	3589	XP_027187575.1inositol hexakisphosphate and diphosphoinositol-pentakisphosphate kinase VIP2-like isoform X1 [Cicer arietinum]	XP_027187575	0	1	2103	1059	1059		-	-
MSTRG.2331.3	2.86077	0.103491	T1	C1	4.50122	0.563516	1.40645e-06	1.26839e-05	DNA-directed RNA polymerases IV and V subunit 11	779	XP_004509165.1 DNA-directed RNA polymerases II, IV and V subunit 11 [Cicer arietinum] ;XP_004489205.1DNA-directed RNA polymerases II, IV and V subunit 11 [Cicer arietinum] ;XP_004509166.1 DNA-directed RNA polymerases II, IV and V subunit 11 [Cicer arietinum]	XP_004489205	1.1e-74	1	233	116	116	7	F:DNA binding; F:RNA polymerase II activity; F:DNA-directed 5'-3' RNA polymerase activity; P:transcription, DNA-templated; P:transcription by RNA polymerase II; F:protein dimerization activity; C:RNA polymerase II, core complex	F:GO:0003677; F:GO:0001055; F:GO:0003899; P:GO:0006351; P:GO:0006366; F:GO:0046983; C:GO:0005665
MSTRG.2368.1	46.6035	0.181108	T1	C1	7.73302	4.43139	1.62561e-16	2.29211e-14	KAA0875199.1GTP-binding protein	1207	KAA0875199.1GTP-binding protein [Enterobacter hormaechei]	KAA0875199	9.1e-131	0.9754	385	203	198		-	-
MSTRG.2541.1	17.4739	0	T1	C1	12.5219	3.02508	1.66235e-16	2.32371e-14	chromatid cohesion SCC2 isoform X1	6137	XP_004489457.1sister chromatid cohesion protein SCC2 isoform X1 [Cicer arietinum]	XP_004489457	0	0.9972	3507	1807	1802	5	C:nucleus; F:metal ion binding; P:regulation of gene expression; F:chromatin binding; P:cell cycle	C:GO:0005634; F:GO:0046872; P:GO:0010468; F:GO:0003682; P:GO:0007049
MSTRG.2667.2	27.0807	0	T1	C1	13.1539	3.64848	2.24455e-18	6.80287e-16	RRP6-like 2	2987	XP_004489673.1protein RRP6-like 2 [Cicer arietinum]	XP_004489673	0	1	1019	511	511	10	F:nucleotide binding; F:nucleic acid binding; P:nucleic acid phosphodiester bond hydrolysis; C:nuclear exosome (RNase complex); F:3'-5' exonuclease activity; F:catalytic activity; P:RNA processing; P:cellular metabolic process; P:nucleobase-containing compound metabolic process; C:intracellular	F:GO:0000166; F:GO:0003676; P:GO:0090305; C:GO:0000176; F:GO:0008408; F:GO:0003824; P:GO:0006396; P:GO:0044237; P:GO:0006139; C:GO:0005622
MSTRG.268.9	1.8943	0	T1	C1	9.31843	-0.0372597	1.31616e-07	1.46879e-06	factor U2af large subunit B-like isoform X1	2025	XP_004485754.1splicing factor U2af large subunit B-like isoform X1 [Cicer arietinum]	XP_004485754	8.6e-261	0.9973	738	373	372	5	F:nucleic acid binding; C:nucleus; P:RNA splicing; F:RNA binding; P:mRNA processing	F:GO:0003676; C:GO:0005634; P:GO:0008380; F:GO:0003723; P:GO:0006397
MSTRG.2686.2	6.66869	0.931415	T1	C1	2.58189	1.87572	0.000397563	0.00249669	glucose phosphorylase-like	2079	XP_004489707.1ADP-glucose phosphorylase-like [Cicer arietinum]	XP_004489707	7.2e-287	1	806	396	396	2	P:galactose metabolic process; F:UDP-glucose:hexose-1-phosphate uridylyltransferase activity	P:GO:0006012; F:GO:0008108
MSTRG.2793.2	17.1067	0.0776179	T1	C1	7.48383	3.00242	1.72371e-14	1.27045e-12	RNA small subunit methyltransferase NEP1-like isoform X3	1952	XP_027187766.1ribosomal RNA small subunit methyltransferase NEP1-like isoform X3 [Cicer arietinum]	XP_027187766	1.9e-183	1	531	296	296		-	-
MSTRG.3292.1	5.48959	0.413962	T1	C1	3.46645	1.51364	9.82287e-06	7.94205e-05	breakage syndrome 1 isoform X2	2474	XP_004490747.1nijmegen breakage syndrome 1 protein isoform X2 [Cicer arietinum]	XP_004490747	0	1	1022	547	547		-	-
MSTRG.3477.2	8.89159	0.724434	T1	C1	3.35824	2.19729	8.39199e-06	6.86386e-05	dehydrogenase chloroplastic-like isoform X2	1279	XP_027187832.1arogenate dehydrogenase 1, chloroplastic-like isoform X2 [Cicer arietinum]	XP_027187832	2.2e-169	1	484	243	243		-	-
MSTRG.3601.1	6.08881	1.26776	T1	C1	2.00695	1.83909	0.00500569	0.0243673	mitochondrial	1806	XP_012568581.1hydroxymethylglutaryl-CoA lyase, mitochondrial [Cicer arietinum]	XP_012568581	4.3e-298	1	825	424	424	5	F:catalytic activity; C:mitochondrion; F:hydroxymethylglutaryl-CoA lyase activity; F:lyase activity; P:ketone body biosynthetic process	F:GO:0003824; C:GO:0005739; F:GO:0004419; F:GO:0016829; P:GO:0046951
MSTRG.3794.2	1.75899	0.129363	T1	C1	3.48537	-0.0387589	0.000115018	0.000802673	ABC transporter G family member 26-like isoform X2	3341	XP_027187387.1 ABC transporter G family member 26-like isoform X2 [Cicer arietinum] ;XP_027187388.1 ABC transporter G family member 26-like isoform X2 [Cicer arietinum] ;XP_027187389.1 ABC transporter G family member 26-like isoform X2 [Cicer arietinum] ;XP_027187390.1 ABC transporter G family member 26-like isoform X2 [Cicer arietinum];XP_027187386.1ABC transporter G family member 26-like isofor…	XP_027187386	3.6e-259	1	755	381	381		-	-
MSTRG.3835.2	18.0538	1.62998	T1	C1	3.21261	3.21377	1.02397e-05	8.25031e-05	nuclear ribonucleo 1	2610	XP_004491591.1heterogeneous nuclear ribonucleoprotein 1 [Cicer arietinum]	XP_004491591	1e-275	1	781	481	481	2	F:nucleic acid binding; F:RNA binding	F:GO:0003676; F:GO:0003723
MSTRG.3836.7	24.2586	4.65707	T1	C1	2.1256	3.78186	0.00204167	0.0110851	kinase 2 isoform X4	6464	XP_004491583.1histidine kinase 2 isoform X4 [Cicer arietinum]	XP_004491583	0	1	2392	1204	1204	10	F:phosphorelay sensor kinase activity; P:signal transduction; P:phosphorelay signal transduction system; C:membrane; C:integral component of membrane; P:phosphorylation; F:transferase activity, transferring phosphorus-containing groups; P:signal transduction by protein phosphorylation; F:kinase activity; C:intracellular	F:GO:0000155; P:GO:0007165; P:GO:0000160; C:GO:0016020; C:GO:0016021; P:GO:0016310; F:GO:0016772; P:GO:0023014; F:GO:0016301; C:GO:0005622
MSTRG.4461.2	2.68681	0.388089	T1	C1	2.52899	0.622136	0.00131916	0.00746214	endo-1,4-beta-mannosidase 6	1451	XP_004492573.1mannan endo-1,4-beta-mannosidase 6 [Cicer arietinum]	XP_004492573	8e-176	1	512	249	249	5	P:carbohydrate metabolic process; P:metabolic process; F:hydrolase activity, hydrolyzing O-glycosyl compounds; F:hydrolase activity; F:hydrolase activity, acting on glycosyl bonds	P:GO:0005975; P:GO:0008152; F:GO:0004553; F:GO:0016787; F:GO:0016798
MSTRG.4657.8	33.0342	0	T1	C1	13.4405	3.93227	3.18201e-19	1.43323e-16	chromatid cohesion 1 4 isoform X2	4904	XP_004492871.1sister chromatid cohesion 1 protein 4 isoform X2 [Cicer arietinum]	XP_004492871	0	1	2425	1346	1346	1	C:nuclear chromosome	C:GO:0000228
MSTRG.4836.1	3.05407	0	T1	C1	10.0066	0.600507	2.15843e-09	3.81877e-08	alpha-3 chain-like	1877	XP_027188595.1tubulin alpha-3 chain-like [Cicer arietinum]	XP_027188595	0	1	907	450	450		-	-
MSTRG.5320.1	2.14558	0.465707	T1	C1	1.94337	0.403953	0.0109723	0.0478494	ribosomal S23-like	891	XP_004493945.140S ribosomal protein S23-like [Cicer arietinum] ;XP_004493947.1 40S ribosomal protein S23-like [Cicer arietinum]	XP_004493945	4.3e-94	1	285	142	142	5	F:structural constituent of ribosome; C:small ribosomal subunit; C:ribosome; C:intracellular; P:translation	F:GO:0003735; C:GO:0015935; C:GO:0005840; C:GO:0005622; P:GO:0006412
MSTRG.5333.3	3.17005	0	T1	C1	10.0604	0.650872	1.52845e-09	2.79254e-08	QUALITY PROTEIN: syntaxin-71	2100	XP_012569396.1LOW QUALITY PROTEIN: syntaxin-71 [Cicer arietinum]	XP_012569396	6.6e-132	0.7933	400	300	238		-	-
MSTRG.5556.3	31.3912	5.30389	T1	C1	2.30989	4.11913	0.000856551	0.00504779	catabolite repressor 4 homolog 2-like	3721	XP_012569655.1carbon catabolite repressor protein 4 homolog 2-like [Cicer arietinum]	XP_012569655	0	1	1196	600	600		-	-
MSTRG.5627.1	20.4893	0	T1	C1	12.7515	3.2512	3.47839e-17	6.2669e-15	GTP diphosphokinase chloroplastic isoform X3	3395	XP_004494394.1putative GTP diphosphokinase RSH1, chloroplastic isoform X3 [Cicer arietinum] ;XP_004494395.1 putative GTP diphosphokinase RSH1, chloroplastic isoform X1 [Cicer arietinum]	XP_004494394	0	1	1738	884	884	3	P:guanosine tetraphosphate metabolic process; P:phosphorylation; F:kinase activity	P:GO:0015969; P:GO:0016310; F:GO:0016301
MSTRG.5720.1	10.7279	0.413962	T1	C1	4.43267	2.39688	3.45711e-08	4.65977e-07	ribosomal mitochondrial	1723	XP_004494520.250S ribosomal protein L21, mitochondrial [Cicer arietinum]	XP_004494520	5.4e-219	1	620	348	348	5	F:RNA binding; F:structural constituent of ribosome; C:ribosome; C:intracellular; P:translation	F:GO:0003723; F:GO:0003735; C:GO:0005840; C:GO:0005622; P:GO:0006412
MSTRG.5721.4	20.6633	4.55358	T1	C1	1.92661	3.5907	0.0049429	0.0241122	transport Sec24-like At3g07100	4247	XP_012569610.1 protein transport protein Sec24-like At3g07100 [Cicer arietinum];XP_004494519.1protein transport protein Sec24-like At3g07100 [Cicer arietinum] ;XP_012569609.1 protein transport protein Sec24-like At3g07100 [Cicer arietinum]	XP_004494519	0	1	1923	1016	1016	5	F:zinc ion binding; P:ER to Golgi vesicle-mediated transport; P:protein transport; P:intracellular protein transport; C:COPII vesicle coat	F:GO:0008270; P:GO:0006888; P:GO:0015031; P:GO:0006886; C:GO:0030127
MSTRG.5752.2	8.09908	0.98316	T1	C1	2.78433	2.12343	0.000150209	0.00102748	pectinesterase pectinesterase inhibitor 21	4429	XP_004494574.1probable pectinesterase/pectinesterase inhibitor 21 [Cicer arietinum]	XP_004494574	0	1	1177	586	586	12	P:pectin catabolic process; P:negative regulation of catalytic activity; F:enzyme inhibitor activity; C:cell wall; C:membrane; F:aspartyl esterase activity; C:integral component of membrane; P:cell wall organization; C:extracellular region; P:cell wall modification; F:pectinesterase activity; F:hydrolase activity	P:GO:0045490; P:GO:0043086; F:GO:0004857; C:GO:0005618; C:GO:0016020; F:GO:0045330; C:GO:0016021; P:GO:0071555; C:GO:0005576; P:GO:0042545; F:GO:0030599; F:GO:0016787
MSTRG.5880.1	13.0861	0.129363	T1	C1	6.37848	2.63184	3.97683e-12	1.38378e-10	serine threonine phosphatase 2A regulatory subunit B delta isoform X1	2800	XP_004494751.1probable serine/threonine protein phosphatase 2A regulatory subunit B''delta isoform X1 [Cicer arietinum]	XP_004494751	0	0.9259	1056	580	537	1	F:calcium ion binding	F:GO:0005509
MSTRG.5965.3	11.6557	0	T1	C1	11.9378	2.45255	8.46473e-15	6.84567e-13	acidic ribosomal P1-1 isoform X2	697	XP_027188204.160S acidic ribosomal protein P1-1 isoform X2 [Cicer arietinum]	XP_027188204	5e-31	1	120	61	61		-	-
MSTRG.6136.1	10.9599	1.75934	T1	C1	2.38267	2.60564	0.00080386	0.0047641	carboxylase subunit mitochondrial isoform X1	3111	XP_004495178.1methylcrotonoyl-CoA carboxylase subunit alpha, mitochondrial isoform X1 [Cicer arietinum]	XP_004495178	6.1e-305	1	873	441	441	4	F:nucleotide binding; F:ATP binding; F:metal ion binding; F:ligase activity	F:GO:0000166; F:GO:0005524; F:GO:0046872; F:GO:0016874
MSTRG.6274.2	2.10692	0	T1	C1	9.47168	0.103498	5.29605e-08	6.66994e-07	kinase isozyme chloroplastic	2192	XP_004495407.1pyruvate kinase isozyme A, chloroplastic [Cicer arietinum]	XP_004495407	2.3e-272	1	771	397	397	8	F:magnesium ion binding; F:pyruvate kinase activity; F:potassium ion binding; F:catalytic activity; P:glycolytic process; P:phosphorylation; F:transferase activity; F:kinase activity	F:GO:0000287; F:GO:0004743; F:GO:0030955; F:GO:0003824; P:GO:0006096; P:GO:0016310; F:GO:0016740; F:GO:0016301
MSTRG.6452.1	4.92904	0	T1	C1	10.6967	1.25313	2.86157e-11	7.95207e-10	ubiquitin- ligase ATL6-like	4003	XP_012569855.1E3 ubiquitin-protein ligase ATL6-like [Cicer arietinum]	XP_012569855	4.8e-255	1	741	374	374		-	-
MSTRG.6460.1	16.6621	0.413962	T1	C1	5.06772	2.99802	6.34609e-10	1.25567e-08	#NAME?	2218	XP_004495732.1serine--tRNA ligase [Cicer arietinum]	XP_004495732	0	1	891	447	447	8	F:nucleotide binding; P:tRNA aminoacylation for protein translation; F:ATP binding; F:aminoacyl-tRNA ligase activity; C:cytoplasm; F:serine-tRNA ligase activity; F:ligase activity; P:seryl-tRNA aminoacylation	F:GO:0000166; P:GO:0006418; F:GO:0005524; F:GO:0004812; C:GO:0005737; F:GO:0004828; F:GO:0016874; P:GO:0006434
MSTRG.6461.1	14.0912	0	T1	C1	12.2115	2.72035	1.34126e-15	1.36354e-13	Rho GTPase 1-like	2375	XP_004495731.1mitochondrial Rho GTPase 1-like [Cicer arietinum]	XP_004495731	0	1	1267	644	644	11	F:nucleotide binding; F:GTP binding; C:integral component of mitochondrial outer membrane; F:GTPase activity; F:calcium ion binding; C:mitochondrion; C:membrane; C:integral component of membrane; C:mitochondrial outer membrane; P:mitochondrion organization; F:hydrolase activity	F:GO:0000166; F:GO:0005525; C:GO:0031307; F:GO:0003924; F:GO:0005509; C:GO:0005739; C:GO:0016020; C:GO:0016021; C:GO:0005741; P:GO:0007005; F:GO:0016787
MSTRG.6494.2	25.631	1.19014	T1	C1	4.17103	3.64571	4.56766e-08	5.91098e-07	ribosomal L18-like	979	XP_004495692.160S ribosomal protein L18-like [Cicer arietinum]	XP_004495692	6.6e-123	1	360	186	186	4	F:structural constituent of ribosome; C:ribosome; C:intracellular; P:translation	F:GO:0003735; C:GO:0005840; C:GO:0005622; P:GO:0006412
MSTRG.660.1	14.3812	0	T1	C1	12.2409	2.74915	1.09824e-15	1.15262e-13	galacturonosyltransferase 4	2742	XP_004486385.1probable galacturonosyltransferase 4 [Cicer arietinum] ;XP_012570034.1 probable galacturonosyltransferase 4 [Cicer arietinum]	XP_004486385	0	1	1294	660	660	9	F:transferase activity, transferring glycosyl groups; F:polygalacturonate 4-alpha-galacturonosyltransferase activity; C:membrane; C:integral component of membrane; P:pectin biosynthetic process; C:Golgi membrane; C:Golgi apparatus; P:cell wall organization; F:transferase activity	F:GO:0016757; F:GO:0047262; C:GO:0016020; C:GO:0016021; P:GO:0045489; C:GO:0000139; C:GO:0005794; P:GO:0071555; F:GO:0016740
MSTRG.6625.1	11.3078	0	T1	C1	11.8941	2.40987	1.12819e-14	8.73207e-13	synthase isoform X1	2309	XP_004495920.1CTP synthase isoform X1 [Cicer arietinum]	XP_004495920	0	1	1126	562	562	8	F:nucleotide binding; F:ATP binding; P:CTP biosynthetic process; P:'de novo' CTP biosynthetic process; P:glutamine metabolic process; P:pyrimidine nucleotide biosynthetic process; F:CTP synthase activity; F:ligase activity	F:GO:0000166; F:GO:0005524; P:GO:0006241; P:GO:0044210; P:GO:0006541; P:GO:0006221; F:GO:0003883; F:GO:0016874
MSTRG.691.2	13.4534	2.50964	T1	C1	2.16649	2.93259	0.0018971	0.0103731	NPR3 isoform X1	2639	XP_004486433.1regulatory protein NPR3 isoform X1 [Cicer arietinum]	XP_004486433	0	1	1128	590	590		-	-
MSTRG.6916.3	9.20087	0.310472	T1	C1	4.62337	2.17332	1.97218e-08	2.83125e-07	F-actin-capping subunit beta	1276	XP_012570093.1probable F-actin-capping protein subunit beta [Cicer arietinum]	XP_012570093	3.9e-97	1	301	152	152	5	P:barbed-end actin filament capping; F:actin binding; C:cytoplasm; C:F-actin capping protein complex; P:actin cytoskeleton organization	P:GO:0051016; F:GO:0003779; C:GO:0005737; C:GO:0008290; P:GO:0030036
MSTRG.7016.2	6.24344	0.569198	T1	C1	3.19492	1.71552	3.12735e-05	0.000236852	acetylesterase 9	1859	XP_004496556.2pectin acetylesterase 9 [Cicer arietinum]	XP_004496556	0	1	879	421	421	4	C:cell wall; P:cell wall organization; C:extracellular region; F:hydrolase activity	C:GO:0005618; P:GO:0071555; C:GO:0005576; F:GO:0016787
MSTRG.71.1	5.37361	0	T1	C1	10.8212	1.37212	1.30047e-11	3.94522e-10	XP_004485490.1importin-4	3626	XP_004485490.1importin-4 [Cicer arietinum]	XP_004485490	0	1	1119	694	694	3	P:intracellular protein transport; F:Ran GTPase binding; C:intracellular	P:GO:0006886; F:GO:0008536; C:GO:0005622
MSTRG.7364.1	1.3724	0	T1	C1	8.85433	-0.458713	1.93558e-07	2.06144e-06	decarboxylase peroxisomal	1859	XP_004497159.1diphosphomevalonate decarboxylase MVD2, peroxisomal [Cicer arietinum]	XP_004497159	3.3e-245	1	692	348	348	12	F:nucleotide binding; F:ATP binding; P:isopentenyl diphosphate biosynthetic process, mevalonate pathway; P:lipid metabolic process; F:lyase activity; C:cytosol; F:diphosphomevalonate decarboxylase activity; P:steroid metabolic process; P:isoprenoid biosynthetic process; P:steroid biosynthetic process; P:sterol biosynthetic process; F:carboxy-lyase activity	F:GO:0000166; F:GO:0005524; P:GO:0019287; P:GO:0006629; F:GO:0016829; C:GO:0005829; F:GO:0004163; P:GO:0008202; P:GO:0008299; P:GO:0006694; P:GO:0016126; F:GO:0016831
MSTRG.7452.2	1.81698	0	T1	C1	9.25841	-0.0921846	1.81762e-07	1.95637e-06	transporter B family member 20	4045	XP_004497307.1ABC transporter B family member 20 [Cicer arietinum]	XP_004497307	0	0.962	1917	1053	1013	7	F:nucleotide binding; F:ATPase activity; F:ATP binding; F:ATPase activity, coupled to transmembrane movement of substances; P:transmembrane transport; C:membrane; C:integral component of membrane	F:GO:0000166; F:GO:0016887; F:GO:0005524; F:GO:0042626; P:GO:0055085; C:GO:0016020; C:GO:0016021
MSTRG.7460.1	6.53339	0	T1	C1	11.103	1.64262	2.13537e-12	8.08996e-11	pectate lyase 21	1376	XP_004497319.1putative pectate lyase 21 [Cicer arietinum]	XP_004497319	1.8e-249	1	692	332	332	4	P:pectin catabolic process; F:metal ion binding; F:pectate lyase activity; F:lyase activity	P:GO:0045490; F:GO:0046872; F:GO:0030570; F:GO:0016829
MSTRG.7519.3	2.08759	0	T1	C1	9.4584	0.0912725	5.83643e-08	7.29204e-07	4-hydroxylase 1	1142	XP_004497417.1prolyl 4-hydroxylase 1 [Cicer arietinum]	XP_004497417	5.1e-209	1	585	287	287	6	F:L-ascorbic acid binding; F:iron ion binding; F:oxidoreductase activity, acting on paired donors, with incorporation or reduction of molecular oxygen; F:oxidoreductase activity; F:metal ion binding; P:oxidation-reduction process	F:GO:0031418; F:GO:0005506; F:GO:0016705; F:GO:0016491; F:GO:0046872; P:GO:0055114
MSTRG.763.3	4.09786	0	T1	C1	10.4304	0.9999	1.54169e-10	3.56613e-09	ubiquitin- ligase UPL6 isoform X1	3571	XP_004486523.1E3 ubiquitin-protein ligase UPL6 isoform X1 [Cicer arietinum]	XP_004486523	0	1	2017	1024	1024	4	F:ubiquitin-protein transferase activity; F:transferase activity; F:ligase activity; P:protein ubiquitination	F:GO:0004842; F:GO:0016740; F:GO:0016874; P:GO:0016567
MSTRG.7972.5	1.81698	0	T1	C1	9.25841	-0.0921846	1.81762e-07	1.95637e-06	splicing factor U2af small subunit B	1798	XP_004498198.1 splicing factor U2af small subunit B [Cicer arietinum] ;XP_027189615.1 splicing factor U2af small subunit B [Cicer arietinum];XP_004498197.1splicing factor U2af small subunit B [Cicer arietinum]	XP_004498197	1.3e-151	1	447	278	278	5	F:nucleic acid binding; C:U2AF; F:RNA binding; F:metal ion binding; P:mRNA splicing, via spliceosome	F:GO:0003676; C:GO:0089701; F:GO:0003723; F:GO:0046872; P:GO:0000398
MSTRG.801.4	2.37753	0	T1	C1	9.64578	0.264308	1.92741e-08	2.76942e-07	transporter C family member 13	1811	XP_012571450.1ABC transporter C family member 13 [Cicer arietinum]	XP_012571450	0	0.9964	1087	555	553		-	-
MSTRG.8127.2	11.733	1.34538	T1	C1	2.86739	2.63745	7.33314e-05	0.00052871	complex component RRP43	2871	XP_004498461.1exosome complex component RRP43 [Cicer arietinum]	XP_004498461	2.9e-107	1	345	178	178		-	-
MSTRG.8217.1	10.438	0	T1	C1	11.7787	2.29728	2.45878e-14	1.68735e-12	A 32 kDa subunit A	1278	XP_004498588.1replication protein A 32 kDa subunit A [Cicer arietinum]	XP_004498588	2.2e-188	1	534	271	271	6	F:nucleic acid binding; P:DNA repair; F:DNA binding; C:nucleus; P:DNA replication; P:DNA recombination	F:GO:0003676; P:GO:0006281; F:GO:0003677; C:GO:0005634; P:GO:0006260; P:GO:0006310
MSTRG.8287.3	1.68167	0	T1	C1	9.14695	-0.193851	3.63334e-08	4.80936e-07	ubiquitin-conjugating enzyme E2 23	2110	XP_027189866.1 probable ubiquitin-conjugating enzyme E2 23 [Cicer arietinum];XP_027189865.1probable ubiquitin-conjugating enzyme E2 23 [Cicer arietinum]	XP_027189865	3.9e-293	0.9215	816	446	411		-	-
MSTRG.8337.3	2.35821	0.181108	T1	C1	3.43007	0.357711	8.30948e-05	0.000592908	nucleic acid-binding C1D-like	1118	XP_004498803.1nuclear nucleic acid-binding protein C1D-like [Cicer arietinum]	XP_004498803	1.9e-48	0.9703	172	101	98		-	-
MSTRG.8633.3	16.6234	0.284599	T1	C1	5.60102	2.98228	5.52645e-11	1.41864e-09	-3 exoribonuclease 3 isoform X2	3822	XP_004499239.15'-3' exoribonuclease 3 isoform X2 [Cicer arietinum]	XP_004499239	0	0.9844	1123	578	569	11	F:nucleic acid binding; P:RNA phosphodiester bond hydrolysis, exonucleolytic; P:nucleic acid phosphodiester bond hydrolysis; F:5'-3' exoribonuclease activity; C:nucleus; F:zinc ion binding; F:exonuclease activity; F:nuclease activity; P:mRNA processing; P:nucleobase-containing compound metabolic process; F:hydrolase activity	F:GO:0003676; P:GO:0090503; P:GO:0090305; F:GO:0004534; C:GO:0005634; F:GO:0008270; F:GO:0004527; F:GO:0004518; P:GO:0006397; P:GO:0006139; F:GO:0016787
MSTRG.8652.1	20.7406	4.29486	T1	C1	2.01634	3.5782	0.00333819	0.0170592	sorting-associated 35B	3896	XP_004499290.1vacuolar protein sorting-associated protein 35B [Cicer arietinum]	XP_004499290	0	0.9682	1533	817	791	4	P:protein transport; C:cytosol; C:retromer, cargo-selective complex; P:retrograde transport, endosome to Golgi	P:GO:0015031; C:GO:0005829; C:GO:0030906; P:GO:0042147
MSTRG.8654.2	9.41349	0	T1	C1	11.6297	2.15227	6.63656e-14	3.92028e-12	26S proteasome non-ATPase regulatory subunit 3	1981	XP_004499304.1probable 26S proteasome non-ATPase regulatory subunit 3 [Cicer arietinum]	XP_004499304	1.2e-189	1	555	283	283	4	P:regulation of catalytic activity; P:regulation of protein catabolic process; C:proteasome complex; F:enzyme regulator activity	P:GO:0050790; P:GO:0042176; C:GO:0000502; F:GO:0030234
MSTRG.8704.2	13.55	0.413962	T1	C1	4.76951	2.71412	4.20384e-09	6.93442e-08	-2A isoform X2	3777	XP_004499371.1dynamin-2A isoform X2 [Cicer arietinum] ;XP_012570874.1 dynamin-2A isoform X1 [Cicer arietinum]	XP_004499371	0	1	1066	568	568	3	F:nucleotide binding; F:GTP binding; F:GTPase activity	F:GO:0000166; F:GO:0005525; F:GO:0003924
MSTRG.9159.2	4.19451	0.776179	T1	C1	2.17564	1.28801	0.0032809	0.0168141	-dependent kinase 2-like	2356	XP_004500067.1calcium-dependent protein kinase 2-like [Cicer arietinum]	XP_004500067	0	1	1075	548	548	6	F:ATP binding; F:calcium ion binding; F:protein kinase activity; P:phosphorylation; P:protein phosphorylation; F:kinase activity	F:GO:0005524; F:GO:0005509; F:GO:0004672; P:GO:0016310; P:GO:0006468; F:GO:0016301
MSTRG.976.3	6.66869	0	T1	C1	11.1326	1.67109	1.73295e-12	6.79561e-11	-galactosidase 17 isoform X2	2357	XP_027187323.1beta-galactosidase 17 isoform X2 [Cicer arietinum]	XP_027187323	6.2e-268	1	761	367	367		-	-
MSTRG.9789.1	2.84144	0.646816	T1	C1	1.87636	0.801474	0.0112543	0.0489048	BRASSINAZOLE-RESISTANT 1	1442	XP_004501038.1protein BRASSINAZOLE-RESISTANT 1 [Cicer arietinum]	XP_004501038	4.4e-203	0.9968	575	316	315	4	F:DNA-binding transcription factor activity; P:transcription, DNA-templated; P:regulation of transcription, DNA-templated; P:brassinosteroid mediated signaling pathway	F:GO:0003700; P:GO:0006351; P:GO:0006355; P:GO:0009742
MSTRG.9835.2	51.8612	4.57946	T1	C1	3.2459	4.72067	6.13518e-06	5.09771e-05	poly(A) polymerase 4-like	3841	XP_027190563.1nuclear poly(A) polymerase 4-like [Cicer arietinum]	XP_027190563	0	1	1046	518	518		-	-
MSTRG.988.1	2.97675	0	T1	C1	9.96968	0.565904	2.67065e-09	4.62409e-08	XP_004486847.1uncharacterized protein LOC101488224	2228	XP_004486847.1uncharacterized protein LOC101488224 [Cicer arietinum]	XP_004486847	4.8e-258	1	727	372	372	3	F:nucleotidase activity; P:dephosphorylation; F:hydrolase activity	F:GO:0008252; P:GO:0016311; F:GO:0016787
MSTRG.9940.3	1.31441	0	T1	C1	8.79218	-0.514563	2.57175e-07	2.64432e-06	XP_012571637.1syntaxin-32-like	1622	XP_012571637.1syntaxin-32-like [Cicer arietinum]	XP_012571637	1.3e-187	0.9621	539	343	330	7	P:membrane fusion; P:vesicle-mediated transport; C:membrane; C:integral component of membrane; F:SNAP receptor activity; P:intracellular protein transport; C:intracellular	P:GO:0061025; P:GO:0016192; C:GO:0016020; C:GO:0016021; F:GO:0005484; P:GO:0006886; C:GO:0005622
NM_001278977.1	4.67775	0.465707	T1	C1	3.06674	1.32555	6.26783e-05	0.00045688	I chitinase precursor	1324	CAA10189.1 class I chitinase [Cicer arietinum];NP_001265906.1class I chitinase precursor [Cicer arietinum]	NP_001265906	2.5e-253	1	701	328	328	8	F:chitinase activity; P:cell wall macromolecule catabolic process; P:carbohydrate metabolic process; F:chitin binding; P:chitin catabolic process; P:metabolic process; F:hydrolase activity; F:hydrolase activity, acting on glycosyl bonds	F:GO:0004568; P:GO:0016998; P:GO:0005975; F:GO:0008061; P:GO:0006032; P:GO:0008152; F:GO:0016787; F:GO:0016798
NM_001279101.1	312.675	4.42422	T1	C1	5.88749	7.18671	3.38556e-13	1.61699e-11	ame: Full=Isoflavone reductase Short=IFR ame: Full=2 -hydroxyisoflavone reductase ame: Full=NADPH:isoflavone oxidoreductase	1183	NP_001266030.1isoflavone reductase [Cicer arietinum] ;CAA43167.1 NADPH:isoflavone oxidoreductase [Cicer arietinum];Q00016.1 RecName: Full=Isoflavone reductase; Short=IFR; AltName: Full=2'-hydroxyisoflavone reductase; AltName: Full=NADPH:isoflavone oxidoreductase [Cicer arietinum]	NP_001266030	4.4e-228	1	635	318	318	3	F:oxidoreductase activity; P:oxidation-reduction process; F:2'-hydroxyisoflavone reductase activity	F:GO:0016491; P:GO:0055114; F:GO:0047526
NM_001279228.1	807.473	195.597	T1	C1	1.79071	8.89646	0.00781197	0.0357676	cyanogenic beta-glucosidase-like precursor	1754	CAG14979.1 non-cyanogenic beta-glucosidase [Cicer arietinum];NP_001266157.1non-cyanogenic beta-glucosidase-like precursor [Cicer arietinum]	NP_001266157	0	1	1060	511	511	7	P:carbohydrate metabolic process; P:metabolic process; F:beta-glucosidase activity; F:hydrolase activity, hydrolyzing O-glycosyl compounds; F:scopolin beta-glucosidase activity; F:hydrolase activity; F:hydrolase activity, acting on glycosyl bonds	P:GO:0005975; P:GO:0008152; F:GO:0008422; F:GO:0004553; F:GO:0102483; F:GO:0016787; F:GO:0016798
NM_001282318.1	11.8297	0.879669	T1	C1	3.49078	2.58961	3.54932e-06	3.01084e-05	2 -hydroxylase-like	1686	CAB43505.1 cytochrome P450 [Cicer arietinum];NP_001269247.1isoflavone 2'-hydroxylase-like [Cicer arietinum]	NP_001269247	0	1	994	499	499	10	F:iron ion binding; F:oxidoreductase activity, acting on paired donors, with incorporation or reduction of molecular oxygen; F:oxidoreductase activity; F:metal ion binding; F:aromatase activity; C:membrane; C:integral component of membrane; P:oxidation-reduction process; F:monooxygenase activity; F:heme binding	F:GO:0005506; F:GO:0016705; F:GO:0016491; F:GO:0046872; F:GO:0070330; C:GO:0016020; C:GO:0016021; P:GO:0055114; F:GO:0004497; F:GO:0020037
NM_001302274.1	7.49987	0	T1	C1	11.3019	1.83455	5.72615e-13	2.54034e-11	-amyrin 24-hydroxylase-like	1533	AIN25417.1 beta-amyrin 24-hydroxylase CYP93E5 [Cicer arietinum];NP_001289203.1beta-amyrin 24-hydroxylase-like [Cicer arietinum]	NP_001289203	0	1	1004	510	510	9	F:iron ion binding; F:metal ion binding; F:oxidoreductase activity; F:oxidoreductase activity, acting on paired donors, with incorporation or reduction of molecular oxygen; C:membrane; C:integral component of membrane; P:oxidation-reduction process; F:monooxygenase activity; F:heme binding	F:GO:0005506; F:GO:0046872; F:GO:0016491; F:GO:0016705; C:GO:0016020; C:GO:0016021; P:GO:0055114; F:GO:0004497; F:GO:0020037
NM_001309652.1	26.5008	0.853797	T1	C1	4.69715	3.67058	2.05698e-09	3.65323e-08	2 -hydroxylase	1735	NP_001296581.1isoflavone 2'-hydroxylase [Cicer arietinum] ;CAA10067.1 cytochrome P450 [Cicer arietinum]	NP_001296581	0	0.998	990	498	497	10	F:iron ion binding; F:oxidoreductase activity, acting on paired donors, with incorporation or reduction of molecular oxygen; F:oxidoreductase activity; F:metal ion binding; F:aromatase activity; C:membrane; C:integral component of membrane; P:oxidation-reduction process; F:monooxygenase activity; F:heme binding	F:GO:0005506; F:GO:0016705; F:GO:0016491; F:GO:0046872; F:GO:0070330; C:GO:0016020; C:GO:0016021; P:GO:0055114; F:GO:0004497; F:GO:0020037
NM_001309690.1	803.993	20.7498	T1	C1	5.02104	8.56794	8.37096e-11	2.06128e-09	endochitinase precursor	1058	P36908.1 RecName: Full=Acidic endochitinase; Flags: Precursor [Cicer arietinum] ;NP_001296619.1acidic endochitinase precursor [Cicer arietinum] ;CAA49998.1 chitinase [Cicer arietinum]	NP_001296619	6.4e-174	0.9801	495	251	246	10	F:chitinase activity; P:carbohydrate metabolic process; C:extracellular space; P:polysaccharide catabolic process; P:chitin catabolic process; P:metabolic process; C:extracellular region; F:hydrolase activity, hydrolyzing O-glycosyl compounds; F:hydrolase activity, acting on glycosyl bonds; F:hydrolase activity	F:GO:0004568; P:GO:0005975; C:GO:0005615; P:GO:0000272; P:GO:0006032; P:GO:0008152; C:GO:0005576; F:GO:0004553; F:GO:0016798; F:GO:0016787
NM_001309700.2	1283.31	23.6735	T1	C1	5.5055	9.23001	3.38644e-12	1.21485e-10	synthase precursor	1951	NP_001296629.2isoflavone synthase precursor [Cicer arietinum]	NP_001296629	0	1	1032	524	524	7	F:iron ion binding; F:metal ion binding; F:oxidoreductase activity, acting on paired donors, with incorporation or reduction of molecular oxygen; F:oxidoreductase activity; P:oxidation-reduction process; F:monooxygenase activity; F:heme binding	F:GO:0005506; F:GO:0046872; F:GO:0016705; F:GO:0016491; P:GO:0055114; F:GO:0004497; F:GO:0020037
NM_001309714.1	73.3943	0.310472	T1	C1	7.61879	5.08369	5.11735e-17	8.55441e-15	2 -hydroxylase-like	1755	NP_001296643.1isoflavone 2'-hydroxylase-like [Cicer arietinum] ;CAB41490.1 cytochrome P450 monooxygenase [Cicer arietinum]	NP_001296643	0	0.998	990	498	497	10	F:iron ion binding; F:oxidoreductase activity, acting on paired donors, with incorporation or reduction of molecular oxygen; F:oxidoreductase activity; F:metal ion binding; C:membrane; F:aromatase activity; C:integral component of membrane; P:oxidation-reduction process; F:monooxygenase activity; F:heme binding	F:GO:0005506; F:GO:0016705; F:GO:0016491; F:GO:0046872; C:GO:0016020; F:GO:0070330; C:GO:0016021; P:GO:0055114; F:GO:0004497; F:GO:0020037
NM_001364784.1	27.158	6.41641	T1	C1	1.82633	4.00328	0.00733535	0.0338724	ribosomal L18	875	NP_001351713.160S ribosomal protein L18 [Cicer arietinum]	NP_001351713	1.1e-124	1	363	187	187		-	-
NM_001364787.1	215.138	4.08788	T1	C1	5.4621	6.65612	5.77335e-12	1.94415e-10	3 -hydroxylase-like	1765	NP_001351716.1isoflavone 3'-hydroxylase-like [Cicer arietinum]	NP_001351716	0	1	1000	500	500		-	-
NM_001364899.1	83.7163	17.8004	T1	C1	1.97864	5.5894	0.0035907	0.0181665	shock -II-like	726	NP_001351828.1heat shock protein HSP17.6-II-like [Cicer arietinum]	NP_001351828	6.8e-104	1	308	157	157		-	-
XM_004485348.3	18.2278	4.26898	T1	C1	1.83876	3.42964	0.00721987	0.0334057	S-methyltransferase isoform X1	3578	XP_004485405.1methionine S-methyltransferase isoform X1 [Cicer arietinum]	XP_004485405	0	1	2176	1093	1093	7	F:pyridoxal phosphate binding; F:catalytic activity; F:methyltransferase activity; P:biosynthetic process; F:transferase activity; F:methionine S-methyltransferase activity; P:methylation	F:GO:0030170; F:GO:0003824; F:GO:0008168; P:GO:0009058; F:GO:0016740; F:GO:0030732; P:GO:0032259
XM_004485507.3	8.29238	0.931415	T1	C1	2.89615	2.14377	8.17058e-05	0.000584411	XP_004485564.1uncharacterized protein LOC101509972	962	XP_004485564.1uncharacterized protein LOC101509972 [Cicer arietinum]	XP_004485564	8.5e-136	0.9814	394	215	211	3	F:hydro-lyase activity; C:cytoplasm; P:fatty acid biosynthetic process	F:GO:0016836; C:GO:0005737; P:GO:0006633
XM_004485508.3	6.30143	0	T1	C1	11.0509	1.59246	2.94547e-12	1.08056e-10	peroxidase 2-like	1288	XP_004485565.1cationic peroxidase 2-like [Cicer arietinum]	XP_004485565	4e-230	1	642	325	325	9	F:peroxidase activity; P:response to oxidative stress; F:oxidoreductase activity; F:metal ion binding; P:cellular oxidant detoxification; P:oxidation-reduction process; C:extracellular region; F:heme binding; P:hydrogen peroxide catabolic process	F:GO:0004601; P:GO:0006979; F:GO:0016491; F:GO:0046872; P:GO:0098869; P:GO:0055114; C:GO:0005576; F:GO:0020037; P:GO:0042744
XM_004485599.3	18.4984	0.336344	T1	C1	5.5161	3.13575	5.02211e-11	1.29786e-09	-related 1B-like	730	XP_004485656.1pathogenesis-related protein 1B-like [Cicer arietinum]	XP_004485656	2.8e-118	1	344	160	160	1	C:extracellular region	C:GO:0005576
XM_004485622.2	1.66234	0.155236	T1	C1	3.14549	-0.0888635	0.000312634	0.00200291	NAD(P)H dehydrogenase (quinone) FQR1-like 1	1030	XP_004485679.1probable NAD(P)H dehydrogenase (quinone) FQR1-like 1 [Cicer arietinum]	XP_004485679	3e-141	1	408	203	203	4	F:NAD(P)H dehydrogenase (quinone) activity; F:FMN binding; F:oxidoreductase activity; P:oxidation-reduction process	F:GO:0003955; F:GO:0010181; F:GO:0016491; P:GO:0055114
XM_004485691.3	163.876	0.155236	T1	C1	9.76619	6.23353	1.51854e-22	2.23846e-19	oxidase chloroplastic-like	2030	XP_004485748.1polyphenol oxidase A1, chloroplastic-like [Cicer arietinum]	XP_004485748	0	1	1212	601	601	6	F:metal ion binding; F:oxidoreductase activity; P:metabolic process; F:catechol oxidase activity; P:oxidation-reduction process; P:pigment biosynthetic process	F:GO:0046872; F:GO:0016491; P:GO:0008152; F:GO:0004097; P:GO:0055114; P:GO:0046148
XM_004485802.3	21.997	0.98316	T1	C1	4.22548	3.42483	3.93727e-08	5.19048e-07	related genes transcriptional activator PTI5-like	941	XP_004485859.1pathogenesis-related genes transcriptional activator PTI5-like [Cicer arietinum]	XP_004485859	4.2e-88	1	271	170	170	5	F:DNA binding; C:nucleus; F:DNA-binding transcription factor activity; P:transcription, DNA-templated; P:regulation of transcription, DNA-templated	F:GO:0003677; C:GO:0005634; F:GO:0003700; P:GO:0006351; P:GO:0006355
XM_004485812.3	3.9239	0.879669	T1	C1	1.89946	1.24442	0.00944171	0.0420366	hydrolase mitochondrial	1104	XP_004485869.1nudix hydrolase 15, mitochondrial [Cicer arietinum]	XP_004485869	2.8e-157	1	451	231	231		-	-
XM_004485858.3	18.479	0.258726	T1	C1	5.88993	3.12746	7.47226e-12	2.42568e-10	LRR receptor-like serine threonine- kinase At3g47570 isoform X1	3832	XP_004485915.2probable LRR receptor-like serine/threonine-protein kinase At3g47570 isoform X1 [Cicer arietinum]	XP_004485915	0	1	1146	1214	1214	10	F:nucleotide binding; F:ATP binding; C:membrane; C:integral component of membrane; F:protein kinase activity; P:phosphorylation; F:transferase activity; F:protein serine/threonine kinase activity; P:protein phosphorylation; F:kinase activity	F:GO:0000166; F:GO:0005524; C:GO:0016020; C:GO:0016021; F:GO:0004672; P:GO:0016310; F:GO:0016740; F:GO:0004674; P:GO:0006468; F:GO:0016301
XM_004485965.3	5.81819	0.957287	T1	C1	2.34573	1.71804	0.00116884	0.00670657	XP_004486022.1gibberellin 2-beta-dioxygenase-like	1414	XP_004486022.1gibberellin 2-beta-dioxygenase-like [Cicer arietinum]	XP_004486022	2e-243	1	677	334	334	4	F:dioxygenase activity; F:oxidoreductase activity; F:metal ion binding; P:oxidation-reduction process	F:GO:0051213; F:GO:0016491; F:GO:0046872; P:GO:0055114
XM_004485975.3	2.8801	0.181108	T1	C1	3.71817	0.609449	1.78693e-05	0.00013927	N-acetylmuramoyl-pentapeptide-transferase homolog	2331	XP_004486032.1phospho-N-acetylmuramoyl-pentapeptide-transferase homolog [Cicer arietinum]	XP_004486032	0	1	980	504	504	4	C:membrane; C:integral component of membrane; F:transferase activity; F:phospho-N-acetylmuramoyl-pentapeptide-transferase activity	C:GO:0016020; C:GO:0016021; F:GO:0016740; F:GO:0008963
XM_004485976.3	9.76142	2.14743	T1	C1	1.92844	2.52123	0.00582561	0.0278194	P450 710A11-like	2311	XP_004486033.1cytochrome P450 710A11-like [Cicer arietinum]	XP_004486033	0	1	1032	515	515	9	F:iron ion binding; F:oxidoreductase activity; F:oxidoreductase activity, acting on paired donors, with incorporation or reduction of molecular oxygen; F:metal ion binding; C:membrane; C:integral component of membrane; P:oxidation-reduction process; F:monooxygenase activity; F:heme binding	F:GO:0005506; F:GO:0016491; F:GO:0016705; F:GO:0046872; C:GO:0016020; C:GO:0016021; P:GO:0055114; F:GO:0004497; F:GO:0020037
XM_004486054.3	33.846	4.29486	T1	C1	2.72279	4.1665	0.000112892	0.000789196	kinase chloroplastic isoform X2	1297	XP_004486111.1guanylate kinase 3, chloroplastic isoform X2 [Cicer arietinum]	XP_004486111	1.4e-193	1	548	284	284	6	P:purine nucleotide metabolic process; P:GDP metabolic process; P:GMP metabolic process; F:guanylate kinase activity; P:phosphorylation; F:kinase activity	P:GO:0006163; P:GO:0046710; P:GO:0046037; F:GO:0004385; P:GO:0016310; F:GO:0016301
XM_004486139.2	58.3946	11.4098	T1	C1	2.10051	5.04742	0.00212377	0.0114962	--fructose 6-phosphate 1-phosphotransferase subunit beta	1909	XP_004486196.1pyrophosphate--fructose 6-phosphate 1-phosphotransferase subunit beta [Cicer arietinum]	XP_004486196	0	1	1122	562	562	14	P:metabolic process; P:glycolytic process; P:fructose 6-phosphate metabolic process; P:glycolytic process through fructose-6-phosphate; P:carbohydrate phosphorylation; F:6-phosphofructokinase activity; F:ATP binding; F:diphosphate-fructose-6-phosphate 1-phosphotransferase activity; C:cytoplasm; F:metal ion binding; F:catalytic activity; P:phosphorylation; F:transferase activity; F:kinase activity	P:GO:0008152; P:GO:0006096; P:GO:0006002; P:GO:0061615; P:GO:0046835; F:GO:0003872; F:GO:0005524; F:GO:0047334; C:GO:0005737; F:GO:0046872; F:GO:0003824; P:GO:0016310; F:GO:0016740; F:GO:0016301
XM_004486154.3	2.26156	0	T1	C1	9.57372	0.197637	3.01324e-08	4.11277e-07	alkaline ceramidase	1569	XP_004486210.1 alkaline ceramidase [Cicer arietinum] ;XP_004486209.1alkaline ceramidase [Cicer arietinum] ;XP_004486211.1 alkaline ceramidase [Cicer arietinum]	XP_004486209	4e-187	1	534	255	255	4	F:hydrolase activity, acting on carbon-nitrogen (but not peptide) bonds, in linear amides; C:membrane; C:integral component of membrane; P:ceramide metabolic process	F:GO:0016811; C:GO:0016020; C:GO:0016021; P:GO:0006672
XM_004486183.3	4.81306	0	T1	C1	10.6624	1.22039	3.60363e-11	9.74693e-10	isoform X1	7032	XP_004486240.1separase isoform X1 [Cicer arietinum]	XP_004486240	0	1	4314	2163	2163	3	C:nucleus; P:proteolysis; F:peptidase activity	C:GO:0005634; P:GO:0006508; F:GO:0008233
XM_004486538.3	8.19573	1.06078	T1	C1	2.69208	2.15146	0.000233309	0.0015337	receptor RAD23b-like isoform X3	1667	XP_004486595.1ubiquitin receptor RAD23b-like isoform X3 [Cicer arietinum]	XP_004486595	1.2e-252	1	706	373	373	4	C:nucleus; P:proteasome-mediated ubiquitin-dependent protein catabolic process; P:nucleotide-excision repair; F:damaged DNA binding	C:GO:0005634; P:GO:0043161; P:GO:0006289; F:GO:0003684
XM_004486613.3	37.0741	0	T1	C1	13.607	4.09726	1.01336e-19	5.38741e-17	D alpha 1-like	2848	XP_004486669.1phospholipase D alpha 1-like [Cicer arietinum] ;XP_004486670.1 phospholipase D alpha 1-like [Cicer arietinum]	XP_004486669	0	1	1688	809	809	8	P:phosphatidylcholine metabolic process; F:catalytic activity; F:calcium ion binding; C:membrane; P:lipid catabolic process; F:phospholipase D activity; F:N-acylphosphatidylethanolamine-specific phospholipase D activity; F:hydrolase activity	P:GO:0046470; F:GO:0003824; F:GO:0005509; C:GO:0016020; P:GO:0016042; F:GO:0004630; F:GO:0070290; F:GO:0016787
XM_004486639.3	7.49987	0	T1	C1	11.3019	1.83455	5.72615e-13	2.54034e-11	- thioesterase 2	1386	XP_004486696.1acyl-protein thioesterase 2 [Cicer arietinum]	XP_004486696	2.8e-187	1	532	257	257	1	F:hydrolase activity	F:GO:0016787
XM_004486649.3	822.608	140.1	T1	C1	2.29892	8.82391	0.000789848	0.00469034	drug resistance 1-like	4753	XP_004486706.1pleiotropic drug resistance protein 1-like [Cicer arietinum]	XP_004486706	0	1	2771	1423	1423	5	F:nucleotide binding; F:ATPase activity; F:ATP binding; C:membrane; C:integral component of membrane	F:GO:0000166; F:GO:0016887; F:GO:0005524; C:GO:0016020; C:GO:0016021
XM_004486653.3	3.38267	0	T1	C1	10.1539	0.738788	9.00933e-10	1.72577e-08	-A2-4 isoform X1	1923	XP_004486710.1cyclin-A2-4 isoform X1 [Cicer arietinum] ;XP_004486711.1 cyclin-A2-4 isoform X1 [Cicer arietinum]	XP_004486710	4.8e-297	1	825	447	447	1	C:nucleus	C:GO:0005634
XM_004486655.3	13.5693	2.53552	T1	C1	2.16409	2.94524	0.00198062	0.0107771	-A2-4 isoform X2	1919	XP_004486712.1cyclin-A2-4 isoform X2 [Cicer arietinum]	XP_004486712	2.4e-296	1	823	446	446	1	C:nucleus	C:GO:0005634
XM_004486722.2	19.2136	1.16427	T1	C1	3.78696	3.25705	4.98693e-07	4.84791e-06	transporter G family member 36	4680	XP_004486779.1ABC transporter G family member 36 [Cicer arietinum] ;XP_004486780.1 ABC transporter G family member 36 [Cicer arietinum]	XP_004486779	0	1	2865	1446	1446	5	F:nucleotide binding; F:ATPase activity; F:ATP binding; C:membrane; C:integral component of membrane	F:GO:0000166; F:GO:0016887; F:GO:0005524; C:GO:0016020; C:GO:0016021
XM_004486750.3	10.3413	0	T1	C1	11.7653	2.28421	2.69149e-14	1.81089e-12	threonine phosphatase 2A 55 kDa regulatory subunit B beta isoform-like isoform X2	2453	XP_004486807.1serine/threonine protein phosphatase 2A 55 kDa regulatory subunit B beta isoform-like isoform X2 [Cicer arietinum]	XP_004486807	0	1	1031	517	517	3	C:protein phosphatase type 2A complex; P:regulation of phosphoprotein phosphatase activity; F:protein phosphatase regulator activity	C:GO:0000159; P:GO:0043666; F:GO:0019888
XM_004486770.3	4.29116	0	T1	C1	10.4969	1.06294	1.01042e-10	2.44354e-09	XP_004486827.1protein HOTHEAD	2047	XP_004486827.1protein HOTHEAD [Cicer arietinum]	XP_004486827	0	1	1172	583	583		-	-
XM_004486782.2	12.1969	0.155236	T1	C1	6.0185	2.53707	1.70167e-11	5.03056e-10	cell wall isozyme-like	1973	XP_004486839.1beta-fructofuranosidase, cell wall isozyme-like [Cicer arietinum]	XP_004486839	0	1	1201	578	578		-	-
XM_004486901.3	22.9635	0.181108	T1	C1	6.71202	3.42651	1.61486e-13	8.48486e-12	,ATP carrier mitochondrial-like	1698	XP_004486958.1ADP,ATP carrier protein, mitochondrial-like [Cicer arietinum]	XP_004486958	1.8e-254	1	711	362	362	5	P:transmembrane transport; F:transmembrane transporter activity; C:membrane; C:integral component of membrane; C:mitochondrial inner membrane	P:GO:0055085; F:GO:0022857; C:GO:0016020; C:GO:0016021; C:GO:0005743
XM_004486911.3	32.435	6.2353	T1	C1	2.12377	4.19849	0.00199469	0.0108482	dehydrogenase family 3 member F1-like	1757	XP_004486968.1aldehyde dehydrogenase family 3 member F1-like [Cicer arietinum]	XP_004486968	0	1	959	494	494	5	P:cellular aldehyde metabolic process; F:oxidoreductase activity; P:metabolic process; P:oxidation-reduction process; F:oxidoreductase activity, acting on the aldehyde or oxo group of donors, NAD or NADP as acceptor	P:GO:0006081; F:GO:0016491; P:GO:0008152; P:GO:0055114; F:GO:0016620
XM_004486963.3	31.8938	4.3466	T1	C1	2.61982	4.09509	0.00018872	0.00126581	UDP-glucuronic acid decarboxylase 6 isoform X1	1595	XP_004487020.1UDP-glucuronic acid decarboxylase 6 isoform X1 [Cicer arietinum] ;XP_004487021.1 UDP-glucuronic acid decarboxylase 6 isoform X1 [Cicer arietinum] ;XP_012571559.1 UDP-glucuronic acid decarboxylase 6 isoform X1 [Cicer arietinum]	XP_004487020	5.7e-246	1	687	350	350		-	-
XM_004486971.3	64.638	2.35441	T1	C1	4.52268	4.95474	3.33437e-09	5.64962e-08	XP_004487028.1probable histone H2A.1	770	XP_004487028.1probable histone H2A.1 [Cicer arietinum]	XP_004487028	1.3e-89	0.9667	272	150	145	5	F:DNA binding; C:nucleus; F:protein heterodimerization activity; C:chromosome; C:nucleosome	F:GO:0003677; C:GO:0005634; F:GO:0046982; C:GO:0005694; C:GO:0000786
XM_004487226.3	3.03474	0	T1	C1	9.99749	0.591936	2.31604e-09	4.06216e-08	#NAME?	2428	XP_004487282.1serine--tRNA ligase-like [Cicer arietinum] ;XP_004487283.1 serine--tRNA ligase-like [Cicer arietinum]	XP_004487282	0	1	893	447	447	8	F:nucleotide binding; P:tRNA aminoacylation for protein translation; F:ATP binding; F:aminoacyl-tRNA ligase activity; C:cytoplasm; F:serine-tRNA ligase activity; F:ligase activity; P:seryl-tRNA aminoacylation	F:GO:0000166; P:GO:0006418; F:GO:0005524; F:GO:0004812; C:GO:0005737; F:GO:0004828; F:GO:0016874; P:GO:0006434
XM_004487332.3	1.21776	0	T1	C1	8.68225	-0.61299	4.65727e-07	4.54205e-06	XP_004487389.1peroxidase 3	1358	XP_004487389.1peroxidase 3 [Cicer arietinum]	XP_004487389	1.1e-233	1	652	325	325	9	F:peroxidase activity; P:response to oxidative stress; F:metal ion binding; F:oxidoreductase activity; P:cellular oxidant detoxification; P:oxidation-reduction process; C:extracellular region; F:heme binding; P:hydrogen peroxide catabolic process	F:GO:0004601; P:GO:0006979; F:GO:0046872; F:GO:0016491; P:GO:0098869; P:GO:0055114; C:GO:0005576; F:GO:0020037; P:GO:0042744
XM_004487362.3	89.4958	21.6036	T1	C1	1.79562	5.72427	0.00781179	0.0357676	dehydratase prephenate dehydratase chloroplastic-like	1595	XP_004487419.1arogenate dehydratase/prephenate dehydratase 1, chloroplastic-like [Cicer arietinum]	XP_004487419	1.1e-256	1	715	365	365	2	P:L-phenylalanine biosynthetic process; F:prephenate dehydratase activity	P:GO:0009094; F:GO:0004664
XM_004487515.3	7.9831	0.879669	T1	C1	2.92357	2.08725	7.90515e-05	0.000566676	XP_004487572.1peroxidase P7-like	1225	XP_004487572.1peroxidase P7-like [Cicer arietinum]	XP_004487572	2.8e-227	1	633	317	317		-	-
XM_004487616.3	1.72033	0.103491	T1	C1	3.76849	-0.085297	7.08666e-05	0.000512535	of replication complex subunit 2	1415	XP_012572596.1 origin of replication complex subunit 2 [Cicer arietinum];XP_004487673.1origin of replication complex subunit 2 [Cicer arietinum]	XP_004487673	3.7e-255	1	708	362	362	3	C:origin recognition complex; C:nucleus; P:DNA replication	C:GO:0000808; C:GO:0005634; P:GO:0006260
XM_004487774.3	6.1468	0.362217	T1	C1	3.82092	1.64706	1.41416e-06	1.27499e-05	XP_004487831.1uncharacterized protein LOC101508272	1108	XP_004487831.1uncharacterized protein LOC101508272 [Cicer arietinum] ;XP_012573525.1 uncharacterized protein LOC101508272 [Cicer arietinum]	XP_004487831	2.5e-125	1	368	182	182		-	-
XM_004487784.3	6.05015	1.08665	T1	C1	2.21968	1.79285	0.00212866	0.0115132	chaperone dnaJ 49	1873	XP_012573597.1 chaperone protein dnaJ 49 [Cicer arietinum];XP_004487841.1chaperone protein dnaJ 49 [Cicer arietinum] ;XP_004487843.1 chaperone protein dnaJ 49 [Cicer arietinum]	XP_004487841	6.7e-204	0.9972	585	360	359	2	C:membrane; C:integral component of membrane	C:GO:0016020; C:GO:0016021
XM_004487875.3	13.2214	1.94045	T1	C1	2.51208	2.85278	0.000414359	0.00259264	glycerol-3-phosphate acyltransferase 9	1578	XP_004487932.1 glycerol-3-phosphate acyltransferase 9 [Cicer arietinum] ;XP_004487931.1glycerol-3-phosphate acyltransferase 9 [Cicer arietinum] ;XP_012573636.1 glycerol-3-phosphate acyltransferase 9 [Cicer arietinum] ;XP_027188313.1 glycerol-3-phosphate acyltransferase 9 [Cicer arietinum]	XP_004487931	5.7e-281	1	776	376	376	5	F:transferase activity, transferring acyl groups; P:metabolic process; C:membrane; C:integral component of membrane; F:transferase activity	F:GO:0016746; P:GO:0008152; C:GO:0016020; C:GO:0016021; F:GO:0016740
XM_004487940.3	25.5537	4.78644	T1	C1	2.16112	3.84991	0.0017136	0.00943978	ligase 4 isoform X2	3924	XP_004487997.1DNA ligase 4 isoform X2 [Cicer arietinum]	XP_004487997	0	1	2289	1168	1168	12	F:nucleotide binding; P:DNA ligation involved in DNA repair; P:DNA repair; F:DNA binding; F:ATP binding; F:DNA ligase (ATP) activity; P:DNA replication; P:DNA recombination; P:DNA biosynthetic process; P:cellular response to DNA damage stimulus; F:DNA ligase activity; F:ligase activity	F:GO:0000166; P:GO:0051103; P:GO:0006281; F:GO:0003677; F:GO:0005524; F:GO:0003910; P:GO:0006260; P:GO:0006310; P:GO:0071897; P:GO:0006974; F:GO:0003909; F:GO:0016874
XM_004487984.3	8.23439	1.06078	T1	C1	2.69887	2.15723	0.000223445	0.00147523	polyamine oxidase 5	2120	XP_004488041.1probable polyamine oxidase 5 [Cicer arietinum]	XP_004488041	0	1	1079	548	548	2	F:oxidoreductase activity; P:oxidation-reduction process	F:GO:0016491; P:GO:0055114
XM_004488000.3	2.59016	0.388089	T1	C1	2.4762	0.578958	0.00167281	0.00924019	dehydrogenase 3-like	2106	XP_004488057.1cytokinin dehydrogenase 3-like [Cicer arietinum]	XP_004488057	0	1	1098	533	533	7	F:FAD binding; P:cytokinin metabolic process; F:flavin adenine dinucleotide binding; F:catalytic activity; F:oxidoreductase activity; P:oxidation-reduction process; F:cytokinin dehydrogenase activity	F:GO:0071949; P:GO:0009690; F:GO:0050660; F:GO:0003824; F:GO:0016491; P:GO:0055114; F:GO:0019139
XM_004488649.3	3.05407	0	T1	C1	10.0066	0.600507	2.15843e-09	3.81877e-08	glutathione S-transferase	916	XP_004488706.1probable glutathione S-transferase [Cicer arietinum]	XP_004488706	6e-159	1	452	221	221	1	F:transferase activity	F:GO:0016740
XM_004488891.3	3.9239	0	T1	C1	10.3679	0.940669	2.26555e-10	5.01856e-09	serine alpha-galactosyltransferase-like isoform X1	2615	XP_004488944.1peptidyl serine alpha-galactosyltransferase-like isoform X1 [Cicer arietinum]	XP_004488944	0	1	1494	702	702	2	C:membrane; C:integral component of membrane	C:GO:0016020; C:GO:0016021
XM_004488930.3	2.26156	0	T1	C1	9.57372	0.197637	3.01324e-08	4.11277e-07	alpha,alpha-trehalose-phosphate synthase [UDP-forming] 1 isoform X1	3254	XP_004488986.1alpha,alpha-trehalose-phosphate synthase [UDP-forming] 1 isoform X1 [Cicer arietinum] ;XP_004488987.1 alpha,alpha-trehalose-phosphate synthase [UDP-forming] 1 isoform X1 [Cicer arietinum] ;XP_012567991.1 alpha,alpha-trehalose-phosphate synthase [UDP-forming] 1 isoform X1 [Cicer arietinum]	XP_004488986	0	1	1900	955	955	3	F:catalytic activity; F:alpha,alpha-trehalose-phosphate synthase (UDP-forming) activity; P:trehalose biosynthetic process	F:GO:0003824; F:GO:0003825; P:GO:0005992
XM_004489057.3	1.52703	0	T1	C1	9.00804	-0.319959	8.63636e-08	1.02397e-06	XP_004489114.1cytokinin hydroxylase	2122	XP_004489114.1cytokinin hydroxylase [Cicer arietinum]	XP_004489114	0	0.9924	1030	525	521	4	F:iron ion binding; F:oxidoreductase activity, acting on paired donors, with incorporation or reduction of molecular oxygen; P:oxidation-reduction process; F:heme binding	F:GO:0005506; F:GO:0016705; P:GO:0055114; F:GO:0020037
XM_004489262.3	45.2891	6.93386	T1	C1	2.4522	4.62249	0.000408277	0.00255755	-dioxygenase 1	2204	XP_004489319.1alpha-dioxygenase 1 [Cicer arietinum]	XP_004489319	0	1	1311	643	643	7	F:peroxidase activity; F:dioxygenase activity; P:response to oxidative stress; F:oxidoreductase activity; P:cellular oxidant detoxification; P:oxidation-reduction process; F:heme binding	F:GO:0004601; F:GO:0051213; P:GO:0006979; F:GO:0016491; P:GO:0098869; P:GO:0055114; F:GO:0020037
XM_004489409.3	113.6	25.0188	T1	C1	1.92796	6.03932	0.00443115	0.0218825	glucoside malonyltransferase 1-like	1787	XP_004489466.1phenolic glucoside malonyltransferase 1-like [Cicer arietinum]	XP_004489466	0	1	919	455	455	2	F:transferase activity, transferring acyl groups other than amino-acyl groups; F:transferase activity	F:GO:0016747; F:GO:0016740
XM_004489410.3	25.9596	4.55358	T1	C1	2.25576	3.85596	0.00112555	0.00647533	glucoside malonyltransferase 1-like	1510	XP_004489467.1phenolic glucoside malonyltransferase 1-like [Cicer arietinum]	XP_004489467	0	1	932	458	458	2	F:transferase activity, transferring acyl groups other than amino-acyl groups; F:transferase activity	F:GO:0016747; F:GO:0016740
XM_004489471.3	16.2948	0.388089	T1	C1	5.12811	2.96475	5.41921e-10	1.09226e-08	-7-O-methyltransferase 9	1328	XP_004489528.1isoflavone-7-O-methyltransferase 9 [Cicer arietinum]	XP_004489528	9.7e-263	1	726	357	357	5	F:O-methyltransferase activity; F:protein dimerization activity; F:methyltransferase activity; F:transferase activity; P:methylation	F:GO:0008171; F:GO:0046983; F:GO:0008168; F:GO:0016740; P:GO:0032259
XM_004489497.3	6.08881	0.155236	T1	C1	5.01656	1.58399	1.01072e-08	1.54538e-07	pectate lyase 5	1445	XP_004489554.1probable pectate lyase 5 [Cicer arietinum]	XP_004489554	1.9e-298	1	820	405	405	4	P:pectin catabolic process; F:metal ion binding; F:pectate lyase activity; F:lyase activity	P:GO:0045490; F:GO:0046872; F:GO:0030570; F:GO:0016829
XM_004489523.3	18.1891	2.71663	T1	C1	2.48729	3.31074	0.000400177	0.00251118	-6-phosphate 1- cytoplasmic isoform-like	2019	XP_004489580.1 glucose-6-phosphate 1-dehydrogenase, cytoplasmic isoform-like [Cicer arietinum];XP_004489579.1glucose-6-phosphate 1-dehydrogenase, cytoplasmic isoform-like [Cicer arietinum]	XP_004489579	0	1	1050	519	519	7	P:carbohydrate metabolic process; F:NADP binding; F:oxidoreductase activity; P:pentose-phosphate shunt; P:oxidation-reduction process; P:glucose metabolic process; F:glucose-6-phosphate dehydrogenase activity	P:GO:0005975; F:GO:0050661; F:GO:0016491; P:GO:0006098; P:GO:0055114; P:GO:0006006; F:GO:0004345
XM_004489655.3	2.47418	0	T1	C1	9.70319	0.317543	1.36688e-08	2.03806e-07	-ketoacyl- synthase 20-like	1748	XP_004489712.13-ketoacyl-CoA synthase 20-like [Cicer arietinum]	XP_004489712	0	1	958	479	479	8	F:transferase activity, transferring acyl groups; F:transferase activity, transferring acyl groups other than amino-acyl groups; F:catalytic activity; P:metabolic process; C:membrane; C:integral component of membrane; F:transferase activity; P:fatty acid biosynthetic process	F:GO:0016746; F:GO:0016747; F:GO:0003824; P:GO:0008152; C:GO:0016020; C:GO:0016021; F:GO:0016740; P:GO:0006633
XM_004489701.3	1.701	0	T1	C1	9.16341	-0.178864	3.63334e-08	4.80936e-07	ethanolamine phosphate transferase 2 isoform X2	3151	XP_004489758.1GPI ethanolamine phosphate transferase 2 isoform X2 [Cicer arietinum]	XP_004489758	0	1	1912	983	983	7	P:GPI anchor biosynthetic process; F:mannose-ethanolamine phosphotransferase activity; F:catalytic activity; P:metabolic process; C:membrane; C:integral component of membrane; F:transferase activity	P:GO:0006506; F:GO:0051377; F:GO:0003824; P:GO:0008152; C:GO:0016020; C:GO:0016021; F:GO:0016740
XM_004489744.3	7.19059	0.284599	T1	C1	4.39233	1.83696	1.13828e-07	1.29615e-06	-phytyl-1,4-beta-naphthoquinone chloroplastic isoform X1	1074	XP_004489801.12-phytyl-1,4-beta-naphthoquinone methyltransferase, chloroplastic isoform X1 [Cicer arietinum]	XP_004489801	9.4e-173	1	490	246	246	7	C:chloroplast; P:phylloquinone biosynthetic process; F:methyltransferase activity; F:transferase activity; C:plastid; F:2-phytyl-1,4-naphthoquinone methyltransferase activity; P:methylation	C:GO:0009507; P:GO:0042372; F:GO:0008168; F:GO:0016740; C:GO:0009536; F:GO:0052624; P:GO:0032259
XM_004489800.3	8.62098	1.21601	T1	C1	2.56843	2.23902	0.000366349	0.00231954	-dependent kinase 24-like	2473	XP_004489857.1calcium-dependent protein kinase 24-like [Cicer arietinum]	XP_004489857	0	1	1165	614	614	6	F:ATP binding; F:calcium ion binding; F:protein kinase activity; P:phosphorylation; P:protein phosphorylation; F:kinase activity	F:GO:0005524; F:GO:0005509; F:GO:0004672; P:GO:0016310; P:GO:0006468; F:GO:0016301
XM_004489859.3	11.9457	2.87186	T1	C1	1.80073	2.83477	0.00901931	0.0405007	probable choline kinase 1	1417	XP_012568246.1 probable choline kinase 1 [Cicer arietinum] ;XP_004489916.1probable choline kinase 1 [Cicer arietinum] ;XP_012568247.1 probable choline kinase 1 [Cicer arietinum]	XP_004489916	4.3e-252	1	700	343	343	2	P:phosphorylation; F:kinase activity	P:GO:0016310; F:GO:0016301
XM_004489946.2	8.27305	0.310472	T1	C1	4.47007	2.03002	5.05224e-08	6.42086e-07	XP_004490003.1pectate lyase	2518	XP_004490003.1pectate lyase [Cicer arietinum]	XP_004490003	0	1	934	450	450	4	P:pectin catabolic process; F:metal ion binding; F:pectate lyase activity; F:lyase activity	P:GO:0045490; F:GO:0046872; F:GO:0030570; F:GO:0016829
XM_004490100.3	53.7168	0.957287	T1	C1	5.5518	4.65841	8.34826e-12	2.67524e-10	-glucosidase 24-like	1803	XP_004490157.1beta-glucosidase 24-like [Cicer arietinum]	XP_004490157	0	1	1080	520	520	5	P:carbohydrate metabolic process; P:metabolic process; F:hydrolase activity, hydrolyzing O-glycosyl compounds; F:hydrolase activity; F:hydrolase activity, acting on glycosyl bonds	P:GO:0005975; P:GO:0008152; F:GO:0004553; F:GO:0016787; F:GO:0016798
XM_004490156.3	2.41619	0.181108	T1	C1	3.46507	0.38803	6.64463e-05	0.000482394	synthesis bifunctional mitochondrial	2191	XP_004490212.1folate synthesis bifunctional protein, mitochondrial [Cicer arietinum] ;XP_004490213.1 folate synthesis bifunctional protein, mitochondrial [Cicer arietinum]	XP_004490212	0	1	1020	515	515	5	P:pteridine-containing compound metabolic process; P:folic acid-containing compound biosynthetic process; F:2-amino-4-hydroxy-6-hydroxymethyldihydropteridine diphosphokinase activity; F:dihydropteroate synthase activity; P:cellular metabolic process	P:GO:0042558; P:GO:0009396; F:GO:0003848; F:GO:0004156; P:GO:0044237
XM_004490228.3	3.76926	0	T1	C1	10.3099	0.885862	3.38095e-10	7.18508e-09	carboxylase 4-like isoform X1	3421	XP_004490285.1phosphoenolpyruvate carboxylase 4-like isoform X1 [Cicer arietinum]	XP_004490285	0	1	2028	1054	1054	4	F:catalytic activity; P:tricarboxylic acid cycle; P:carbon fixation; F:phosphoenolpyruvate carboxylase activity	F:GO:0003824; P:GO:0006099; P:GO:0015977; F:GO:0008964
XM_004490259.3	2.39686	0.284599	T1	C1	2.80856	0.434086	0.000603732	0.00366992	XP_004490316.1peroxidase 11	1375	XP_004490316.1peroxidase 11 [Cicer arietinum]	XP_004490316	2.8e-245	1	682	338	338	9	F:peroxidase activity; P:response to oxidative stress; F:oxidoreductase activity; F:metal ion binding; P:cellular oxidant detoxification; P:oxidation-reduction process; C:extracellular region; F:heme binding; P:hydrogen peroxide catabolic process	F:GO:0004601; P:GO:0006979; F:GO:0016491; F:GO:0046872; P:GO:0098869; P:GO:0055114; C:GO:0005576; F:GO:0020037; P:GO:0042744
XM_004490268.3	6.35942	1.50061	T1	C1	1.82682	1.9357	0.00957595	0.0425758	indole-3-acetic acid-amido synthetase	2313	XP_004490325.1probable indole-3-acetic acid-amido synthetase GH3.1 [Cicer arietinum]	XP_004490325	0	1	1211	601	601		-	-
XM_004490411.3	45.6371	10.97	T1	C1	1.8016	4.75393	0.00779153	0.0356892	XP_004490468.1serine hydroxymethyltransferase, mitochondrial-like	2035	XP_004490468.1serine hydroxymethyltransferase, mitochondrial-like [Cicer arietinum]	XP_004490468	0	1	1016	515	515	9	F:pyridoxal phosphate binding; F:catalytic activity; P:glycine biosynthetic process from serine; F:glycine hydroxymethyltransferase activity; P:tetrahydrofolate interconversion; F:methyltransferase activity; F:transferase activity; P:one-carbon metabolic process; P:methylation	F:GO:0030170; F:GO:0003824; P:GO:0019264; F:GO:0004372; P:GO:0035999; F:GO:0008168; F:GO:0016740; P:GO:0006730; P:GO:0032259
XM_004490439.3	36.8035	3.44106	T1	C1	3.16318	4.23658	1.06735e-05	8.58169e-05	responsive IAA8-like	1626	XP_004490496.1auxin-responsive protein IAA8-like [Cicer arietinum]	XP_004490496	1.3e-259	1	723	362	362		-	-
XM_004490484.3	2.60949	0.232854	T1	C1	3.21776	0.510967	9.9103e-05	0.000698828	ribonuclease P MRP subunit POP5 isoform X1	1402	XP_004490536.1probable ribonuclease P/MRP protein subunit POP5 isoform X1 [Cicer arietinum]	XP_004490536	3.5e-104	1	317	159	159	3	P:RNA phosphodiester bond hydrolysis; P:tRNA processing; F:ribonuclease activity	P:GO:0090501; P:GO:0008033; F:GO:0004540
XM_004490519.3	3.86591	0	T1	C1	10.3464	0.920364	2.68434e-10	5.85034e-09	XP_004490576.1uncharacterized protein LOC101494644 isoform X1	2230	XP_004490576.1uncharacterized protein LOC101494644 isoform X1 [Cicer arietinum]	XP_004490576	0	1	1240	608	608	5	P:carbohydrate metabolic process; P:metabolic process; F:hydrolase activity, hydrolyzing O-glycosyl compounds; F:hydrolase activity, acting on glycosyl bonds; F:hydrolase activity	P:GO:0005975; P:GO:0008152; F:GO:0004553; F:GO:0016798; F:GO:0016787
XM_004490543.3	11.7524	2.19917	T1	C1	2.16184	2.74113	0.00200607	0.0109028	phospholipase C 4-like	2432	XP_004490600.1phosphoinositide phospholipase C 4-like [Cicer arietinum]	XP_004490600	0	1	1186	593	593	8	F:phosphatidylinositol phospholipase C activity; P:signal transduction; P:lipid catabolic process; P:lipid metabolic process; F:phosphoric diester hydrolase activity; P:intracellular signal transduction; C:intracellular; F:hydrolase activity	F:GO:0004435; P:GO:0007165; P:GO:0016042; P:GO:0006629; F:GO:0008081; P:GO:0035556; C:GO:0005622; F:GO:0016787
XM_004490668.3	26.5588	3.57042	T1	C1	2.63937	3.83026	0.000176278	0.00118924	related genes transcriptional activator PTI6-like	1851	XP_004490725.1pathogenesis-related genes transcriptional activator PTI6-like [Cicer arietinum]	XP_004490725	8.6e-190	1	545	282	282	5	F:DNA binding; C:nucleus; F:DNA-binding transcription factor activity; P:transcription, DNA-templated; P:regulation of transcription, DNA-templated	F:GO:0003677; C:GO:0005634; F:GO:0003700; P:GO:0006351; P:GO:0006355
XM_004490760.3	16.8167	3.28582	T1	C1	2.09992	3.2627	0.0024262	0.0128973	endo-1,3-beta-glucosidase 2	1880	XP_004490817.1glucan endo-1,3-beta-glucosidase 2 [Cicer arietinum]	XP_004490817	0	1	983	498	498	5	P:carbohydrate metabolic process; P:metabolic process; F:hydrolase activity, hydrolyzing O-glycosyl compounds; F:hydrolase activity, acting on glycosyl bonds; F:hydrolase activity	P:GO:0005975; P:GO:0008152; F:GO:0004553; F:GO:0016798; F:GO:0016787
XM_004490936.3	1.95228	0	T1	C1	9.36186	0.0025583	9.62699e-08	1.12384e-06	phospholipase C 6-like isoform X1	2382	XP_004490993.1phosphoinositide phospholipase C 6-like isoform X1 [Cicer arietinum]	XP_004490993	0	1	1196	596	596	8	F:phosphatidylinositol phospholipase C activity; P:signal transduction; P:lipid metabolic process; P:lipid catabolic process; F:phosphoric diester hydrolase activity; P:intracellular signal transduction; C:intracellular; F:hydrolase activity	F:GO:0004435; P:GO:0007165; P:GO:0006629; P:GO:0016042; F:GO:0008081; P:GO:0035556; C:GO:0005622; F:GO:0016787
XM_004491052.3	45.1345	6.5199	T1	C1	2.53605	4.60509	0.000271786	0.00176457	phenylalanine--tRNA chloroplastic mitochondrial	1987	XP_004491106.1phenylalanine--tRNA ligase, chloroplastic/mitochondrial [Cicer arietinum] ;XP_004491107.1 phenylalanine--tRNA ligase, chloroplastic/mitochondrial [Cicer arietinum] ;XP_004491109.1 phenylalanine--tRNA ligase, chloroplastic/mitochondrial [Cicer arietinum] ;XP_027187781.1 phenylalanine--tRNA ligase, chloroplastic/mitochondrial [Cicer arietinum] ;XP_027187782.1 phenylalanine--tRNA ligas…	XP_004491106	0	1	875	428	428	9	F:nucleotide binding; F:ATP binding; F:aminoacyl-tRNA ligase activity; C:cytoplasm; F:phenylalanine-tRNA ligase activity; P:phenylalanyl-tRNA aminoacylation; F:tRNA binding; P:tRNA aminoacylation; F:ligase activity	F:GO:0000166; F:GO:0005524; F:GO:0004812; C:GO:0005737; F:GO:0004826; P:GO:0006432; F:GO:0000049; P:GO:0043039; F:GO:0016874
XM_004491346.3	9.25885	1.08665	T1	C1	2.8333	2.30637	0.000106717	0.000749744	geranylgeranyl pyrophosphate synthase small chloroplastic-like	1186	XP_004491403.1heterodimeric geranylgeranyl pyrophosphate synthase small subunit, chloroplastic-like [Cicer arietinum]	XP_004491403	4.3e-215	1	601	302	302	2	P:isoprenoid biosynthetic process; F:transferase activity	P:GO:0008299; F:GO:0016740
XM_004491545.3	16.3335	0	T1	C1	12.4245	2.92937	3.18025e-16	3.93646e-14	pore complex NUP96	3647	XP_004491603.1 nuclear pore complex protein NUP96 [Cicer arietinum];XP_004491602.1nuclear pore complex protein NUP96 [Cicer arietinum]	XP_004491602	0	1	2059	1022	1022	3	P:nucleocytoplasmic transport; F:structural constituent of nuclear pore; C:nuclear pore	P:GO:0006913; F:GO:0017056; C:GO:0005643
XM_004491548.3	137.8	3.28582	T1	C1	5.13431	6.02267	5.40833e-11	1.39421e-09	(P)H-dependent 6 -deoxychalcone synthase	1188	XP_004491605.1NAD(P)H-dependent 6'-deoxychalcone synthase [Cicer arietinum]	XP_004491605	1.4e-228	1	636	315	315	2	F:oxidoreductase activity; P:oxidation-reduction process	F:GO:0016491; P:GO:0055114
XM_004491549.3	124.405	4.21724	T1	C1	4.62698	5.89211	1.39122e-09	2.58404e-08	(P)H-dependent 6 -deoxychalcone synthase-like	1205	XP_004491606.1NAD(P)H-dependent 6'-deoxychalcone synthase-like [Cicer arietinum]	XP_004491606	6.2e-229	1	637	315	315	2	F:oxidoreductase activity; P:oxidation-reduction process	F:GO:0016491; P:GO:0055114
XM_004491570.3	8.6983	0.336344	T1	C1	4.42777	2.10205	4.97031e-08	6.32107e-07	ammonia-lyase class 3	2749	XP_004491627.1phenylalanine ammonia-lyase class 3 [Cicer arietinum]	XP_004491627	0	1	1379	714	714	8	P:L-phenylalanine catabolic process; C:cytoplasm; F:catalytic activity; F:lyase activity; P:phenylpropanoid metabolic process; F:phenylalanine ammonia-lyase activity; F:ammonia-lyase activity; P:cinnamic acid biosynthetic process	P:GO:0006559; C:GO:0005737; F:GO:0003824; F:GO:0016829; P:GO:0009698; F:GO:0045548; F:GO:0016841; P:GO:0009800
XM_004491684.3	2.84144	0	T1	C1	9.90264	0.503229	4.14663e-09	6.84353e-08	glucose-6-phosphate 1- cytoplasmic isoform isoform X1	1933	XP_004491741.1 glucose-6-phosphate 1-dehydrogenase, cytoplasmic isoform isoform X1 [Cicer arietinum] ;XP_012568771.1 glucose-6-phosphate 1-dehydrogenase, cytoplasmic isoform isoform X1 [Cicer arietinum];XP_004491740.1glucose-6-phosphate 1-dehydrogenase, cytoplasmic isoform isoform X1 [Cicer arietinum]	XP_004491740	0	1	1043	515	515	7	P:carbohydrate metabolic process; F:NADP binding; F:oxidoreductase activity; P:pentose-phosphate shunt; P:oxidation-reduction process; P:glucose metabolic process; F:glucose-6-phosphate dehydrogenase activity	P:GO:0005975; F:GO:0050661; F:GO:0016491; P:GO:0006098; P:GO:0055114; P:GO:0006006; F:GO:0004345
XM_004491760.3	6.37875	0.388089	T1	C1	3.77545	1.70149	2.13407e-06	1.8485e-05	calcium-binding CML45	893	XP_004491817.1probable calcium-binding protein CML45 [Cicer arietinum]	XP_004491817	2.3e-119	1	351	200	200	1	F:calcium ion binding	F:GO:0005509
XM_004491834.3	43.4142	4.55358	T1	C1	2.9976	4.49076	2.49264e-05	0.000190967	-arabinopyranose mutase 2	1517	XP_004491891.1UDP-arabinopyranose mutase 2 [Cicer arietinum]	XP_004491891	1.8e-268	1	743	351	351	2	F:intramolecular transferase activity; P:plant-type cell wall organization or biogenesis	F:GO:0016866; P:GO:0071669
XM_004492058.3	38.7557	1.83696	T1	C1	4.14237	4.23865	4.22285e-08	5.49988e-07	delta isomerase peroxisomal-like	1551	XP_004492115.1enoyl-CoA delta isomerase 1, peroxisomal-like [Cicer arietinum]	XP_004492115	8.3e-156	1	453	234	234	3	F:catalytic activity; P:metabolic process; F:isomerase activity	F:GO:0003824; P:GO:0008152; F:GO:0016853
XM_004492206.3	65.7011	16.4809	T1	C1	1.74017	5.29186	0.00995339	0.0439891	-[acyl-carrier- ] reductase [NADH] chloroplastic-like	1743	XP_004492263.1enoyl-[acyl-carrier-protein] reductase [NADH] 2, chloroplastic-like [Cicer arietinum]	XP_004492263	3.7e-267	1	744	392	392		-	-
XM_004492380.3	6.26277	1.37125	T1	C1	1.93457	1.89251	0.00654306	0.0306945	dehydrogenase-like 4	1661	XP_004492437.1alcohol dehydrogenase-like 4 [Cicer arietinum] ;XP_004492438.1 alcohol dehydrogenase-like 4 [Cicer arietinum]	XP_004492437	1.8e-286	1	792	392	392	4	F:zinc ion binding; F:metal ion binding; F:oxidoreductase activity; P:oxidation-reduction process	F:GO:0008270; F:GO:0046872; F:GO:0016491; P:GO:0055114
XM_004492437.3	16.9713	2.27679	T1	C1	2.6419	3.1902	0.000196982	0.00131741	acid receptor PYL4	1028	XP_004492494.1abscisic acid receptor PYL4 [Cicer arietinum]	XP_004492494	3.5e-123	1	362	181	181		-	-
XM_004492462.3	82.0346	4.76056	T1	C1	3.85152	5.33216	1.71249e-07	1.85182e-06	WRKY transcription factor 33	2271	XP_004492519.1probable WRKY transcription factor 33 [Cicer arietinum]	XP_004492519	0	0.9981	990	530	529	6	F:DNA binding; C:nucleus; F:DNA-binding transcription factor activity; P:transcription, DNA-templated; P:regulation of transcription, DNA-templated; F:sequence-specific DNA binding	F:GO:0003677; C:GO:0005634; F:GO:0003700; P:GO:0006351; P:GO:0006355; F:GO:0043565
XM_004492532.3	1.19843	0	T1	C1	8.65923	-0.633549	5.43348e-07	5.25366e-06	4-hydroxybenzoate mitochondrial	2056	XP_004492589.1 4-hydroxybenzoate polyprenyltransferase, mitochondrial [Cicer arietinum] ;XP_012569031.1 4-hydroxybenzoate polyprenyltransferase, mitochondrial [Cicer arietinum] ;XP_012569032.1 4-hydroxybenzoate polyprenyltransferase, mitochondrial [Cicer arietinum] ;XP_027188871.1 4-hydroxybenzoate polyprenyltransferase, mitochondrial [Cicer arietinum];XP_004492586.14-hydroxybenzoate polyprenyltr…	XP_004492586	4.8e-288	1	802	396	396	13	F:4-hydroxybenzoate decaprenyltransferase activity; F:polyprenyltransferase activity; P:isoprenoid biosynthetic process; P:ubiquinone biosynthetic process; C:mitochondrial inner membrane; C:integral component of mitochondrial inner membrane; F:prenyltransferase activity; C:mitochondrion; C:membrane; C:integral component of membrane; F:transferase activity; F:4-hydroxybenzoate nonaprenyltransferas…	F:GO:0002083; F:GO:0002094; P:GO:0008299; P:GO:0006744; C:GO:0005743; C:GO:0031305; F:GO:0004659; C:GO:0005739; C:GO:0016020; C:GO:0016021; F:GO:0016740; F:GO:0047293; F:GO:0016765
XM_004492545.3	19.1556	2.53552	T1	C1	2.66141	3.36027	0.000176711	0.00119191	-binding allergen Bet v 3-like	981	XP_004492602.1calcium-binding allergen Bet v 3-like [Cicer arietinum]	XP_004492602	5.4e-118	1	348	178	178	1	F:calcium ion binding	F:GO:0005509
XM_004492557.3	135.23	1.99219	T1	C1	5.82833	5.98031	6.79253e-13	2.9568e-11	reductase isoform X2	1185	XP_004492614.1vestitone reductase isoform X2 [Cicer arietinum]	XP_004492614	5.1e-236	1	655	326	326	2	F:coenzyme binding; F:catalytic activity	F:GO:0050662; F:GO:0003824
XM_004492641.3	12.8542	2.4579	T1	C1	2.1308	2.87408	0.00228964	0.0122712	digalactosyldiacylglycerol synthase chloroplastic	2121	XP_012569170.1 digalactosyldiacylglycerol synthase 2, chloroplastic [Cicer arietinum];XP_004492696.1digalactosyldiacylglycerol synthase 2, chloroplastic [Cicer arietinum] ;XP_004492698.1 digalactosyldiacylglycerol synthase 2, chloroplastic [Cicer arietinum]	XP_004492696	0	1	950	464	464		-	-
XM_004492647.2	5.97283	0.802051	T1	C1	2.63809	1.71389	0.000358204	0.00227152	-dependent malic enzyme 59 kDa mitochondrial	2433	XP_004492704.1NAD-dependent malic enzyme 59 kDa isoform, mitochondrial [Cicer arietinum]	XP_004492704	0	1	1202	600	600	6	F:NAD binding; F:oxidoreductase activity; F:metal ion binding; F:malic enzyme activity; F:malate dehydrogenase (decarboxylating) (NAD+) activity; P:oxidation-reduction process	F:GO:0051287; F:GO:0016491; F:GO:0046872; F:GO:0004470; F:GO:0004471; P:GO:0055114
XM_004492658.3	14.2459	2.22505	T1	C1	2.42252	2.97217	0.000577758	0.00352392	complex exonuclease RRP46 homolog isoform X1	1213	XP_004492715.1 exosome complex exonuclease RRP46 homolog isoform X1 [Cicer arietinum];XP_004492714.1exosome complex exonuclease RRP46 homolog isoform X1 [Cicer arietinum]	XP_004492714	9.7e-170	1	484	243	243	2	P:nucleic acid phosphodiester bond hydrolysis; F:exonuclease activity	P:GO:0090305; F:GO:0004527
XM_004492669.3	20.1027	4.08788	T1	C1	2.0425	3.52849	0.00299968	0.0155498	-coenzyme A thioesterase 8-like	1806	XP_004492726.1acyl-coenzyme A thioesterase 8-like [Cicer arietinum]	XP_004492726	7.6e-314	1	865	429	429	2	P:acyl-CoA metabolic process; F:acyl-CoA hydrolase activity	P:GO:0006637; F:GO:0047617
XM_004492912.3	2.59016	0	T1	C1	9.7692	0.378871	9.03865e-09	1.39251e-07	phosphate phosphatase 2 isoform X1	1547	XP_004492968.1lipid phosphate phosphatase 2 isoform X1 [Cicer arietinum] ;XP_004492969.1 lipid phosphate phosphatase 2 isoform X1 [Cicer arietinum]	XP_004492968	1.3e-262	1	729	355	355	2	C:membrane; C:integral component of membrane	C:GO:0016020; C:GO:0016021
XM_004493126.3	3.9239	0.258726	T1	C1	3.65525	1.03605	7.35207e-06	6.05608e-05	XP_004493183.1uncharacterized protein LOC101513999 isoform X2	2413	XP_004493183.1uncharacterized protein LOC101513999 isoform X2 [Cicer arietinum]	XP_004493183	0	1	1281	630	630	3	P:carbohydrate metabolic process; F:hydrolase activity, hydrolyzing O-glycosyl compounds; F:hydrolase activity	P:GO:0005975; F:GO:0004553; F:GO:0016787
XM_004493368.3	30.6373	4.86405	T1	C1	2.39966	4.06984	0.000553476	0.00338728	component response regulator ARR9	1158	XP_004493425.1two-component response regulator ARR9 [Cicer arietinum]	XP_004493425	9.7e-143	1	414	219	219	2	P:phosphorelay signal transduction system; C:intracellular	P:GO:0000160; C:GO:0005622
XM_004493459.3	8.505	0.0258726	T1	C1	7.97385	2.01499	9.93513e-13	4.09184e-11	kinase 2	1487	XP_004493516.1 guanylate kinase 2 [Cicer arietinum];XP_004493515.1guanylate kinase 2 [Cicer arietinum]	XP_004493515	1.2e-275	1	762	387	387	6	P:purine nucleotide metabolic process; P:GDP metabolic process; P:GMP metabolic process; F:guanylate kinase activity; P:phosphorylation; F:kinase activity	P:GO:0006163; P:GO:0046710; P:GO:0046037; F:GO:0004385; P:GO:0016310; F:GO:0016301
XM_004493540.3	1.14044	0	T1	C1	8.58786	-0.697137	8.75702e-07	8.11864e-06	XP_004493597.1uncharacterized protein LOC101511000 isoform X1	1970	XP_004493597.1uncharacterized protein LOC101511000 isoform X1 [Cicer arietinum]	XP_004493597	5.1e-307	1	851	455	455		-	-
XM_004493567.3	154.404	3.4928	T1	C1	5.21038	6.18443	3.19719e-11	8.77198e-10	XP_004493624.1dirigent protein 2-like	785	XP_004493624.1dirigent protein 2-like [Cicer arietinum]	XP_004493624	1e-129	1	375	190	190	2	C:apoplast; C:extracellular region	C:GO:0048046; C:GO:0005576
XM_004493570.2	14.8258	0.362217	T1	C1	5.09071	2.83178	5.97998e-10	1.19049e-08	XP_004493627.1histone H2AX-like	680	XP_004493627.1histone H2AX-like [Cicer arietinum]	XP_004493627	1.1e-88	1	268	143	143	5	F:DNA binding; C:nucleus; F:protein heterodimerization activity; C:chromosome; C:nucleosome	F:GO:0003677; C:GO:0005634; F:GO:0046982; C:GO:0005694; C:GO:0000786
XM_004493686.3	4.11719	0.750306	T1	C1	2.19756	1.25855	0.0027192	0.0142626	galacturonosyltransferase 6 isoform X2	2507	XP_004493743.1probable galacturonosyltransferase 6 isoform X2 [Cicer arietinum]	XP_004493743	0	1	1243	626	626	7	F:transferase activity, transferring glycosyl groups; F:polygalacturonate 4-alpha-galacturonosyltransferase activity; P:pectin biosynthetic process; C:Golgi membrane; C:Golgi apparatus; P:cell wall organization; F:transferase activity	F:GO:0016757; F:GO:0047262; P:GO:0045489; C:GO:0000139; C:GO:0005794; P:GO:0071555; F:GO:0016740
XM_004493732.3	16.6814	0.0776179	T1	C1	7.44752	2.9669	2.18685e-14	1.53499e-12	-diphosphooligosaccharide-- glycosyltransferase subunit 2-like isoform X1	2684	XP_004493789.1dolichyl-diphosphooligosaccharide--protein glycosyltransferase subunit 2-like isoform X1 [Cicer arietinum]	XP_004493789	0	1	1311	690	690	5	C:oligosaccharyltransferase complex; C:membrane; C:integral component of membrane; P:protein N-linked glycosylation; F:transferase activity	C:GO:0008250; C:GO:0016020; C:GO:0016021; P:GO:0006487; F:GO:0016740
XM_004493856.3	5.48959	0.672688	T1	C1	2.76933	1.57988	0.000233412	0.0015337	transporter G family member 20	2799	XP_004493913.1ABC transporter G family member 20 [Cicer arietinum]	XP_004493913	0	1	1436	746	746	5	F:nucleotide binding; F:ATPase activity; F:ATP binding; C:membrane; C:integral component of membrane	F:GO:0000166; F:GO:0016887; F:GO:0005524; C:GO:0016020; C:GO:0016021
XM_004494008.3	49.3097	9.10717	T1	C1	2.18168	4.78945	0.00149306	0.00832818	-adenosylmethionine synthase 3	1788	XP_004494065.1S-adenosylmethionine synthase 3 [Cicer arietinum]	XP_004494065	1.4e-286	1	794	390	390	7	F:nucleotide binding; F:ATP binding; F:metal ion binding; F:transferase activity; P:S-adenosylmethionine biosynthetic process; P:one-carbon metabolic process; F:methionine adenosyltransferase activity	F:GO:0000166; F:GO:0005524; F:GO:0046872; F:GO:0016740; P:GO:0006556; P:GO:0006730; F:GO:0004478
XM_004494025.3	2.12625	0.103491	T1	C1	4.07364	0.181543	1.43463e-05	0.000113365	pectate lyase 12	1814	XP_004494082.1probable pectate lyase 12 [Cicer arietinum]	XP_004494082	0	1	971	473	473	6	P:pectin catabolic process; F:metal ion binding; F:pectate lyase activity; C:membrane; F:lyase activity; C:integral component of membrane	P:GO:0045490; F:GO:0046872; F:GO:0030570; C:GO:0016020; F:GO:0016829; C:GO:0016021
XM_004494209.3	4.05921	0	T1	C1	10.4168	0.986949	1.71834e-10	3.92712e-09	aldolase 2-like isoform X3	1300	XP_004494266.1dihydroneopterin aldolase 2-like isoform X3 [Cicer arietinum]	XP_004494266	1e-161	1	465	240	240	5	F:dihydroneopterin aldolase activity; F:lyase activity; P:folic acid biosynthetic process; P:tetrahydrofolate biosynthetic process; P:folic acid-containing compound metabolic process	F:GO:0004150; F:GO:0016829; P:GO:0046656; P:GO:0046654; P:GO:0006760
XM_004494220.3	4.75507	0.129363	T1	C1	4.91855	1.24453	4.16767e-08	5.43456e-07	division cycle cofactor of APC complex-like	1831	XP_004494277.1cell division cycle 20.2, cofactor of APC complex-like [Cicer arietinum]	XP_004494277	0	1	932	455	455	4	P:cell division; F:ubiquitin-protein transferase activator activity; P:positive regulation of ubiquitin protein ligase activity; F:anaphase-promoting complex binding	P:GO:0051301; F:GO:0097027; P:GO:1904668; F:GO:0010997
XM_004494264.3	47.8986	8.27924	T1	C1	2.27726	4.7311	0.000947555	0.00552882	indole-3-pyruvate monooxygenase YUCCA10	1498	XP_004494321.1probable indole-3-pyruvate monooxygenase YUCCA10 [Cicer arietinum]	XP_004494321	8.5e-287	1	790	383	383	6	F:NADP binding; F:oxidoreductase activity; F:flavin adenine dinucleotide binding; P:oxidation-reduction process; F:monooxygenase activity; F:N,N-dimethylaniline monooxygenase activity	F:GO:0050661; F:GO:0016491; F:GO:0050660; P:GO:0055114; F:GO:0004497; F:GO:0004499
XM_004494332.3	52.905	4.062	T1	C1	3.44753	4.73144	1.98227e-06	1.72995e-05	XP_004494389.1pectinesterase	2187	XP_004494389.1pectinesterase [Cicer arietinum]	XP_004494389	0	1	1096	549	549	8	P:pectin catabolic process; P:negative regulation of catalytic activity; F:enzyme inhibitor activity; C:cell wall; F:aspartyl esterase activity; P:cell wall modification; F:pectinesterase activity; F:hydrolase activity	P:GO:0045490; P:GO:0043086; F:GO:0004857; C:GO:0005618; F:GO:0045330; P:GO:0042545; F:GO:0030599; F:GO:0016787
XM_004494343.3	8.44701	1.3195	T1	C1	2.42143	2.23119	0.000712666	0.00426495	synthase D5	4144	XP_004494400.1cellulose synthase-like protein D5 [Cicer arietinum]	XP_004494400	0	0.9991	2312	1167	1166	7	F:transferase activity, transferring glycosyl groups; C:membrane; C:integral component of membrane; F:cellulose synthase (UDP-forming) activity; P:cellulose biosynthetic process; P:cell wall organization; F:transferase activity	F:GO:0016757; C:GO:0016020; C:GO:0016021; F:GO:0016760; P:GO:0030244; P:GO:0071555; F:GO:0016740
XM_004494363.3	19.0203	3.05297	T1	C1	2.3835	3.39029	0.000665583	0.00401355	replication licensing factor MCM7	2512	XP_004494420.2DNA replication licensing factor MCM7 [Cicer arietinum]	XP_004494420	0	1	1403	720	720	12	F:nucleotide binding; F:DNA binding; P:DNA replication initiation; C:nucleus; F:ATP binding; F:DNA helicase activity; P:DNA replication; P:DNA duplex unwinding; F:helicase activity; C:MCM complex; P:cell cycle; F:hydrolase activity	F:GO:0000166; F:GO:0003677; P:GO:0006270; C:GO:0005634; F:GO:0005524; F:GO:0003678; P:GO:0006260; P:GO:0032508; F:GO:0004386; C:GO:0042555; P:GO:0007049; F:GO:0016787
XM_004494428.3	22.8475	5.17453	T1	C1	1.88723	3.74266	0.00573441	0.0274166	acetylesterase 3 isoform X1	1910	XP_004494485.1pectin acetylesterase 3 isoform X1 [Cicer arietinum]	XP_004494485	0	1	937	463	463	4	C:cell wall; P:cell wall organization; C:extracellular region; F:hydrolase activity	C:GO:0005618; P:GO:0071555; C:GO:0005576; F:GO:0016787
XM_004494444.3	2.04893	0	T1	C1	9.43147	0.0664955	6.43807e-08	7.94626e-07	acetylesterase 12-like	1658	XP_004494502.1 pectin acetylesterase 12-like [Cicer arietinum];XP_004494501.1pectin acetylesterase 12-like [Cicer arietinum]	XP_004494501	0	1	893	421	421	4	C:cell wall; P:cell wall organization; C:extracellular region; F:hydrolase activity	C:GO:0005618; P:GO:0071555; C:GO:0005576; F:GO:0016787
XM_004494505.3	1.12111	0	T1	C1	8.56326	-0.719004	8.75702e-07	8.11864e-06	subunit alpha-4-like	1965	XP_012569529.1 importin subunit alpha-4-like [Cicer arietinum];XP_004494562.1importin subunit alpha-4-like [Cicer arietinum]	XP_004494562	0	1	1027	521	521	5	C:nucleus; C:cytoplasm; F:nuclear import signal receptor activity; P:protein import into nucleus; P:protein transport	C:GO:0005634; C:GO:0005737; F:GO:0061608; P:GO:0006606; P:GO:0015031
XM_004494546.3	1.54636	0.206981	T1	C1	2.63202	-0.135618	0.00219254	0.0118198	XP_004494603.1probable histone H2A.5	1006	XP_004494603.1probable histone H2A.5 [Cicer arietinum]	XP_004494603	4.6e-82	0.9932	256	146	145	5	F:DNA binding; C:nucleus; F:protein heterodimerization activity; C:chromosome; C:nucleosome	F:GO:0003677; C:GO:0005634; F:GO:0046982; C:GO:0005694; C:GO:0000786
XM_004494641.3	18.0538	1.16427	T1	C1	3.69716	3.17445	8.45264e-07	7.91337e-06	-mannose 3,5-epimerase 2	1467	XP_004494698.1 GDP-mannose 3,5-epimerase 2 [Cicer arietinum];XP_004494697.1GDP-mannose 3,5-epimerase 2 [Cicer arietinum]	XP_004494697	2.4e-284	1	783	376	376	4	F:GDP-mannose 3,5-epimerase activity; F:coenzyme binding; F:NAD binding; F:catalytic activity	F:GO:0047918; F:GO:0050662; F:GO:0051287; F:GO:0003824
XM_004494755.3	8.15707	1.86283	T1	C1	1.87435	2.27763	0.00747396	0.0344095	nucleotide-gated ion channel 1	2642	XP_004494812.1cyclic nucleotide-gated ion channel 1 [Cicer arietinum]	XP_004494812	0	1	1422	718	718	6	F:ion channel activity; P:ion transport; P:transmembrane transport; P:ion transmembrane transport; C:membrane; C:integral component of membrane	F:GO:0005216; P:GO:0006811; P:GO:0055085; P:GO:0034220; C:GO:0016020; C:GO:0016021
XM_004494787.3	6.06948	0.957287	T1	C1	2.4067	1.76818	0.000886067	0.00518966	related RABA3	1057	XP_004494844.1ras-related protein RABA3 [Cicer arietinum]	XP_004494844	1.9e-157	1	451	228	228	2	F:GTP binding; F:GTPase activity	F:GO:0005525; F:GO:0003924
XM_004494801.3	20.7793	4.96754	T1	C1	1.80922	3.62343	0.00802489	0.0365927	-ketoacyl- synthase 1-like	1761	XP_004494858.13-ketoacyl-CoA synthase 1-like [Cicer arietinum]	XP_004494858	0	1	912	457	457	7	F:transferase activity, transferring acyl groups; F:transferase activity, transferring acyl groups other than amino-acyl groups; F:catalytic activity; P:metabolic process; C:membrane; F:transferase activity; P:fatty acid biosynthetic process	F:GO:0016746; F:GO:0016747; F:GO:0003824; P:GO:0008152; C:GO:0016020; F:GO:0016740; P:GO:0006633
XM_004495095.3	27.0614	1.83696	T1	C1	3.62424	3.75701	9.74536e-07	8.98868e-06	H2A variant 1	807	XP_004495152.1histone H2A variant 1 [Cicer arietinum]	XP_004495152	1.9e-84	1	259	134	134	5	F:DNA binding; C:nucleus; F:protein heterodimerization activity; C:chromosome; C:nucleosome	F:GO:0003677; C:GO:0005634; F:GO:0046982; C:GO:0005694; C:GO:0000786
XM_004495171.3	2.78346	0.129363	T1	C1	4.1466	0.540721	3.67127e-06	3.10698e-05	glutathione peroxidase 4	878	XP_004495228.1probable glutathione peroxidase 4 [Cicer arietinum]	XP_004495228	8e-119	1	348	171	171		-	-
XM_004495180.3	4.67775	0.181108	T1	C1	4.4173	1.23888	3.66256e-07	3.66369e-06	-mRNA-processing factor 17	1876	XP_004495237.1pre-mRNA-processing factor 17 [Cicer arietinum]	XP_004495237	0	1	1138	582	582	2	C:catalytic step 2 spliceosome; P:mRNA splicing, via spliceosome	C:GO:0071013; P:GO:0000398
XM_004495201.3	1.21776	0	T1	C1	8.68225	-0.61299	4.65727e-07	4.54205e-06	isopropylmalate dehydratase large chloroplastic-like isoform X2	1806	XP_004495258.13-isopropylmalate dehydratase large subunit, chloroplastic-like isoform X2 [Cicer arietinum]	XP_004495258	0	1	1028	507	507	5	F:hydro-lyase activity; P:metabolic process; P:cellular amino acid biosynthetic process; F:4 iron, 4 sulfur cluster binding; F:3-isopropylmalate dehydratase activity	F:GO:0016836; P:GO:0008152; P:GO:0008652; F:GO:0051539; F:GO:0003861
XM_004495270.3	4.5811	0.98316	T1	C1	1.96268	1.44844	0.00680705	0.0317447	DNA-directed RNA polymerase V subunit 7	954	XP_004495326.1 DNA-directed RNA polymerase V subunit 7 [Cicer arietinum] ;XP_027189867.1 DNA-directed RNA polymerase V subunit 7 [Cicer arietinum];XP_004495329.1 DNA-directed RNA polymerase V subunit 7 [Cicer arietinum] ;XP_004495325.1DNA-directed RNA polymerase V subunit 7 [Cicer arietinum] ;XP_004495327.1 DNA-directed RNA polymerase V subunit 7 [Cicer arietinum]	XP_004495325	5.3e-121	1	355	180	180	3	F:nucleic acid binding; F:DNA-directed 5'-3' RNA polymerase activity; P:transcription, DNA-templated	F:GO:0003676; F:GO:0003899; P:GO:0006351
XM_004495428.3	1.46905	0.232854	T1	C1	2.39014	-0.174687	0.004333	0.0214664	XP_004495485.1alpha-galactosidase-like	1585	XP_004495485.1alpha-galactosidase-like [Cicer arietinum]	XP_004495485	2.8e-297	1	819	400	400	8	F:alpha-galactosidase activity; P:carbohydrate metabolic process; F:catalytic activity; F:raffinose alpha-galactosidase activity; P:metabolic process; F:hydrolase activity, hydrolyzing O-glycosyl compounds; F:hydrolase activity; F:hydrolase activity, acting on glycosyl bonds	F:GO:0004557; P:GO:0005975; F:GO:0003824; F:GO:0052692; P:GO:0008152; F:GO:0004553; F:GO:0016787; F:GO:0016798
XM_004495459.3	4.05921	0	T1	C1	10.4168	0.986949	1.71834e-10	3.92712e-09	pore complex NUP98A isoform X1	3710	XP_004495516.1nuclear pore complex protein NUP98A isoform X1 [Cicer arietinum]	XP_004495516	0	0.9932	1486	1026	1019	3	P:nucleocytoplasmic transport; F:structural constituent of nuclear pore; C:nuclear pore	P:GO:0006913; F:GO:0017056; C:GO:0005643
XM_004495461.3	1.3724	0	T1	C1	8.85433	-0.458713	1.93558e-07	2.06144e-06	pore complex NUP98A isoform X3	3701	XP_004495518.1nuclear pore complex protein NUP98A isoform X3 [Cicer arietinum]	XP_004495518	0	0.9932	1484	1023	1016	3	P:nucleocytoplasmic transport; F:structural constituent of nuclear pore; C:nuclear pore	P:GO:0006913; F:GO:0017056; C:GO:0005643
XM_004495473.3	1.43039	0	T1	C1	8.91391	-0.405035	1.46828e-07	1.61521e-06	ras-related RABA5a	1610	XP_004495533.1 ras-related protein RABA5a [Cicer arietinum] ;XP_012570006.1 ras-related protein RABA5a [Cicer arietinum] ;XP_004495530.1 ras-related protein RABA5a [Cicer arietinum] ;XP_027189836.1 ras-related protein RABA5a [Cicer arietinum];XP_027189833.1 ras-related protein RABA5a [Cicer arietinum] ;XP_027189835.1 ras-related protein RABA5a [Cicer arietinum] ;XP_004495529.1ras-related protein …	XP_004495529	3.5e-150	1	439	225	225	2	F:GTP binding; F:GTPase activity	F:GO:0005525; F:GO:0003924
XM_004495601.3	2.06826	0.336344	T1	C1	2.35703	0.289121	0.00306905	0.0158677	XP_004495658.1nicotianamine synthase-like	1198	XP_004495658.1nicotianamine synthase-like [Cicer arietinum]	XP_004495658	5.5e-218	1	609	306	306	2	P:nicotianamine biosynthetic process; F:nicotianamine synthase activity	P:GO:0030418; F:GO:0030410
XM_004495703.3	1.0438	0	T1	C1	8.46045	-0.810133	1.71836e-06	1.5102e-05	-containing phosphotransfer 1-like	793	XP_004495760.1histidine-containing phosphotransfer protein 1-like [Cicer arietinum]	XP_004495760	7.5e-98	1	293	149	149	2	P:phosphorelay signal transduction system; C:intracellular	P:GO:0000160; C:GO:0005622
XM_004495713.2	6.74601	0	T1	C1	11.1492	1.68711	1.56367e-12	6.16357e-11	20 oxidase 1-B-like	1403	XP_004495770.1gibberellin 20 oxidase 1-B-like [Cicer arietinum]	XP_004495770	3.7e-287	1	790	375	375	3	F:oxidoreductase activity; F:metal ion binding; P:oxidation-reduction process	F:GO:0016491; F:GO:0046872; P:GO:0055114
XM_004495722.3	4.92904	0	T1	C1	10.6967	1.25313	2.86157e-11	7.95207e-10	XP_004495779.1cysteine synthase-like	1529	XP_004495779.1cysteine synthase-like [Cicer arietinum]	XP_004495779	3.8e-220	1	620	323	323	2	F:cysteine synthase activity; P:cysteine biosynthetic process from serine	F:GO:0004124; P:GO:0006535
XM_004495764.3	6.91998	0.59507	T1	C1	3.27942	1.85195	1.74446e-05	0.000136221	endonuclease 1 isoform X1	1807	XP_004495821.1flap endonuclease 1 isoform X1 [Cicer arietinum]	XP_004495821	2.3e-287	1	797	409	409	21	F:hydrolase activity, acting on ester bonds; F:5'-flap endonuclease activity; P:nucleic acid phosphodiester bond hydrolysis; P:DNA repair; P:base-excision repair; P:DNA replication; C:nucleolus; P:cellular response to DNA damage stimulus; P:DNA replication, removal of RNA primer; C:nucleoplasm; F:5'-3' exonuclease activity; F:magnesium ion binding; F:DNA binding; C:nucleus; F:exonuclease activity…	F:GO:0016788; F:GO:0017108; P:GO:0090305; P:GO:0006281; P:GO:0006284; P:GO:0006260; C:GO:0005730; P:GO:0006974; P:GO:0043137; C:GO:0005654; F:GO:0008409; F:GO:0000287; F:GO:0003677; C:GO:0005634; F:GO:0004527; F:GO:0046872; F:GO:0003824; F:GO:0004519; F:GO:0004518; C:GO:0005739; F:GO:0016787
XM_004495792.3	55.6884	0	T1	C1	14.1939	4.68018	1.80111e-21	1.71794e-18	acetylesterase 6	1591	XP_004495850.1 pectin acetylesterase 6 [Cicer arietinum];XP_004495849.1pectin acetylesterase 6 [Cicer arietinum]	XP_004495849	0	1	848	413	413	4	C:cell wall; P:cell wall organization; C:extracellular region; F:hydrolase activity	C:GO:0005618; P:GO:0071555; C:GO:0005576; F:GO:0016787
XM_004495805.3	1.06313	0	T1	C1	8.48685	-0.786777	1.4456e-06	1.29398e-05	ABC transporter B family member 21-like	4413	XP_027189128.1 ABC transporter B family member 21-like [Cicer arietinum] ;XP_027189129.1 ABC transporter B family member 21-like [Cicer arietinum] ;XP_004495862.1ABC transporter B family member 21-like [Cicer arietinum] ;XP_027189130.1 ABC transporter B family member 21-like [Cicer arietinum];XP_004495863.1 ABC transporter B family member 21-like [Cicer arietinum] ;XP_012569948.1 ABC transporter …	XP_004495862	0	0.9992	2306	1283	1282	7	F:nucleotide binding; F:ATPase activity; F:ATP binding; F:ATPase activity, coupled to transmembrane movement of substances; P:transmembrane transport; C:membrane; C:integral component of membrane	F:GO:0000166; F:GO:0016887; F:GO:0005524; F:GO:0042626; P:GO:0055085; C:GO:0016020; C:GO:0016021
XM_004495882.3	9.52947	0.336344	T1	C1	4.55939	2.22503	2.21616e-08	3.14943e-07	XP_004495939.1endoglucanase 17	1864	XP_004495939.1endoglucanase 17 [Cicer arietinum]	XP_004495939	0	1	1019	496	496		-	-
XM_004496019.3	127.266	15.834	T1	C1	2.75174	6.0666	8.2717e-05	0.000590862	glutathione S-transferase	928	XP_004496076.1probable glutathione S-transferase [Cicer arietinum]	XP_004496076	7.6e-161	1	457	222	222	4	C:cytoplasm; P:metabolic process; F:glutathione transferase activity; F:transferase activity	C:GO:0005737; P:GO:0008152; F:GO:0004364; F:GO:0016740
XM_004496044.3	8.8336	0	T1	C1	11.538	2.0632	1.19561e-13	6.51656e-12	-methylguanosine phosphate-specific 5 -nucleotidase	1462	XP_004496101.1 7-methylguanosine phosphate-specific 5'-nucleotidase [Cicer arietinum];XP_004496100.17-methylguanosine phosphate-specific 5'-nucleotidase [Cicer arietinum]	XP_004496100	3e-214	0.895	605	343	307	4	F:magnesium ion binding; C:cytoplasm; F:5'-nucleotidase activity; P:dephosphorylation	F:GO:0000287; C:GO:0005737; F:GO:0008253; P:GO:0016311
XM_004496111.3	50.0055	11.3322	T1	C1	1.88662	4.867	0.00545146	0.0262496	kinase cytosolic-like	1945	XP_004496168.1pyruvate kinase 1, cytosolic-like [Cicer arietinum]	XP_004496168	0	1	1030	526	526	8	F:magnesium ion binding; F:pyruvate kinase activity; F:potassium ion binding; F:catalytic activity; P:glycolytic process; P:phosphorylation; F:transferase activity; F:kinase activity	F:GO:0000287; F:GO:0004743; F:GO:0030955; F:GO:0003824; P:GO:0006096; P:GO:0016310; F:GO:0016740; F:GO:0016301
XM_004496212.3	11.4044	2.50964	T1	C1	1.92818	2.74229	0.00543441	0.0261869	-diphosphooligosaccharide-- glycosyltransferase subunit 1B	1860	XP_004496269.1 dolichyl-diphosphooligosaccharide--protein glycosyltransferase subunit 1B [Cicer arietinum];XP_004496268.1dolichyl-diphosphooligosaccharide--protein glycosyltransferase subunit 1B [Cicer arietinum]	XP_004496268	0	1	911	464	464	8	C:endoplasmic reticulum membrane; F:dolichyl-diphosphooligosaccharide-protein glycotransferase activity; F:transferase activity, transferring glycosyl groups; C:membrane; C:integral component of membrane; P:protein glycosylation; C:endoplasmic reticulum; F:transferase activity	C:GO:0005789; F:GO:0004579; F:GO:0016757; C:GO:0016020; C:GO:0016021; P:GO:0006486; C:GO:0005783; F:GO:0016740
XM_004496335.3	11.675	0	T1	C1	11.9402	2.45488	8.29539e-15	6.72548e-13	1-phosphatidylinositol-3-phosphate 5-kinase FAB1D isoform X2	5417	XP_004496392.2putative 1-phosphatidylinositol-3-phosphate 5-kinase FAB1D isoform X2 [Cicer arietinum]	XP_004496392	0	1	3083	1590	1590	8	F:nucleotide binding; F:ATP binding; F:phosphatidylinositol phosphate kinase activity; P:phosphatidylinositol phosphorylation; P:phosphatidylinositol metabolic process; P:phosphorylation; F:transferase activity; F:kinase activity	F:GO:0000166; F:GO:0005524; F:GO:0016307; P:GO:0046854; P:GO:0046488; P:GO:0016310; F:GO:0016740; F:GO:0016301
XM_004496456.3	1.19843	0	T1	C1	8.65923	-0.633549	5.43348e-07	5.25366e-06	transporter G family member 4	2752	XP_004496513.1ABC transporter G family member 4 [Cicer arietinum]	XP_004496513	0	1	1124	611	611	5	F:nucleotide binding; F:ATPase activity; F:ATP binding; C:membrane; C:integral component of membrane	F:GO:0000166; F:GO:0016887; F:GO:0005524; C:GO:0016020; C:GO:0016021
XM_004496596.3	5.93417	0.336344	T1	C1	3.87631	1.59475	1.31338e-06	1.18776e-05	receptor-like serine threonine- kinase ERL1	3625	XP_004496653.1LRR receptor-like serine/threonine-protein kinase ERL1 [Cicer arietinum]	XP_004496653	0	1	964	986	986	10	F:nucleotide binding; F:ATP binding; C:membrane; C:integral component of membrane; F:protein kinase activity; P:phosphorylation; F:transferase activity; F:protein serine/threonine kinase activity; P:protein phosphorylation; F:kinase activity	F:GO:0000166; F:GO:0005524; C:GO:0016020; C:GO:0016021; F:GO:0004672; P:GO:0016310; F:GO:0016740; F:GO:0004674; P:GO:0006468; F:GO:0016301
XM_004496665.3	1.46905	0	T1	C1	8.9523	-0.370375	1.12212e-07	1.27865e-06	cysteine synthase-like	1388	XP_027189185.1 cysteine synthase-like [Cicer arietinum];XP_004496722.1cysteine synthase-like [Cicer arietinum]	XP_004496722	3.4e-221	1	620	325	325	5	P:cysteine biosynthetic process; P:cellular amino acid biosynthetic process; F:transferase activity; F:cysteine synthase activity; P:cysteine biosynthetic process from serine	P:GO:0019344; P:GO:0008652; F:GO:0016740; F:GO:0004124; P:GO:0006535
XM_004496689.3	9.20087	0	T1	C1	11.5967	2.12025	8.11272e-14	4.66482e-12	9S-lipoxygenase 5	2917	XP_004496745.1linoleate 9S-lipoxygenase 5 [Cicer arietinum] ;XP_004496746.1 linoleate 9S-lipoxygenase 5 [Cicer arietinum]	XP_004496745	0	1	1753	858	858		-	-
XM_004496705.3	136.331	2.35441	T1	C1	5.59931	5.99625	2.95111e-12	1.08141e-10	hydroxyisoflavanone dehydratase-like	1338	XP_004496762.12-hydroxyisoflavanone dehydratase-like [Cicer arietinum]	XP_004496762	2.7e-247	1	686	339	339	2	P:metabolic process; F:hydrolase activity	P:GO:0008152; F:GO:0016787
XM_004496708.3	9.31684	1.03491	T1	C1	2.91253	2.30619	6.89596e-05	0.000499188	GTPase-activating 2	2262	XP_012570142.1 RAN GTPase-activating protein 2 [Cicer arietinum];XP_004496765.1RAN GTPase-activating protein 2 [Cicer arietinum]	XP_004496765	9.5e-168	0.9981	504	533	532		-	-
XM_004496752.3	20.4507	4.13962	T1	C1	2.04911	3.55177	0.00295621	0.0153539	kinase isozyme chloroplastic-like	2455	XP_004496809.1pyruvate kinase isozyme A, chloroplastic-like [Cicer arietinum]	XP_004496809	0	1	1127	581	581	8	F:magnesium ion binding; F:pyruvate kinase activity; F:potassium ion binding; F:catalytic activity; P:glycolytic process; P:phosphorylation; F:transferase activity; F:kinase activity	F:GO:0000287; F:GO:0004743; F:GO:0030955; F:GO:0003824; P:GO:0006096; P:GO:0016310; F:GO:0016740; F:GO:0016301
XM_004496906.3	21.5331	0.957287	T1	C1	4.23311	3.39407	4.03126e-08	5.2779e-07	XP_004496963.1cyclin-D3-1	1904	XP_004496963.1cyclin-D3-1 [Cicer arietinum]	XP_004496963	2.5e-250	1	704	381	381	1	C:nucleus	C:GO:0005634
XM_004496927.3	210.789	51.0726	T1	C1	1.79032	6.95979	0.00788111	0.0360029	ribose-5-phosphate isomerase 2	1474	XP_004496984.1probable ribose-5-phosphate isomerase 2 [Cicer arietinum]	XP_004496984	4.3e-182	1	520	268	268	3	P:pentose-phosphate shunt, non-oxidative branch; F:ribose-5-phosphate isomerase activity; F:isomerase activity	P:GO:0009052; F:GO:0004751; F:GO:0016853
XM_004496956.3	5.48959	0.439835	T1	C1	3.37949	1.52039	1.33212e-05	0.000105768	-diacylglycerol--serine O-phosphatidyltransferase 1 isoform X1	2323	XP_004497013.1CDP-diacylglycerol--serine O-phosphatidyltransferase 1 isoform X1 [Cicer arietinum] ;XP_004497014.1 CDP-diacylglycerol--serine O-phosphatidyltransferase 1 isoform X1 [Cicer arietinum]	XP_004497013	0	1	924	433	433	4	P:phosphatidylserine biosynthetic process; C:membrane; C:integral component of membrane; F:transferase activity	P:GO:0006659; C:GO:0016020; C:GO:0016021; F:GO:0016740
XM_004496964.3	3.17005	0	T1	C1	10.0604	0.650872	1.52845e-09	2.79254e-08	finger CCCH domain-containing 15 isoform X1	1673	XP_004497020.1zinc finger CCCH domain-containing protein 15 isoform X1 [Cicer arietinum]	XP_004497020	1.1e-229	1	647	360	360	1	F:metal ion binding	F:GO:0046872
XM_004496995.3	4.11719	0	T1	C1	10.4372	1.00633	1.46094e-10	3.39143e-09	alpha,alpha-trehalose-phosphate synthase [UDP-forming] 5	3249	XP_004497052.1 alpha,alpha-trehalose-phosphate synthase [UDP-forming] 5 [Cicer arietinum];XP_004497050.1alpha,alpha-trehalose-phosphate synthase [UDP-forming] 5 [Cicer arietinum] ;XP_004497051.1 alpha,alpha-trehalose-phosphate synthase [UDP-forming] 5 [Cicer arietinum]	XP_004497050	0	1	1722	855	855		-	-
XM_004497027.2	8.93025	1.91457	T1	C1	1.96548	2.38774	0.00495396	0.0241444	XP_004497084.1caffeoylshikimate esterase-like	1543	XP_004497084.1caffeoylshikimate esterase-like [Cicer arietinum]	XP_004497084	3.3e-279	1	772	383	383		-	-
XM_004497071.3	14.7291	1.19014	T1	C1	3.37194	2.91003	5.28298e-06	4.41098e-05	pectate lyase 18 isoform X1	1951	XP_004497128.1probable pectate lyase 18 isoform X1 [Cicer arietinum]	XP_004497128	0	1	998	498	498	4	P:pectin catabolic process; F:metal ion binding; F:pectate lyase activity; F:lyase activity	P:GO:0045490; F:GO:0046872; F:GO:0030570; F:GO:0016829
XM_004497137.2	91.6414	15.5236	T1	C1	2.30655	5.65933	0.000794602	0.00471527	-type proton ATPase subunit B 2 isoform X2	2057	XP_004497194.1V-type proton ATPase subunit B 2 isoform X2 [Cicer arietinum]	XP_004497194	0	1	968	487	487	5	F:ATP binding; P:ATP hydrolysis coupled proton transport; P:ATP metabolic process; P:proton transmembrane transport; C:proton-transporting V-type ATPase, V1 domain	F:GO:0005524; P:GO:0015991; P:GO:0046034; P:GO:1902600; C:GO:0033180
XM_004497269.3	68.8325	6.49403	T1	C1	3.15061	5.13671	1.00964e-05	8.14895e-05	--flavonone isomerase 2	1092	XP_004497326.1chalcone--flavonone isomerase 2 [Cicer arietinum]	XP_004497326	1.1e-153	1	441	224	224	2	F:intramolecular lyase activity; F:isomerase activity	F:GO:0016872; F:GO:0016853
XM_004497271.2	66.0297	15.3683	T1	C1	1.84818	5.27502	0.00633142	0.0298529	--flavonone isomerase 2	1035	XP_004497328.1chalcone--flavonone isomerase 2 [Cicer arietinum]	XP_004497328	3.1e-154	1	442	227	227	2	F:intramolecular lyase activity; F:isomerase activity	F:GO:0016872; F:GO:0016853
XM_004497403.3	4.60043	0	T1	C1	10.5972	1.15833	5.53371e-11	1.41864e-09	E3 ubiquitin- ligase UPL4	5253	XP_004497460.1 E3 ubiquitin-protein ligase UPL4 [Cicer arietinum] ;XP_027189850.1 E3 ubiquitin-protein ligase UPL4 [Cicer arietinum];XP_004497459.1E3 ubiquitin-protein ligase UPL4 [Cicer arietinum]	XP_004497459	0	1	3030	1556	1556	4	F:ubiquitin-protein transferase activity; F:transferase activity; F:ligase activity; P:protein ubiquitination	F:GO:0004842; F:GO:0016740; F:GO:0016874; P:GO:0016567
XM_004497481.3	6.9973	0.620943	T1	C1	3.2343	1.87147	2.00939e-05	0.000155784	-coumarate-- ligase-like 7	2189	XP_004497538.14-coumarate--CoA ligase-like 7 [Cicer arietinum]	XP_004497538	0	1	1075	558	558	3	F:catalytic activity; P:metabolic process; F:ligase activity	F:GO:0003824; P:GO:0008152; F:GO:0016874
XM_004497588.3	37.7313	1.29363	T1	C1	4.6088	4.17914	2.70611e-09	4.68299e-08	XP_004497645.1syntaxin-121-like	1866	XP_004497645.1syntaxin-121-like [Cicer arietinum]	XP_004497645	3.3e-192	1	553	306	306	7	P:membrane fusion; P:vesicle-mediated transport; C:membrane; C:integral component of membrane; F:SNAP receptor activity; P:intracellular protein transport; C:intracellular	P:GO:0061025; P:GO:0016192; C:GO:0016020; C:GO:0016021; F:GO:0005484; P:GO:0006886; C:GO:0005622
XM_004497700.3	193.895	12.6776	T1	C1	3.67985	6.58211	4.28835e-07	4.23481e-06	pectate lyase 1	2110	XP_004497757.2probable pectate lyase 1 [Cicer arietinum]	XP_004497757	0	1	1016	502	502	6	P:pectin catabolic process; F:metal ion binding; F:pectate lyase activity; C:membrane; C:integral component of membrane; F:lyase activity	P:GO:0045490; F:GO:0046872; F:GO:0030570; C:GO:0016020; C:GO:0016021; F:GO:0016829
XM_004497782.3	12.1196	0.439835	T1	C1	4.52164	2.56542	1.63277e-08	2.39161e-07	-responsive transcription factor 1B-like	946	XP_004497839.1ethylene-responsive transcription factor 1B-like [Cicer arietinum]	XP_004497839	1.5e-120	1	355	213	213		-	-
XM_004497885.3	21.0692	0	T1	C1	12.7918	3.29089	2.63836e-17	4.94578e-15	alternative NAD(P)H-ubiquinone oxidoreductase mitochondrial-like	2213	XP_004497942.1internal alternative NAD(P)H-ubiquinone oxidoreductase A2, mitochondrial-like [Cicer arietinum]	XP_004497942	0	1	1097	549	549	2	F:oxidoreductase activity; P:oxidation-reduction process	F:GO:0016491; P:GO:0055114
XM_004497938.3	19.4455	0.646816	T1	C1	4.64981	3.23104	3.93312e-09	6.54108e-08	XP_004497995.1calmodulin-like protein 11	848	XP_004497995.1calmodulin-like protein 11 [Cicer arietinum]	XP_004497995	1.9e-74	1	234	150	150	1	F:calcium ion binding	F:GO:0005509
XM_004498127.2	82.5952	18.7835	T1	C1	1.88164	5.59004	0.00544993	0.0262461	chain acyl- synthetase 2-like	2447	XP_004498184.1long chain acyl-CoA synthetase 2-like [Cicer arietinum]	XP_004498184	0	1	1347	662	662	2	F:catalytic activity; P:metabolic process	F:GO:0003824; P:GO:0008152
XM_004498142.3	4.11719	0.413962	T1	C1	3.05167	1.15031	9.25592e-05	0.000656108	spindle checkpoint BUBR1	1507	XP_004498199.1mitotic spindle checkpoint protein BUBR1 [Cicer arietinum]	XP_004498199	6.5e-275	1	760	380	380	1	P:mitotic spindle assembly checkpoint	P:GO:0007094
XM_004498214.3	14.9997	3.0271	T1	C1	2.05322	3.10826	0.00310517	0.0160275	complex component RRP42-like	1192	XP_004498271.1exosome complex component RRP42-like [Cicer arietinum]	XP_004498271	2.1e-196	1	553	286	286		-	-
XM_004498242.3	5.33496	0.0517453	T1	C1	6.36608	1.37698	3.14468e-10	6.75825e-09	carbonyl reductase [NADPH] 1-like	1530	XP_012570597.1 carbonyl reductase [NADPH] 1-like [Cicer arietinum];XP_004498299.1 carbonyl reductase [NADPH] 1-like [Cicer arietinum] ;XP_004498298.1carbonyl reductase [NADPH] 1-like [Cicer arietinum]	XP_004498298	1.1e-221	1	623	313	313	2	F:oxidoreductase activity; P:oxidation-reduction process	F:GO:0016491; P:GO:0055114
XM_004498244.3	8.46634	0	T1	C1	11.4768	2.00378	1.7898e-13	9.28693e-12	dependent DNA helicase homolog chloroplastic isoform X2	3509	XP_004498301.1ATP-dependent DNA helicase homolog RECG, chloroplastic isoform X2 [Cicer arietinum]	XP_004498301	0	1	1933	976	976	6	F:nucleic acid binding; P:DNA repair; F:ATP binding; P:DNA duplex unwinding; P:DNA recombination; F:ATP-dependent DNA helicase activity	F:GO:0003676; P:GO:0006281; F:GO:0005524; P:GO:0032508; P:GO:0006310; F:GO:0004003
XM_004498247.3	2.51284	0	T1	C1	9.72553	0.338285	1.15607e-08	1.74541e-07	dependent DNA helicase homolog chloroplastic isoform X4	3382	XP_004498303.1ATP-dependent DNA helicase homolog RECG, chloroplastic isoform X4 [Cicer arietinum] ;XP_004498304.1 ATP-dependent DNA helicase homolog RECG, chloroplastic isoform X4 [Cicer arietinum]	XP_004498303	0	1	1834	928	928	6	F:nucleic acid binding; P:DNA repair; F:ATP binding; P:DNA duplex unwinding; P:DNA recombination; F:ATP-dependent DNA helicase activity	F:GO:0003676; P:GO:0006281; F:GO:0005524; P:GO:0032508; P:GO:0006310; F:GO:0004003
XM_004498347.3	17.6092	2.04394	T1	C1	2.85059	3.21653	7.10596e-05	0.000513587	6-phosphogluconolactonase chloroplastic	1246	XP_004498404.1probable 6-phosphogluconolactonase 4, chloroplastic [Cicer arietinum]	XP_004498404	4.2e-232	1	646	322	322	3	P:carbohydrate metabolic process; P:pentose-phosphate shunt; F:6-phosphogluconolactonase activity	P:GO:0005975; P:GO:0006098; F:GO:0017057
XM_004498348.3	7.42255	1.08665	T1	C1	2.5145	2.03548	0.000526824	0.00323027	6-phosphogluconolactonase chloroplastic	1246	XP_004498405.1probable 6-phosphogluconolactonase 4, chloroplastic [Cicer arietinum]	XP_004498405	7.3e-230	1	640	319	319	3	P:carbohydrate metabolic process; P:pentose-phosphate shunt; F:6-phosphogluconolactonase activity	P:GO:0005975; P:GO:0006098; F:GO:0017057
XM_004498416.3	3.17005	0.620943	T1	C1	2.09274	0.913684	0.00518027	0.0251227	-gulonolactone oxidase 3	1986	XP_004498473.1L-gulonolactone oxidase 3 [Cicer arietinum]	XP_004498473	0	1	1233	598	598	6	F:FAD binding; F:D-arabinono-1,4-lactone oxidase activity; F:oxidoreductase activity; F:flavin adenine dinucleotide binding; C:membrane; P:oxidation-reduction process	F:GO:0071949; F:GO:0003885; F:GO:0016491; F:GO:0050660; C:GO:0016020; P:GO:0055114
XM_004498445.3	3.34401	0	T1	C1	10.1374	0.723204	9.61021e-10	1.83113e-08	QUALITY PROTEIN: histone-lysine N-methyltransferase ATXR6	1478	XP_004498502.3LOW QUALITY PROTEIN: histone-lysine N-methyltransferase ATXR6 [Cicer arietinum]	XP_004498502	3.8e-215	1	607	310	310	4	F:metal ion binding; F:methyltransferase activity; F:transferase activity; P:methylation	F:GO:0046872; F:GO:0008168; F:GO:0016740; P:GO:0032259
XM_004499002.3	2.62882	0.439835	T1	C1	2.31806	0.621057	0.00261532	0.0137798	XP_004499059.1alpha-amylase-like	2530	XP_004499059.1alpha-amylase-like [Cicer arietinum]	XP_004499059	0	1	884	420	420	9	P:carbohydrate metabolic process; F:alpha-amylase activity; F:catalytic activity; F:calcium ion binding; P:metabolic process; F:alpha-amylase activity (releasing maltohexaose); F:cation binding; F:hydrolase activity; F:hydrolase activity, acting on glycosyl bonds	P:GO:0005975; F:GO:0004556; F:GO:0003824; F:GO:0005509; P:GO:0008152; F:GO:0103025; F:GO:0043169; F:GO:0016787; F:GO:0016798
XM_004499003.3	8.60165	0.776179	T1	C1	3.21122	2.16347	1.93473e-05	0.000150392	XP_004499060.1alpha-amylase-like	1428	XP_004499060.1alpha-amylase-like [Cicer arietinum]	XP_004499060	0	1	883	424	424	5	P:carbohydrate metabolic process; F:alpha-amylase activity; F:catalytic activity; F:calcium ion binding; F:alpha-amylase activity (releasing maltohexaose)	P:GO:0005975; F:GO:0004556; F:GO:0003824; F:GO:0005509; F:GO:0103025
XM_004499197.3	1.02447	0.129363	T1	C1	2.70724	-0.684954	0.00404627	0.0201816	-ketoacyl- synthase 4	1930	XP_004499254.13-ketoacyl-CoA synthase 4 [Cicer arietinum]	XP_004499254	0	1	1004	516	516	8	F:transferase activity, transferring acyl groups; F:transferase activity, transferring acyl groups other than amino-acyl groups; F:catalytic activity; P:metabolic process; C:membrane; C:integral component of membrane; F:transferase activity; P:fatty acid biosynthetic process	F:GO:0016746; F:GO:0016747; F:GO:0003824; P:GO:0008152; C:GO:0016020; C:GO:0016021; F:GO:0016740; P:GO:0006633
XM_004499226.3	147.62	34.9539	T1	C1	1.82348	6.43903	0.00689069	0.0320767	homolog isoform X2	2844	XP_004499283.1endoplasmin homolog isoform X2 [Cicer arietinum]	XP_004499283	0	1	1434	816	816	4	F:ATP binding; F:unfolded protein binding; P:protein folding; P:response to stress	F:GO:0005524; F:GO:0051082; P:GO:0006457; P:GO:0006950
XM_004499232.3	45.6371	10.2197	T1	C1	1.90379	4.73199	0.00511578	0.0248584	transporter B family member 13-like	4598	XP_004499289.1ABC transporter B family member 13-like [Cicer arietinum]	XP_004499289	0	1	2338	1247	1247		-	-
XM_004499578.3	2.59016	0.181108	T1	C1	3.56526	0.475222	4.0157e-05	0.000300621	-like	1178	XP_004499635.1derlin-1.1-like [Cicer arietinum]	XP_004499635	1.5e-187	1	530	265	265	4	C:endoplasmic reticulum membrane; C:membrane; C:integral component of membrane; C:endoplasmic reticulum	C:GO:0005789; C:GO:0016020; C:GO:0016021; C:GO:0005783
XM_004499607.3	5.54758	1.21601	T1	C1	1.93271	1.72234	0.00662611	0.0310232	soluble isoenzyme I-like	2290	XP_004499664.1beta-fructofuranosidase, soluble isoenzyme I-like [Cicer arietinum]	XP_004499664	0	1	1301	636	636	9	P:carbohydrate metabolic process; P:metabolic process; C:membrane; C:integral component of membrane; F:hydrolase activity, hydrolyzing O-glycosyl compounds; F:sucrose alpha-glucosidase activity; F:beta-fructofuranosidase activity; F:hydrolase activity; F:hydrolase activity, acting on glycosyl bonds	P:GO:0005975; P:GO:0008152; C:GO:0016020; C:GO:0016021; F:GO:0004553; F:GO:0004575; F:GO:0004564; F:GO:0016787; F:GO:0016798
XM_004499661.3	1.10178	0	T1	C1	8.53823	-0.741225	1.03208e-06	9.46289e-06	XP_004499718.1endoglucanase 9-like	1900	XP_004499718.1endoglucanase 9-like [Cicer arietinum]	XP_004499718	0	1	996	485	485		-	-
XM_004499738.3	28.6657	1.47474	T1	C1	4.0237	3.81353	9.79774e-08	1.13758e-06	(P)H-dependent 6 -deoxychalcone synthase-like	1328	XP_004499795.1NAD(P)H-dependent 6'-deoxychalcone synthase-like [Cicer arietinum]	XP_004499795	7.6e-229	1	639	315	315	2	F:oxidoreductase activity; P:oxidation-reduction process	F:GO:0016491; P:GO:0055114
XM_004499919.3	30.0188	1.16427	T1	C1	4.43062	3.85924	9.54267e-09	1.46737e-07	3-hydroxyisobutyryl- hydrolase 5	1547	XP_004499976.13-hydroxyisobutyryl-CoA hydrolase-like protein 5 [Cicer arietinum] ;XP_012571176.1 3-hydroxyisobutyryl-CoA hydrolase-like protein 5 [Cicer arietinum] ;XP_004499977.1 3-hydroxyisobutyryl-CoA hydrolase-like protein 5 [Cicer arietinum] ;XP_027190439.1 3-hydroxyisobutyryl-CoA hydrolase-like protein 5 [Cicer arietinum]	XP_004499976	4.3e-280	1	775	393	393	2	F:3-hydroxyisobutyryl-CoA hydrolase activity; F:hydrolase activity	F:GO:0003860; F:GO:0016787
XM_004500038.3	67.7887	12.9881	T1	C1	2.12884	5.25671	0.00184844	0.0101224	heat shock chloroplastic-like	958	XP_004500095.1small heat shock protein, chloroplastic-like [Cicer arietinum]	XP_004500095	5.2e-162	1	461	235	235		-	-
XM_004500115.3	10.4766	0	T1	C1	11.784	2.30248	2.3508e-14	1.62551e-12	activator subunit 4-like	5670	XP_004500172.3proteasome activator subunit 4-like [Cicer arietinum]	XP_004500172	0	1	3428	1744	1744	5	F:peptidase activator activity; F:proteasome binding; P:positive regulation of peptidase activity; F:lysine-acetylated histone binding; C:proteasome complex	F:GO:0016504; F:GO:0070628; P:GO:0010952; F:GO:0070577; C:GO:0000502
XM_004500154.3	27.2353	5.64023	T1	C1	2.01637	3.9683	0.00325787	0.0167172	cell nuclear antigen	1245	XP_004500211.1proliferating cell nuclear antigen [Cicer arietinum]	XP_004500211	1.3e-180	1	513	266	266	5	F:DNA binding; C:nucleus; F:DNA polymerase processivity factor activity; P:DNA replication; P:regulation of DNA replication	F:GO:0003677; C:GO:0005634; F:GO:0030337; P:GO:0006260; P:GO:0006275
XM_004500180.3	6.90065	0.517453	T1	C1	3.47612	1.83205	6.73445e-06	5.57707e-05	P450 86A1-like	1981	XP_004500237.1cytochrome P450 86A1-like [Cicer arietinum]	XP_004500237	0	1	1082	529	529	9	F:iron ion binding; F:oxidoreductase activity, acting on paired donors, with incorporation or reduction of molecular oxygen; F:oxidoreductase activity; F:metal ion binding; C:membrane; C:integral component of membrane; P:oxidation-reduction process; F:monooxygenase activity; F:heme binding	F:GO:0005506; F:GO:0016705; F:GO:0016491; F:GO:0046872; C:GO:0016020; C:GO:0016021; P:GO:0055114; F:GO:0004497; F:GO:0020037
XM_004500186.3	3.36334	0.284599	T1	C1	3.29679	0.850501	5.6291e-05	0.000413575	division control 6 homolog B-like	1801	XP_004500243.1cell division control protein 6 homolog B-like [Cicer arietinum]	XP_004500243	0	1	950	482	482	2	P:cell division; P:DNA replication initiation	P:GO:0051301; P:GO:0006270
XM_004500284.3	1.62368	0.181108	T1	C1	2.89247	-0.097738	0.000652882	0.00394356	4-like isoform X1	1241	XP_004500341.1peroxidase 4-like isoform X1 [Cicer arietinum]	XP_004500341	1.7e-234	1	652	326	326	9	F:peroxidase activity; P:response to oxidative stress; F:metal ion binding; F:oxidoreductase activity; P:cellular oxidant detoxification; P:oxidation-reduction process; C:extracellular region; F:heme binding; P:hydrogen peroxide catabolic process	F:GO:0004601; P:GO:0006979; F:GO:0046872; F:GO:0016491; P:GO:0098869; P:GO:0055114; C:GO:0005576; F:GO:0020037; P:GO:0042744
XM_004500317.3	2.99608	0	T1	C1	9.97901	0.574635	2.4864e-09	4.31891e-08	glutathione S-transferase parA	1138	XP_004500374.1probable glutathione S-transferase parA [Cicer arietinum]	XP_004500374	3e-161	1	461	219	219	1	F:transferase activity	F:GO:0016740
XM_004500318.3	7.8478	0.155236	T1	C1	5.38253	1.92881	1.02338e-09	1.94424e-08	glutathione S-transferase parA	1224	XP_004500375.1probable glutathione S-transferase parA [Cicer arietinum]	XP_004500375	1.6e-161	1	463	220	220	1	F:transferase activity	F:GO:0016740
XM_004500330.3	4.32982	0	T1	C1	10.5098	1.07522	9.59619e-11	2.33813e-09	primase small subunit-like isoform X6	1723	XP_004500387.1DNA primase small subunit-like isoform X6 [Cicer arietinum]	XP_004500387	0	1	910	433	433	5	F:DNA primase activity; F:DNA-directed 5'-3' RNA polymerase activity; P:DNA replication; F:transferase activity; P:DNA replication, synthesis of RNA primer	F:GO:0003896; F:GO:0003899; P:GO:0006260; F:GO:0016740; P:GO:0006269
XM_004500357.3	6.66869	0.155236	T1	C1	5.14775	1.70709	4.4387e-09	7.29215e-08	5 -triphosphate nucleotidohydrolase-like	738	XP_004500414.1deoxyuridine 5'-triphosphate nucleotidohydrolase-like [Cicer arietinum]	XP_004500414	4.4e-97	1	290	150	150	3	F:dUTP diphosphatase activity; P:dUTP metabolic process; F:hydrolase activity	F:GO:0004170; P:GO:0046080; F:GO:0016787
XM_004500531.3	59.9989	13.2727	T1	C1	1.92147	5.12172	0.00466962	0.022917	transporter 3	1804	XP_004500588.1auxin transporter-like protein 3 [Cicer arietinum]	XP_004500588	0	1	942	465	465		-	-
XM_004500702.3	1.19843	0.181108	T1	C1	2.45529	-0.452218	0.00401293	0.0200616	responsive SAUR50-like	1035	XP_004500759.1auxin-responsive protein SAUR50-like [Cicer arietinum] ;XP_004517179.1 auxin-responsive protein SAUR50-like [Cicer arietinum]	XP_004500759	3.4e-70	1	224	110	110	1	P:response to auxin	P:GO:0009733
XM_004500889.3	6.06948	1.39712	T1	C1	1.86245	1.86267	0.00856366	0.0387714	factor E2FC isoform X1	1849	XP_004500946.1transcription factor E2FC isoform X1 [Cicer arietinum]	XP_004500946	5.2e-276	1	768	382	382	7	F:DNA binding; C:nucleus; C:transcription factor complex; F:DNA-binding transcription factor activity; P:transcription, DNA-templated; P:regulation of transcription, DNA-templated; F:protein dimerization activity	F:GO:0003677; C:GO:0005634; C:GO:0005667; F:GO:0003700; P:GO:0006351; P:GO:0006355; F:GO:0046983
XM_004501040.3	188.792	9.02955	T1	C1	4.13082	6.51548	2.79814e-08	3.88956e-07	V chitinase	1466	XP_004501097.1class V chitinase [Cicer arietinum]	XP_004501097	1.4e-259	1	720	363	363	6	P:carbohydrate metabolic process; F:chitin binding; P:metabolic process; F:hydrolase activity, hydrolyzing O-glycosyl compounds; F:hydrolase activity; F:hydrolase activity, acting on glycosyl bonds	P:GO:0005975; F:GO:0008061; P:GO:0008152; F:GO:0004553; F:GO:0016787; F:GO:0016798
XM_004501041.3	183.65	14.5145	T1	C1	3.40636	6.52547	2.15505e-06	1.86468e-05	dependent malic enzyme	2126	XP_004501098.1NADP-dependent malic enzyme [Cicer arietinum]	XP_004501098	0	1	1136	575	575	6	F:NAD binding; F:metal ion binding; F:oxidoreductase activity; F:malic enzyme activity; F:malate dehydrogenase (decarboxylating) (NAD+) activity; P:oxidation-reduction process	F:GO:0051287; F:GO:0046872; F:GO:0016491; F:GO:0004470; F:GO:0004471; P:GO:0055114
XM_004501177.3	11.6557	2.04394	T1	C1	2.25542	2.7134	0.00138391	0.00778087	sarcosine oxidase	1723	XP_004501234.2probable sarcosine oxidase [Cicer arietinum]	XP_004501234	0	1	913	446	446	2	F:oxidoreductase activity; P:oxidation-reduction process	F:GO:0016491; P:GO:0055114
XM_004501226.3	4.65842	0.336344	T1	C1	3.5273	1.28143	9.29844e-06	7.55003e-05	XP_004501282.1cyclin-A2-1-like	2179	XP_012571553.1 cyclin-A2-1-like [Cicer arietinum];XP_004501282.1cyclin-A2-1-like [Cicer arietinum] ;XP_004501283.1 cyclin-A2-1-like [Cicer arietinum]	XP_004501282	0	1	949	493	493	1	C:nucleus	C:GO:0005634
XM_004501229.3	16.6814	0	T1	C1	12.4549	2.95925	2.59874e-16	3.39827e-14	galacturonosyltransferase 3 isoform X1	2581	XP_004501286.1probable galacturonosyltransferase 3 isoform X1 [Cicer arietinum]	XP_004501286	0	1	1342	665	665	7	F:transferase activity, transferring glycosyl groups; F:polygalacturonate 4-alpha-galacturonosyltransferase activity; P:pectin biosynthetic process; C:Golgi membrane; C:Golgi apparatus; P:cell wall organization; F:transferase activity	F:GO:0016757; F:GO:0047262; P:GO:0045489; C:GO:0000139; C:GO:0005794; P:GO:0071555; F:GO:0016740
XM_004501251.3	1.83631	0.336344	T1	C1	2.18568	0.153076	0.00598095	0.0284486	acyl- thioesterase 1 homolog 1-like	1347	XP_012571578.1 acyl-protein thioesterase 1 homolog 1-like [Cicer arietinum] ;XP_012571579.1 acyl-protein thioesterase 1 homolog 1-like [Cicer arietinum] ;XP_004501308.1acyl-protein thioesterase 1 homolog 1-like [Cicer arietinum] ;XP_012571580.1 acyl-protein thioesterase 1 homolog 1-like [Cicer arietinum]	XP_004501308	1.5e-190	1	540	258	258	1	F:hydrolase activity	F:GO:0016787
XM_004501271.3	2.12625	0	T1	C1	9.48483	0.115618	4.81019e-08	6.12704e-07	D alpha 1-like isoform X1	2896	XP_004501329.1 phospholipase D alpha 1-like isoform X2 [Cicer arietinum];XP_004501328.1phospholipase D alpha 1-like isoform X1 [Cicer arietinum]	XP_004501328	0	1	1701	819	819	8	P:phosphatidylcholine metabolic process; F:catalytic activity; F:calcium ion binding; C:membrane; P:lipid catabolic process; F:phospholipase D activity; F:N-acylphosphatidylethanolamine-specific phospholipase D activity; F:hydrolase activity	P:GO:0046470; F:GO:0003824; F:GO:0005509; C:GO:0016020; P:GO:0016042; F:GO:0004630; F:GO:0070290; F:GO:0016787
XM_004501553.3	1.10178	0	T1	C1	8.53823	-0.741225	1.03208e-06	9.46289e-06	DNA-directed RNA polymerase I subunit RPA12-like	1178	XP_004501609.1 DNA-directed RNA polymerase I subunit RPA12-like [Cicer arietinum] ;XP_004501610.1 DNA-directed RNA polymerase I subunit RPA12-like [Cicer arietinum] ;XP_004501608.1DNA-directed RNA polymerase I subunit RPA12-like [Cicer arietinum] ;XP_027190149.1 DNA-directed RNA polymerase I subunit RPA12-like [Cicer arietinum]	XP_004501608	1e-76	1	243	116	116	8	F:nucleic acid binding; C:nucleus; F:zinc ion binding; F:DNA-directed 5'-3' RNA polymerase activity; F:metal ion binding; P:transcription, DNA-templated; C:nucleolus; P:mRNA cleavage	F:GO:0003676; C:GO:0005634; F:GO:0008270; F:GO:0003899; F:GO:0046872; P:GO:0006351; C:GO:0005730; P:GO:0006379
XM_004501782.3	27.3513	2.69075	T1	C1	3.08954	3.81895	1.69429e-05	0.000132751	pectate lyase 5	1560	XP_004501839.1probable pectate lyase 5 [Cicer arietinum]	XP_004501839	6.7e-293	1	808	407	407	4	P:pectin catabolic process; F:metal ion binding; F:pectate lyase activity; F:lyase activity	P:GO:0045490; F:GO:0046872; F:GO:0030570; F:GO:0016829
XM_004501807.3	1.31441	0	T1	C1	8.79218	-0.514563	2.57175e-07	2.64432e-06	dependent ADP-ribose CDP-alcohol diphosphatase-like isoform X2	1672	XP_004501864.1manganese-dependent ADP-ribose/CDP-alcohol diphosphatase-like isoform X2 [Cicer arietinum]	XP_004501864	2.7e-255	1	711	340	340	1	F:hydrolase activity	F:GO:0016787
XM_004501830.3	1.1791	0	T1	C1	8.63583	-0.654419	6.35441e-07	6.07528e-06	aminotransferase-related 2-like	1485	XP_004501887.1tryptophan aminotransferase-related protein 2-like [Cicer arietinum]	XP_004501887	0	1	910	452	452	4	F:carbon-sulfur lyase activity; F:catalytic activity; F:transaminase activity; F:transferase activity	F:GO:0016846; F:GO:0003824; F:GO:0008483; F:GO:0016740
XM_004501926.3	10.1673	2.35441	T1	C1	1.8546	2.59411	0.00765188	0.0351438	dismutase [Fe] chloroplastic-like isoform X1	2055	XP_004501983.1superoxide dismutase [Fe] 3, chloroplastic-like isoform X1 [Cicer arietinum]	XP_004501983	4.5e-211	1	602	291	291	7	P:superoxide metabolic process; F:metal ion binding; P:removal of superoxide radicals; C:membrane; C:integral component of membrane; P:oxidation-reduction process; F:superoxide dismutase activity	P:GO:0006801; F:GO:0046872; P:GO:0019430; C:GO:0016020; C:GO:0016021; P:GO:0055114; F:GO:0004784
XM_004501940.3	187.845	6.28705	T1	C1	4.64566	6.48475	1.12607e-09	2.12812e-08	13S-lipoxygenase 2- chloroplastic-like	3093	XP_004501997.1linoleate 13S-lipoxygenase 2-1, chloroplastic-like [Cicer arietinum]	XP_004501997	0	1	1814	900	900	7	F:dioxygenase activity; F:oxidoreductase activity, acting on single donors with incorporation of molecular oxygen, incorporation of two atoms of oxygen; F:metal ion binding; F:oxidoreductase activity; P:oxylipin biosynthetic process; P:oxidation-reduction process; P:fatty acid biosynthetic process	F:GO:0051213; F:GO:0016702; F:GO:0046872; F:GO:0016491; P:GO:0031408; P:GO:0055114; P:GO:0006633
XM_004501941.3	20.9532	4.26898	T1	C1	2.03977	3.58828	0.00305149	0.0157906	13S-lipoxygenase 2- chloroplastic-like	2963	XP_004501998.1linoleate 13S-lipoxygenase 2-1, chloroplastic-like [Cicer arietinum]	XP_004501998	0	1	1833	902	902	7	F:dioxygenase activity; F:oxidoreductase activity, acting on single donors with incorporation of molecular oxygen, incorporation of two atoms of oxygen; F:metal ion binding; F:oxidoreductase activity; P:oxylipin biosynthetic process; P:oxidation-reduction process; P:fatty acid biosynthetic process	F:GO:0051213; F:GO:0016702; F:GO:0046872; F:GO:0016491; P:GO:0031408; P:GO:0055114; P:GO:0006633
XM_004501945.2	3.36334	0.49158	T1	C1	2.51357	0.932257	0.00108485	0.00625895	--cytochrome b5 reductase 1-like	1459	XP_004502002.1NADH--cytochrome b5 reductase 1-like [Cicer arietinum]	XP_004502002	3.8e-201	1	569	279	279	5	F:cytochrome-b5 reductase activity, acting on NAD(P)H; F:oxidoreductase activity; C:membrane; C:integral component of membrane; P:oxidation-reduction process	F:GO:0004128; F:GO:0016491; C:GO:0016020; C:GO:0016021; P:GO:0055114
XM_004501952.2	63.4589	15.032	T1	C1	1.82281	5.22339	0.00708811	0.0328711	XP_004502009.1uncharacterized protein LOC101494075	1454	XP_012571783.1 uncharacterized protein LOC101494075 [Cicer arietinum] ;XP_004502009.1uncharacterized protein LOC101494075 [Cicer arietinum] ;XP_012571784.1 uncharacterized protein LOC101494075 [Cicer arietinum] ;XP_027190917.1 uncharacterized protein LOC101494075 [Cicer arietinum]	XP_004502009	8e-258	1	715	353	353		-	-
XM_004501971.3	3.74993	0	T1	C1	10.3025	0.878859	3.58472e-10	7.5293e-09	domain receptor-like kinase 3 isoform X1	2862	XP_004502028.1lysM domain receptor-like kinase 3 isoform X1 [Cicer arietinum]	XP_004502028	0	1	1214	622	622	7	F:ATP binding; C:membrane; C:integral component of membrane; F:protein kinase activity; P:phosphorylation; P:protein phosphorylation; F:kinase activity	F:GO:0005524; C:GO:0016020; C:GO:0016021; F:GO:0004672; P:GO:0016310; P:GO:0006468; F:GO:0016301
XM_004502004.3	14.5552	0.517453	T1	C1	4.55252	2.82335	1.08916e-08	1.64745e-07	XP_004502061.1methionine gamma-lyase-like	1855	XP_004502061.1methionine gamma-lyase-like [Cicer arietinum]	XP_004502061	4.3e-315	1	870	443	443	3	F:pyridoxal phosphate binding; F:catalytic activity; F:lyase activity	F:GO:0030170; F:GO:0003824; F:GO:0016829
XM_004502109.3	25.4763	1.16427	T1	C1	4.19394	3.6359	4.17786e-08	5.44566e-07	(P)H-dependent 6 -deoxychalcone synthase	1246	XP_004502166.1NAD(P)H-dependent 6'-deoxychalcone synthase [Cicer arietinum]	XP_004502166	2.6e-222	1	621	314	314	2	F:oxidoreductase activity; P:oxidation-reduction process	F:GO:0016491; P:GO:0055114
XM_004502116.3	740.264	171.329	T1	C1	1.85645	8.75664	0.00592387	0.0282184	aminocyclopropane-1-carboxylate oxidase	1364	XP_004502173.11-aminocyclopropane-1-carboxylate oxidase [Cicer arietinum]	XP_004502173	1.9e-229	1	640	313	313	3	F:oxidoreductase activity; F:metal ion binding; P:oxidation-reduction process	F:GO:0016491; F:GO:0046872; P:GO:0055114
XM_004502130.3	1.3724	0.129363	T1	C1	3.128	-0.340913	0.000622782	0.00378005	(P)H-dependent 6 -deoxychalcone synthase-like	1363	XP_004502187.1NAD(P)H-dependent 6'-deoxychalcone synthase-like [Cicer arietinum]	XP_004502187	4.8e-221	1	619	314	314	2	F:oxidoreductase activity; P:oxidation-reduction process	F:GO:0016491; P:GO:0055114
XM_004502150.3	2.30022	0	T1	C1	9.59814	0.220215	2.51401e-08	3.53094e-07	endo-1,3-beta-glucosidase 4-like	2026	XP_004502207.1glucan endo-1,3-beta-glucosidase 4-like [Cicer arietinum]	XP_004502207	0	1	998	506	506	5	P:carbohydrate metabolic process; P:metabolic process; F:hydrolase activity, hydrolyzing O-glycosyl compounds; F:hydrolase activity; F:hydrolase activity, acting on glycosyl bonds	P:GO:0005975; P:GO:0008152; F:GO:0004553; F:GO:0016787; F:GO:0016798
XM_004502169.3	11.3078	0.129363	T1	C1	6.16781	2.42828	1.58808e-11	4.72058e-10	synthase 1B	1526	XP_004502226.1chalcone synthase 1B [Cicer arietinum]	XP_004502226	2e-282	1	780	389	389	6	F:transferase activity, transferring acyl groups; F:transferase activity, transferring acyl groups other than amino-acyl groups; F:catalytic activity; P:metabolic process; P:biosynthetic process; F:transferase activity	F:GO:0016746; F:GO:0016747; F:GO:0003824; P:GO:0008152; P:GO:0009058; F:GO:0016740
XM_004502273.3	8.89159	0.802051	T1	C1	3.21188	2.21009	1.77587e-05	0.000138508	spindle checkpoint MAD2	1111	XP_004502330.1mitotic spindle checkpoint protein MAD2 [Cicer arietinum]	XP_004502330	8e-140	1	406	207	207	1	P:mitotic spindle assembly checkpoint	P:GO:0007094
XM_004502301.2	11.0952	0	T1	C1	11.8668	2.38315	1.36311e-14	1.03284e-12	pectate lyase 5	1679	XP_004502358.1probable pectate lyase 5 [Cicer arietinum]	XP_004502358	5.2e-286	0.9951	792	405	403	4	P:pectin catabolic process; F:metal ion binding; F:pectate lyase activity; F:lyase activity	P:GO:0045490; F:GO:0046872; F:GO:0030570; F:GO:0016829
XM_004502408.3	17.6285	3.0271	T1	C1	2.28616	3.29748	0.00107563	0.00621128	chain acyl- synthetase chloroplastic-like	2701	XP_004502465.1long chain acyl-CoA synthetase 9, chloroplastic-like [Cicer arietinum]	XP_004502465	0	1	1386	694	694	2	F:catalytic activity; P:metabolic process	F:GO:0003824; P:GO:0008152
XM_004502425.3	2.31955	0	T1	C1	9.6102	0.231369	2.29912e-08	3.2474e-07	dehydrogenase family 3 member H1-like isoform X1	1754	XP_004502482.1aldehyde dehydrogenase family 3 member H1-like isoform X1 [Cicer arietinum]	XP_004502482	0	1	957	488	488	5	P:cellular aldehyde metabolic process; F:oxidoreductase activity; P:metabolic process; P:oxidation-reduction process; F:oxidoreductase activity, acting on the aldehyde or oxo group of donors, NAD or NADP as acceptor	P:GO:0006081; F:GO:0016491; P:GO:0008152; P:GO:0055114; F:GO:0016620
XM_004502534.3	3.01541	0.439835	T1	C1	2.51579	0.781823	0.00107461	0.00620874	XP_004502591.1endoglucanase 25-like	2465	XP_004502591.1endoglucanase 25-like [Cicer arietinum]	XP_004502591	0	1	1214	601	601		-	-
XM_004502554.3	2.20357	0	T1	C1	9.53629	0.163073	3.62368e-08	4.80936e-07	factor SPEECHLESS-like	1686	XP_004502611.1transcription factor SPEECHLESS-like [Cicer arietinum]	XP_004502611	2.6e-213	1	605	345	345	1	F:protein dimerization activity	F:GO:0046983
XM_004502950.3	16.1788	1.99219	T1	C1	2.76534	3.10616	0.000109112	0.000765246	4-phosphate 5-kinase 1-like	2922	XP_004503007.1phosphatidylinositol 4-phosphate 5-kinase 1-like [Cicer arietinum]	XP_004503007	0	1	1110	712	712		-	-
XM_004503070.3	1.14044	0	T1	C1	8.58786	-0.697137	8.75702e-07	8.11864e-06	endo-1,3-beta-glucosidase 2-like	1756	XP_004503127.1glucan endo-1,3-beta-glucosidase 2-like [Cicer arietinum]	XP_004503127	0	1	988	498	498	5	P:carbohydrate metabolic process; P:metabolic process; F:hydrolase activity, hydrolyzing O-glycosyl compounds; F:hydrolase activity, acting on glycosyl bonds; F:hydrolase activity	P:GO:0005975; P:GO:0008152; F:GO:0004553; F:GO:0016798; F:GO:0016787
XM_004503094.2	5.54758	1.21601	T1	C1	1.93271	1.72234	0.00662611	0.0310232	FIZZY-RELATED 3	1931	XP_004503151.1protein FIZZY-RELATED 3 [Cicer arietinum]	XP_004503151	0	1	991	490	490	3	F:ubiquitin-protein transferase activator activity; P:positive regulation of ubiquitin protein ligase activity; F:anaphase-promoting complex binding	F:GO:0097027; P:GO:1904668; F:GO:0010997
XM_004503193.3	92.144	10.4267	T1	C1	2.88851	5.58483	4.08727e-05	0.000305486	acid phosphatase 3 isoform X1	1529	XP_004503250.1purple acid phosphatase 3 isoform X1 [Cicer arietinum]	XP_004503250	1.9e-244	0.997	682	335	334	3	P:dephosphorylation; F:acid phosphatase activity; F:hydrolase activity	P:GO:0016311; F:GO:0003993; F:GO:0016787
XM_004503269.3	33.2662	7.63243	T1	C1	1.86869	4.28524	0.00601489	0.0285597	ribosomal S16-like isoform X1	635	XP_012568068.140S ribosomal protein S16-like isoform X1 [Cicer arietinum]	XP_012568068	3.1e-98	0.9932	293	148	147	3	F:structural constituent of ribosome; C:ribosome; P:translation	F:GO:0003735; C:GO:0005840; P:GO:0006412
XM_004503432.3	2.72547	0	T1	C1	9.84258	0.447194	6.07585e-09	9.69683e-08	3-hydroxyisobutyrate dehydrogenase-like mitochondrial	1269	XP_004503489.1probable 3-hydroxyisobutyrate dehydrogenase-like 1, mitochondrial [Cicer arietinum]	XP_004503489	1.6e-224	1	627	330	330	4	F:NADP binding; F:NAD binding; F:oxidoreductase activity; P:oxidation-reduction process	F:GO:0050661; F:GO:0051287; F:GO:0016491; P:GO:0055114
XM_004503439.3	7.24858	0.569198	T1	C1	3.41018	1.90607	9.41574e-06	7.63381e-05	pectinesterase 53	1502	XP_004503496.1probable pectinesterase 53 [Cicer arietinum]	XP_004503496	1.1e-283	1	783	385	385	6	P:pectin catabolic process; C:cell wall; F:aspartyl esterase activity; P:cell wall modification; F:pectinesterase activity; F:hydrolase activity	P:GO:0045490; C:GO:0005618; F:GO:0045330; P:GO:0042545; F:GO:0030599; F:GO:0016787
XM_004503519.3	1.72033	0	T1	C1	9.17968	-0.164037	3.22964e-08	4.36768e-07	trehalase isoform X1	2148	XP_004503576.2probable trehalase isoform X1 [Cicer arietinum]	XP_004503576	0	1	1203	598	598	8	F:catalytic activity; P:metabolic process; C:membrane; C:integral component of membrane; P:trehalose metabolic process; F:alpha,alpha-trehalase activity; F:hydrolase activity; F:hydrolase activity, acting on glycosyl bonds	F:GO:0003824; P:GO:0008152; C:GO:0016020; C:GO:0016021; P:GO:0005991; F:GO:0004555; F:GO:0016787; F:GO:0016798
XM_004503543.3	10.8825	0.181108	T1	C1	5.6349	2.38259	1.90833e-10	4.3127e-09	of replication complex subunit 1B-like	3088	XP_004503600.1origin of replication complex subunit 1B-like [Cicer arietinum]	XP_004503600	0	1	1655	893	893	3	F:ATP binding; F:metal ion binding; F:chromatin binding	F:GO:0005524; F:GO:0046872; F:GO:0003682
XM_004503572.3	105.945	17.0501	T1	C1	2.38049	5.85604	0.000553596	0.00338738	XP_004503629.1endoglucanase 6	2599	XP_004503629.1endoglucanase 6 [Cicer arietinum]	XP_004503629	0	1	1278	626	626	10	P:carbohydrate metabolic process; P:polysaccharide catabolic process; F:catalytic activity; P:metabolic process; F:carbohydrate binding; F:hydrolase activity, hydrolyzing O-glycosyl compounds; P:cellulose catabolic process; F:cellulase activity; F:hydrolase activity; F:hydrolase activity, acting on glycosyl bonds	P:GO:0005975; P:GO:0000272; F:GO:0003824; P:GO:0008152; F:GO:0030246; F:GO:0004553; P:GO:0030245; F:GO:0008810; F:GO:0016787; F:GO:0016798
XM_004503624.3	15.309	0.620943	T1	C1	4.36347	2.90283	2.65157e-08	3.71128e-07	mitogen-activated kinase homolog MMK2	1639	XP_012572149.1 mitogen-activated protein kinase homolog MMK2 [Cicer arietinum] ;XP_004503681.1mitogen-activated protein kinase homolog MMK2 [Cicer arietinum] ;XP_027191697.1 mitogen-activated protein kinase homolog MMK2 [Cicer arietinum];XP_004503682.1 mitogen-activated protein kinase homolog MMK2 [Cicer arietinum]	XP_004503681	1.2e-282	1	782	382	382	11	F:nucleotide binding; P:MAPK cascade; F:ATP binding; F:MAP kinase activity; F:protein kinase activity; P:phosphorylation; F:transferase activity; F:protein serine/threonine kinase activity; P:protein phosphorylation; F:kinase activity; C:intracellular	F:GO:0000166; P:GO:0000165; F:GO:0005524; F:GO:0004707; F:GO:0004672; P:GO:0016310; F:GO:0016740; F:GO:0004674; P:GO:0006468; F:GO:0016301; C:GO:0005622
XM_004503644.3	75.3659	12.5482	T1	C1	2.33139	5.3738	0.000714708	0.00427401	P450 86A22	2412	XP_004503701.1cytochrome P450 86A22 [Cicer arietinum]	XP_004503701	0	1	1048	516	516	9	F:iron ion binding; F:metal ion binding; F:oxidoreductase activity, acting on paired donors, with incorporation or reduction of molecular oxygen; F:oxidoreductase activity; C:membrane; C:integral component of membrane; P:oxidation-reduction process; F:monooxygenase activity; F:heme binding	F:GO:0005506; F:GO:0046872; F:GO:0016705; F:GO:0016491; C:GO:0016020; C:GO:0016021; P:GO:0055114; F:GO:0004497; F:GO:0020037
XM_004503647.3	5.33496	0	T1	C1	10.8108	1.36216	1.41531e-11	4.24986e-10	activated kinase kinase kinase YODA isoform X2	3557	XP_004503704.1mitogen-activated protein kinase kinase kinase YODA isoform X2 [Cicer arietinum]	XP_004503704	0	1	1762	905	905	5	F:ATP binding; F:protein kinase activity; P:phosphorylation; P:protein phosphorylation; F:kinase activity	F:GO:0005524; F:GO:0004672; P:GO:0016310; P:GO:0006468; F:GO:0016301
XM_004503748.3	19.5808	1.70759	T1	C1	3.26272	3.32481	7.74254e-06	6.35673e-05	recognition particle subunit SRP68	2275	XP_004503805.1 signal recognition particle subunit SRP68 [Cicer arietinum];XP_004503804.1signal recognition particle subunit SRP68 [Cicer arietinum]	XP_004503804	0	1	1163	603	603	7	F:endoplasmic reticulum signal peptide binding; F:RNA binding; P:SRP-dependent cotranslational protein targeting to membrane; C:cytoplasm; F:7S RNA binding; F:signal recognition particle binding; C:signal recognition particle, endoplasmic reticulum targeting	F:GO:0030942; F:GO:0003723; P:GO:0006614; C:GO:0005737; F:GO:0008312; F:GO:0005047; C:GO:0005786
XM_004504041.3	23.1181	2.69075	T1	C1	2.84699	3.60543	6.37105e-05	0.000463986	replication licensing factor MCM6	3155	XP_004504098.1DNA replication licensing factor MCM6 [Cicer arietinum]	XP_004504098	0	1	1565	851	851	11	F:nucleotide binding; F:DNA binding; P:DNA replication initiation; F:ATP binding; C:nucleus; F:DNA helicase activity; P:DNA duplex unwinding; P:DNA replication; F:helicase activity; C:MCM complex; F:hydrolase activity	F:GO:0000166; F:GO:0003677; P:GO:0006270; F:GO:0005524; C:GO:0005634; F:GO:0003678; P:GO:0032508; P:GO:0006260; F:GO:0004386; C:GO:0042555; F:GO:0016787
XM_004504123.3	17.4546	2.79424	T1	C1	2.38723	3.26708	0.00065569	0.00395904	4-phosphate 5-kinase 7-like	3004	XP_012572271.1 phosphatidylinositol 4-phosphate 5-kinase 7-like [Cicer arietinum];XP_004504180.1phosphatidylinositol 4-phosphate 5-kinase 7-like [Cicer arietinum]	XP_004504180	0	1	1161	763	763	9	F:nucleotide binding; F:ATP binding; F:phosphatidylinositol phosphate kinase activity; F:1-phosphatidylinositol-4-phosphate 5-kinase activity; P:phosphatidylinositol phosphorylation; P:phosphatidylinositol metabolic process; P:phosphorylation; F:transferase activity; F:kinase activity	F:GO:0000166; F:GO:0005524; F:GO:0016307; F:GO:0016308; P:GO:0046854; P:GO:0046488; P:GO:0016310; F:GO:0016740; F:GO:0016301
XM_004504221.2	3.26669	0.620943	T1	C1	2.13603	0.947925	0.00431293	0.0213899	glutathione S-transferase	967	XP_004504278.1probable glutathione S-transferase [Cicer arietinum]	XP_004504278	2.1e-164	1	467	224	224	1	F:transferase activity	F:GO:0016740
XM_004504339.3	7.11327	0.439835	T1	C1	3.75313	1.85516	1.65433e-06	1.47187e-05	DNA primase large subunit isoform X2	1938	XP_004504396.1probable DNA primase large subunit isoform X2 [Cicer arietinum]	XP_004504396	0	1	933	464	464		-	-
XM_004504404.3	4.98702	0	T1	C1	10.7135	1.26923	2.61329e-11	7.38231e-10	oligosaccharide glucosidase GCS1-like isoform X4	2938	XP_004504461.1mannosyl-oligosaccharide glucosidase GCS1-like isoform X4 [Cicer arietinum]	XP_004504461	0	1	1645	799	799	3	F:catalytic activity; F:mannosyl-oligosaccharide glucosidase activity; P:oligosaccharide metabolic process	F:GO:0003824; F:GO:0004573; P:GO:0009311
XM_004504580.3	9.76142	1.37125	T1	C1	2.57462	2.41374	0.00035269	0.0022405	2 -hydroxylase-like	1985	XP_004504637.1isoflavone 2'-hydroxylase-like [Cicer arietinum]	XP_004504637	0	1	1013	511	511	9	F:iron ion binding; F:oxidoreductase activity; F:metal ion binding; F:oxidoreductase activity, acting on paired donors, with incorporation or reduction of molecular oxygen; C:membrane; C:integral component of membrane; P:oxidation-reduction process; F:monooxygenase activity; F:heme binding	F:GO:0005506; F:GO:0016491; F:GO:0046872; F:GO:0016705; C:GO:0016020; C:GO:0016021; P:GO:0055114; F:GO:0004497; F:GO:0020037
XM_004504581.3	34.3679	1.29363	T1	C1	4.47411	4.05092	6.37188e-09	1.01443e-07	2 -hydroxylase	1771	XP_004504638.1isoflavone 2'-hydroxylase [Cicer arietinum]	XP_004504638	0	1	993	498	498	9	F:iron ion binding; F:oxidoreductase activity, acting on paired donors, with incorporation or reduction of molecular oxygen; F:metal ion binding; F:oxidoreductase activity; C:membrane; C:integral component of membrane; P:oxidation-reduction process; F:monooxygenase activity; F:heme binding	F:GO:0005506; F:GO:0016705; F:GO:0046872; F:GO:0016491; C:GO:0016020; C:GO:0016021; P:GO:0055114; F:GO:0004497; F:GO:0020037
XM_004504630.3	18.4404	1.39712	T1	C1	3.4652	3.22193	2.74554e-06	2.35488e-05	replication licensing factor MCM3	2813	XP_004504687.1DNA replication licensing factor MCM3 [Cicer arietinum]	XP_004504687	0	1	1469	775	775	9	F:nucleotide binding; P:DNA replication initiation; F:DNA binding; C:nucleus; F:ATP binding; P:DNA replication; F:helicase activity; C:MCM complex; F:hydrolase activity	F:GO:0000166; P:GO:0006270; F:GO:0003677; C:GO:0005634; F:GO:0005524; P:GO:0006260; F:GO:0004386; C:GO:0042555; F:GO:0016787
XM_004504717.3	2.24223	0	T1	C1	9.56135	0.18621	3.01324e-08	4.11277e-07	-xylosidase alpha-L-arabinofuranosidase 2	2704	XP_004504774.1beta-xylosidase/alpha-L-arabinofuranosidase 2 [Cicer arietinum]	XP_004504774	0	1	1564	774	774	3	P:carbohydrate metabolic process; F:hydrolase activity, hydrolyzing O-glycosyl compounds; F:hydrolase activity	P:GO:0005975; F:GO:0004553; F:GO:0016787
XM_004504761.3	38.0212	4.29486	T1	C1	2.89059	4.31261	4.62446e-05	0.000343419	transporter G family member 11-like	2473	XP_004504818.1ABC transporter G family member 11-like [Cicer arietinum]	XP_004504818	0	1	1238	631	631		-	-
XM_004504833.3	8.71763	0.698561	T1	C1	3.38203	2.1675	8.02885e-06	6.57846e-05	-chain-amino-acid aminotransferase 6-like	1437	XP_004504890.1branched-chain-amino-acid aminotransferase 6-like [Cicer arietinum]	XP_004504890	6.1e-293	1	806	409	409	11	F:L-leucine transaminase activity; F:L-valine transaminase activity; F:catalytic activity; F:transaminase activity; P:metabolic process; F:branched-chain-amino-acid transaminase activity; P:cellular amino acid biosynthetic process; F:transferase activity; P:branched-chain amino acid biosynthetic process; P:branched-chain amino acid metabolic process; F:L-isoleucine transaminase activity	F:GO:0052654; F:GO:0052655; F:GO:0003824; F:GO:0008483; P:GO:0008152; F:GO:0004084; P:GO:0008652; F:GO:0016740; P:GO:0009082; P:GO:0009081; F:GO:0052656
XM_004504922.3	2.37753	0	T1	C1	9.64578	0.264308	1.92741e-08	2.76942e-07	anaphase-promoting complex subunit 4 isoform X1	2751	XP_004504980.1 anaphase-promoting complex subunit 4 isoform X1 [Cicer arietinum];XP_004504979.1 anaphase-promoting complex subunit 4 isoform X1 [Cicer arietinum] ;XP_004504978.1anaphase-promoting complex subunit 4 isoform X1 [Cicer arietinum]	XP_004504978	0	1	1538	774	774	3	P:regulation of mitotic metaphase/anaphase transition; C:anaphase-promoting complex; P:anaphase-promoting complex-dependent catabolic process	P:GO:0030071; C:GO:0005680; P:GO:0031145
XM_004504931.2	4.67775	0	T1	C1	10.6212	1.18121	4.78666e-11	1.24384e-09	alternative NAD(P)H-ubiquinone oxidoreductase mitochondrial-like	2142	XP_004504988.1internal alternative NAD(P)H-ubiquinone oxidoreductase A2, mitochondrial-like [Cicer arietinum]	XP_004504988	0	1	1092	549	549	2	F:oxidoreductase activity; P:oxidation-reduction process	F:GO:0016491; P:GO:0055114
XM_004505030.3	4.87105	0.724434	T1	C1	2.49043	1.4487	0.0007634	0.00455093	kDa class I heat shock -like	1737	XP_004505087.118.5 kDa class I heat shock protein-like [Cicer arietinum]	XP_004505087	3.3e-101	1	313	160	160		-	-
XM_004505050.3	320.02	10.0127	T1	C1	4.74311	7.24883	5.61637e-10	1.12501e-08	4 -O-methyltransferase	1394	XP_004505107.1isoflavone 4'-O-methyltransferase [Cicer arietinum]	XP_004505107	1.5e-259	1	719	361	361	5	F:O-methyltransferase activity; F:protein dimerization activity; F:methyltransferase activity; F:transferase activity; P:methylation	F:GO:0008171; F:GO:0046983; F:GO:0008168; F:GO:0016740; P:GO:0032259
XM_004505052.3	41.3846	1.39712	T1	C1	4.63129	4.31067	2.2054e-09	3.89974e-08	hydroxyisoflavanone synthase-like	1967	XP_004505109.12-hydroxyisoflavanone synthase-like [Cicer arietinum]	XP_004505109	0	1	1028	519	519	7	F:iron ion binding; F:oxidoreductase activity; F:oxidoreductase activity, acting on paired donors, with incorporation or reduction of molecular oxygen; F:metal ion binding; P:oxidation-reduction process; F:monooxygenase activity; F:heme binding	F:GO:0005506; F:GO:0016491; F:GO:0016705; F:GO:0046872; P:GO:0055114; F:GO:0004497; F:GO:0020037
XM_004505196.3	86.2291	13.9712	T1	C1	2.3707	5.56118	0.000582997	0.00355454	XP_004505253.1scopoletin glucosyltransferase-like	1792	XP_004505253.1scopoletin glucosyltransferase-like [Cicer arietinum]	XP_004505253	0	1	964	475	475	3	F:transferase activity, transferring hexosyl groups; P:metabolic process; F:transferase activity	F:GO:0016758; P:GO:0008152; F:GO:0016740
XM_004505203.3	4.83239	0.931415	T1	C1	2.11747	1.49523	0.00348257	0.0177133	1-phosphatidylinositol-3-phosphate 5-kinase FAB1C isoform X3	6187	XP_012572566.1 putative 1-phosphatidylinositol-3-phosphate 5-kinase FAB1C isoform X1 [Cicer arietinum] ;XP_027191573.1 putative 1-phosphatidylinositol-3-phosphate 5-kinase FAB1C isoform X2 [Cicer arietinum];XP_004505260.1putative 1-phosphatidylinositol-3-phosphate 5-kinase FAB1C isoform X3 [Cicer arietinum]	XP_004505260	0	1	3396	1734	1734	9	F:nucleotide binding; F:ATP binding; F:phosphatidylinositol phosphate kinase activity; F:metal ion binding; P:phosphatidylinositol phosphorylation; P:phosphatidylinositol metabolic process; P:phosphorylation; F:transferase activity; F:kinase activity	F:GO:0000166; F:GO:0005524; F:GO:0016307; F:GO:0046872; P:GO:0046854; P:GO:0046488; P:GO:0016310; F:GO:0016740; F:GO:0016301
XM_004505308.3	1.8943	0	T1	C1	9.31843	-0.0372597	1.31616e-07	1.46879e-06	-3-3 7-like	1402	XP_004505365.114-3-3 protein 7-like [Cicer arietinum]	XP_004505365	1.6e-171	1	492	258	258	1	F:protein domain specific binding	F:GO:0019904
XM_004505311.3	9.64545	2.25092	T1	C1	1.84338	2.52162	0.00820162	0.0372937	-glucose 6-dehydrogenase 1-like	1836	XP_004505368.1UDP-glucose 6-dehydrogenase 1-like [Cicer arietinum]	XP_004505368	0	1	964	480	480	5	F:oxidoreductase activity, acting on the CH-OH group of donors, NAD or NADP as acceptor; F:oxidoreductase activity; F:NAD binding; F:UDP-glucose 6-dehydrogenase activity; P:oxidation-reduction process	F:GO:0016616; F:GO:0016491; F:GO:0051287; F:GO:0003979; P:GO:0055114
XM_004505502.3	1.99094	0.155236	T1	C1	3.4053	0.131974	9.30196e-05	0.000658652	checkpoint serine threonine- kinase BUB1 isoform X1	2127	XP_004505559.1mitotic checkpoint serine/threonine-protein kinase BUB1 isoform X1 [Cicer arietinum]	XP_004505559	0	1	1082	525	525	6	P:mitotic spindle assembly checkpoint; F:ATP binding; F:protein kinase activity; P:phosphorylation; P:protein phosphorylation; F:kinase activity	P:GO:0007094; F:GO:0005524; F:GO:0004672; P:GO:0016310; P:GO:0006468; F:GO:0016301
XM_004505605.2	3.7306	0	T1	C1	10.2951	0.871822	3.58472e-10	7.5293e-09	-conjugating enzyme E2 20	967	XP_004505662.1ubiquitin-conjugating enzyme E2 20 [Cicer arietinum]	XP_004505662	9.4e-125	1	365	180	180	3	F:nucleotide binding; F:ATP binding; F:transferase activity	F:GO:0000166; F:GO:0005524; F:GO:0016740
XM_004505718.3	7.34523	0.646816	T1	C1	3.24561	1.93849	1.67152e-05	0.000131158	transporter 5	1973	XP_004505775.1auxin transporter-like protein 5 [Cicer arietinum]	XP_004505775	0	1	998	487	487	2	C:membrane; C:integral component of membrane	C:GO:0016020; C:GO:0016021
XM_004505770.3	1.31441	0.129363	T1	C1	3.06586	-0.392566	0.000883102	0.00517323	responsive SAUR21-like	834	XP_004505827.1auxin-responsive protein SAUR21-like [Cicer arietinum]	XP_004505827	6.1e-63	1	203	100	100	1	P:response to auxin	P:GO:0009733
XM_004505919.3	15.3477	0.155236	T1	C1	6.34993	2.85772	1.92232e-12	7.37004e-11	glutathione S-transferase	912	XP_004505976.1probable glutathione S-transferase [Cicer arietinum]	XP_004505976	1.5e-161	1	459	222	222	1	F:transferase activity	F:GO:0016740
XM_004505940.3	6.45607	0.49158	T1	C1	3.45373	1.74066	8.7593e-06	7.14447e-05	fusion MON1 homolog isoform X2	1834	XP_004505997.1vacuolar fusion protein MON1 homolog isoform X2 [Cicer arietinum]	XP_004505997	0	1	907	445	445		-	-
XM_004506066.2	818.49	204.549	T1	C1	1.7457	8.92621	0.00940869	0.0419018	-D-apiose UDP-D-xylose synthase 2	1776	XP_004506123.1UDP-D-apiose/UDP-D-xylose synthase 2 [Cicer arietinum]	XP_004506123	2.1e-286	1	793	386	386	2	F:coenzyme binding; F:catalytic activity	F:GO:0050662; F:GO:0003824
XM_004506162.3	59.6703	4.37247	T1	C1	3.51494	4.89879	1.30544e-06	1.18123e-05	inducing factor homolog A-like	1585	XP_004506219.1apoptosis-inducing factor homolog A-like [Cicer arietinum]	XP_004506219	4.4e-254	1	708	360	360	2	F:oxidoreductase activity; P:oxidation-reduction process	F:GO:0016491; P:GO:0055114
XM_004506194.3	2.45485	0.155236	T1	C1	3.70708	0.393841	1.9752e-05	0.000153317	complex subunit 2 isoform X1	2522	XP_012572819.1 condensin complex subunit 2 isoform X3 [Cicer arietinum] ;XP_004506251.1condensin complex subunit 2 isoform X1 [Cicer arietinum] ;XP_027191226.1 condensin complex subunit 2 isoform X2 [Cicer arietinum]	XP_004506251	0	1	1331	674	674	5	P:cell division; P:mitotic chromosome condensation; P:chromosome condensation; C:condensin complex; P:cell cycle	P:GO:0051301; P:GO:0007076; P:GO:0030261; C:GO:0000796; P:GO:0007049
XM_004506285.3	3.22803	0.59507	T1	C1	2.18002	0.92432	0.00378254	0.0190389	shock 22 kDa mitochondrial isoform X1	1053	XP_004506342.1heat shock 22 kDa protein, mitochondrial isoform X1 [Cicer arietinum]	XP_004506342	2.3e-145	1	420	224	224		-	-
XM_004506286.3	31.2172	5.38151	T1	C1	2.28092	4.11598	0.000986376	0.00573676	shock 22 kDa mitochondrial isoform X2	1083	XP_004506343.1heat shock 22 kDa protein, mitochondrial isoform X2 [Cicer arietinum]	XP_004506343	5.4e-144	1	417	223	223		-	-
XM_004506629.3	5.25764	0	T1	C1	10.7897	1.34202	1.60903e-11	4.7741e-10	P450 71D9-like	1798	XP_004506686.1cytochrome P450 71D9-like [Cicer arietinum]	XP_004506686	0	1	995	495	495	9	F:iron ion binding; F:oxidoreductase activity; F:oxidoreductase activity, acting on paired donors, with incorporation or reduction of molecular oxygen; F:metal ion binding; C:membrane; C:integral component of membrane; P:oxidation-reduction process; F:monooxygenase activity; F:heme binding	F:GO:0005506; F:GO:0016491; F:GO:0016705; F:GO:0046872; C:GO:0016020; C:GO:0016021; P:GO:0055114; F:GO:0004497; F:GO:0020037
XM_004506635.3	36.0303	0	T1	C1	13.5658	4.0564	1.34627e-19	6.93008e-17	#NAME?	3805	XP_004506691.1leucine--tRNA ligase, cytoplasmic isoform X1 [Cicer arietinum]	XP_004506691	0	1	2226	1103	1103	11	F:nucleotide binding; P:tRNA aminoacylation for protein translation; P:leucyl-tRNA aminoacylation; F:ATP binding; F:leucine-tRNA ligase activity; F:aminoacyl-tRNA ligase activity; P:aminoacyl-tRNA metabolism involved in translational fidelity; C:cytoplasm; F:aminoacyl-tRNA editing activity; F:ligase activity; P:translation	F:GO:0000166; P:GO:0006418; P:GO:0006429; F:GO:0005524; F:GO:0004823; F:GO:0004812; P:GO:0106074; C:GO:0005737; F:GO:0002161; F:GO:0016874; P:GO:0006412
XM_004506666.3	1.85564	0.155236	T1	C1	3.30392	0.0452686	0.000145838	0.0009999	division control 6 homolog B-like	1752	XP_004506723.1cell division control protein 6 homolog B-like [Cicer arietinum]	XP_004506723	0	1	951	482	482	2	P:cell division; P:DNA replication initiation	P:GO:0051301; P:GO:0006270
XM_004506671.3	2.16491	0	T1	C1	9.51079	0.139547	3.97895e-08	5.21364e-07	XP_004506728.1AMP deaminase	3164	XP_004506728.1AMP deaminase [Cicer arietinum]	XP_004506728	0	1	1693	840	840	6	F:AMP deaminase activity; P:IMP salvage; C:membrane; C:integral component of membrane; P:purine ribonucleoside monophosphate biosynthetic process; F:deaminase activity	F:GO:0003876; P:GO:0032264; C:GO:0016020; C:GO:0016021; P:GO:0009168; F:GO:0019239
XM_004506744.3	54.9732	10.8665	T1	C1	2.08378	4.96375	0.00228506	0.0122487	acid receptor PYL4-like	1041	XP_004506801.1abscisic acid receptor PYL4-like [Cicer arietinum]	XP_004506801	1e-146	1	422	208	208		-	-
XM_004506770.3	2.12625	0.129363	T1	C1	3.75851	0.197634	2.93102e-05	0.000222763	WRKY transcription factor 33	2150	XP_004506827.1probable WRKY transcription factor 33 [Cicer arietinum]	XP_004506827	0	1	962	495	495	6	F:DNA binding; C:nucleus; F:DNA-binding transcription factor activity; P:transcription, DNA-templated; P:regulation of transcription, DNA-templated; F:sequence-specific DNA binding	F:GO:0003677; C:GO:0005634; F:GO:0003700; P:GO:0006351; P:GO:0006355; F:GO:0043565
XM_004507066.3	26.8874	0.853797	T1	C1	4.71805	3.69051	1.79773e-09	3.23891e-08	XP_004507123.1cyanogenic beta-glucosidase-like	1941	XP_004507123.1cyanogenic beta-glucosidase-like [Cicer arietinum]	XP_004507123	0	1	1087	530	530	5	P:carbohydrate metabolic process; P:metabolic process; F:hydrolase activity, hydrolyzing O-glycosyl compounds; F:hydrolase activity, acting on glycosyl bonds; F:hydrolase activity	P:GO:0005975; P:GO:0008152; F:GO:0004553; F:GO:0016798; F:GO:0016787
XM_004507127.3	70.2629	1.44887	T1	C1	5.34254	5.04857	2.24429e-11	6.39562e-10	glutathione S-transferase	1295	XP_004507184.1probable glutathione S-transferase [Cicer arietinum]	XP_004507184	2.1e-155	1	448	218	218	1	F:transferase activity	F:GO:0016740
XM_004507249.3	1.02447	0	T1	C1	8.43356	-0.833894	1.71836e-06	1.5102e-05	5-like isoform X2	1879	XP_004507306.1exportin-5-like isoform X2 [Cicer arietinum]	XP_004507306	4.3e-137	1	409	207	207	1	C:nucleus	C:GO:0005634
XM_004507260.3	1.73966	0	T1	C1	9.19577	-0.149366	2.87473e-08	3.96207e-07	cyanogenic beta-glucosidase	1740	XP_004507317.1non-cyanogenic beta-glucosidase [Cicer arietinum]	XP_004507317	0	1	1060	508	508	2	P:carbohydrate metabolic process; F:hydrolase activity, hydrolyzing O-glycosyl compounds	P:GO:0005975; F:GO:0004553
XM_004507349.3	6.82333	0	T1	C1	11.1656	1.70295	1.41239e-12	5.62702e-11	probable 1-acyl-sn-glycerol-3-phosphate acyltransferase 5	1900	XP_027191317.1 probable 1-acyl-sn-glycerol-3-phosphate acyltransferase 5 [Cicer arietinum];XP_027191315.1 probable 1-acyl-sn-glycerol-3-phosphate acyltransferase 5 [Cicer arietinum] ;XP_027191316.1 probable 1-acyl-sn-glycerol-3-phosphate acyltransferase 5 [Cicer arietinum] ;XP_004507406.1probable 1-acyl-sn-glycerol-3-phosphate acyltransferase 5 [Cicer arietinum]	XP_004507406	7.5e-273	1	760	372	372	5	F:transferase activity, transferring acyl groups; P:metabolic process; C:membrane; C:integral component of membrane; F:transferase activity	F:GO:0016746; P:GO:0008152; C:GO:0016020; C:GO:0016021; F:GO:0016740
XM_004507405.2	2.0296	0.336344	T1	C1	2.32985	0.26736	0.00329894	0.0168879	-1-phosphate adenylyltransferase large subunit 1-like	2087	XP_004507462.1glucose-1-phosphate adenylyltransferase large subunit 1-like [Cicer arietinum]	XP_004507462	0	1	1060	528	528	10	F:nucleotide binding; F:ATP binding; F:nucleotidyltransferase activity; P:glycogen biosynthetic process; C:chloroplast; P:starch biosynthetic process; P:biosynthetic process; F:transferase activity; F:glucose-1-phosphate adenylyltransferase activity; C:plastid	F:GO:0000166; F:GO:0005524; F:GO:0016779; P:GO:0005978; C:GO:0009507; P:GO:0019252; P:GO:0009058; F:GO:0016740; F:GO:0008878; C:GO:0009536
XM_004507417.3	4.60043	0.129363	T1	C1	4.87089	1.20035	5.7242e-08	7.19599e-07	dihydrofolate reductase-thymidylate synthase-like isoform X1	2048	XP_004507474.1bifunctional dihydrofolate reductase-thymidylate synthase-like isoform X1 [Cicer arietinum] ;XP_012573243.1 bifunctional dihydrofolate reductase-thymidylate synthase-like isoform X1 [Cicer arietinum]	XP_004507474	0	1	1088	530	530	11	F:thymidylate synthase activity; F:oxidoreductase activity; P:nucleotide biosynthetic process; P:dTMP biosynthetic process; P:oxidation-reduction process; F:methyltransferase activity; P:tetrahydrofolate biosynthetic process; F:transferase activity; F:dihydrofolate reductase activity; P:one-carbon metabolic process; P:methylation	F:GO:0004799; F:GO:0016491; P:GO:0009165; P:GO:0006231; P:GO:0055114; F:GO:0008168; P:GO:0046654; F:GO:0016740; F:GO:0004146; P:GO:0006730; P:GO:0032259
XM_004507429.3	18.9623	2.63901	T1	C1	2.58912	3.3556	0.000251712	0.0016461	replication licensing factor MCM4	3027	XP_004507486.1DNA replication licensing factor MCM4 [Cicer arietinum]	XP_004507486	0	1	1610	839	839	11	F:nucleotide binding; F:DNA binding; P:DNA replication initiation; F:ATP binding; C:nucleus; F:DNA helicase activity; P:DNA replication; P:DNA duplex unwinding; F:helicase activity; C:MCM complex; F:hydrolase activity	F:GO:0000166; F:GO:0003677; P:GO:0006270; F:GO:0005524; C:GO:0005634; F:GO:0003678; P:GO:0006260; P:GO:0032508; F:GO:0004386; C:GO:0042555; F:GO:0016787
XM_004507466.3	43.6848	6.13181	T1	C1	2.57745	4.55227	0.000221238	0.00146215	responsive SAUR50	667	XP_004507523.1auxin-responsive protein SAUR50 [Cicer arietinum]	XP_004507523	8.4e-67	1	211	102	102	1	P:response to auxin	P:GO:0009733
XM_004507610.3	6.68802	0.517453	T1	C1	3.43099	1.79176	8.48799e-06	6.93539e-05	XP_004507667.1peroxidase 29	1216	XP_004507667.1peroxidase 29 [Cicer arietinum]	XP_004507667	3.5e-220	1	615	325	325		-	-
XM_004507624.3	20.238	1.96632	T1	C1	3.10708	3.38687	1.78346e-05	0.000139066	endo-1,3-beta-glucosidase 1	2226	XP_004507681.1glucan endo-1,3-beta-glucosidase 1 [Cicer arietinum]	XP_004507681	0	1	1049	531	531	7	P:carbohydrate metabolic process; P:metabolic process; C:membrane; C:integral component of membrane; F:hydrolase activity, hydrolyzing O-glycosyl compounds; F:hydrolase activity; F:hydrolase activity, acting on glycosyl bonds	P:GO:0005975; P:GO:0008152; C:GO:0016020; C:GO:0016021; F:GO:0004553; F:GO:0016787; F:GO:0016798
XM_004507804.3	1.701	0.103491	T1	C1	3.75222	-0.0993808	7.84905e-05	0.000563152	A 32 kDa subunit B isoform X1	1299	XP_004507861.1replication protein A 32 kDa subunit B isoform X1 [Cicer arietinum]	XP_004507861	1.2e-198	1	560	281	281	5	F:DNA binding; P:DNA repair; C:nucleus; P:DNA replication; P:DNA recombination	F:GO:0003677; P:GO:0006281; C:GO:0005634; P:GO:0006260; P:GO:0006310
XM_004507831.3	17.9378	1.1384	T1	C1	3.72021	3.1637	6.79805e-07	6.47652e-06	calcium-binding CML45	802	XP_004507888.1probable calcium-binding protein CML45 [Cicer arietinum]	XP_004507888	1.3e-140	1	404	207	207	1	F:calcium ion binding	F:GO:0005509
XM_004507870.3	50.5274	2.04394	T1	C1	4.37117	4.60774	9.47749e-09	1.45873e-07	xyloglucan endotransglucosylase hydrolase 23	1353	XP_004507927.1probable xyloglucan endotransglucosylase/hydrolase protein 23 [Cicer arietinum]	XP_004507927	1.7e-208	1	586	284	284	14	P:cellular glucan metabolic process; P:metabolic process; F:hydrolase activity, hydrolyzing O-glycosyl compounds; C:extracellular region; P:cell wall biogenesis; P:carbohydrate metabolic process; C:apoplast; C:cell wall; P:cell wall organization; F:xyloglucan:xyloglucosyl transferase activity; F:transferase activity; P:xyloglucan metabolic process; F:hydrolase activity, acting on glycosyl bonds; …	P:GO:0006073; P:GO:0008152; F:GO:0004553; C:GO:0005576; P:GO:0042546; P:GO:0005975; C:GO:0048046; C:GO:0005618; P:GO:0071555; F:GO:0016762; F:GO:0016740; P:GO:0010411; F:GO:0016798; F:GO:0016787
XM_004507898.3	2.14558	0	T1	C1	9.49787	0.127633	4.37291e-08	5.668e-07	O-acyltransferase 1A-like isoform X1	2363	XP_012573434.1diacylglycerol O-acyltransferase 1A-like isoform X1 [Cicer arietinum]	XP_012573434	0	0.9944	1057	535	532	9	C:endoplasmic reticulum membrane; F:transferase activity, transferring acyl groups; F:O-acyltransferase activity; C:membrane; C:integral component of membrane; P:triglyceride biosynthetic process; C:endoplasmic reticulum; F:diacylglycerol O-acyltransferase activity; F:transferase activity	C:GO:0005789; F:GO:0016746; F:GO:0008374; C:GO:0016020; C:GO:0016021; P:GO:0019432; C:GO:0005783; F:GO:0004144; F:GO:0016740
XM_004507957.3	3.49865	0.336344	T1	C1	3.11456	0.920205	8.52354e-05	0.000607379	TIFY 10A-like	1292	XP_004508014.1protein TIFY 10A-like [Cicer arietinum]	XP_004508014	3.9e-152	1	440	224	224		-	-
XM_004508084.3	23.4661	3.82915	T1	C1	2.35992	3.69425	0.000713143	0.00426642	replication licensing factor MCM2	3116	XP_004508141.1DNA replication licensing factor MCM2 [Cicer arietinum]	XP_004508141	0	1	1811	935	935	10	F:nucleotide binding; F:DNA binding; P:DNA replication initiation; F:ATP binding; C:nucleus; P:negative regulation of DNA helicase activity; P:DNA replication; F:helicase activity; C:MCM complex; F:hydrolase activity	F:GO:0000166; F:GO:0003677; P:GO:0006270; F:GO:0005524; C:GO:0005634; P:GO:1905775; P:GO:0006260; F:GO:0004386; C:GO:0042555; F:GO:0016787
XM_004508281.3	1.23709	0.129363	T1	C1	2.9786	-0.464616	0.00126708	0.00720146	-adenosylmethionine decarboxylase proenzyme 4-like	1859	XP_004508338.1S-adenosylmethionine decarboxylase proenzyme 4-like [Cicer arietinum]	XP_004508338	7.8e-253	1	708	345	345	7	P:spermidine biosynthetic process; F:lyase activity; P:polyamine biosynthetic process; P:spermine biosynthetic process; F:adenosylmethionine decarboxylase activity; P:S-adenosylmethioninamine biosynthetic process; F:carboxy-lyase activity	P:GO:0008295; F:GO:0016829; P:GO:0006596; P:GO:0006597; F:GO:0004014; P:GO:0006557; F:GO:0016831
XM_004508330.3	18.0345	1.00903	T1	C1	3.90159	3.15968	2.65487e-07	2.72805e-06	replication licensing factor MCM5	2543	XP_004508387.1DNA replication licensing factor MCM5 [Cicer arietinum]	XP_004508387	0	1	1417	732	732	10	F:nucleotide binding; F:DNA replication origin binding; F:DNA binding; P:DNA replication initiation; C:nucleus; F:ATP binding; P:DNA replication; F:helicase activity; C:MCM complex; F:hydrolase activity	F:GO:0000166; F:GO:0003688; F:GO:0003677; P:GO:0006270; C:GO:0005634; F:GO:0005524; P:GO:0006260; F:GO:0004386; C:GO:0042555; F:GO:0016787
XM_004508403.3	2.68681	0.413962	T1	C1	2.43646	0.634307	0.00171588	0.00945077	XP_004508460.1uncharacterized protein LOC101497459	3689	XP_004508460.1uncharacterized protein LOC101497459 [Cicer arietinum]	XP_004508460	0	1	2224	1119	1119		-	-
XM_004508407.3	4.94836	0	T1	C1	10.7023	1.25852	2.73433e-11	7.65093e-10	galactinol--sucrose galactosyltransferase 6 isoform X1	2749	XP_004508461.1probable galactinol--sucrose galactosyltransferase 6 isoform X1 [Cicer arietinum]	XP_004508461	0	0.9807	1642	827	811	3	F:transferase activity, transferring glycosyl groups; F:catalytic activity; F:transferase activity	F:GO:0016757; F:GO:0003824; F:GO:0016740
XM_004508613.3	16.1015	0.362217	T1	C1	5.20977	2.9457	2.78984e-10	6.05991e-09	A 70 kDa DNA-binding subunit B	2135	XP_004508670.1replication protein A 70 kDa DNA-binding subunit B [Cicer arietinum]	XP_004508670	0	1	1159	617	617	7	F:nucleic acid binding; P:DNA repair; F:DNA binding; C:nucleus; F:metal ion binding; P:DNA replication; P:DNA recombination	F:GO:0003676; P:GO:0006281; F:GO:0003677; C:GO:0005634; F:GO:0046872; P:GO:0006260; P:GO:0006310
XM_004508643.3	2.86077	0.49158	T1	C1	2.28031	0.742499	0.00297061	0.0154163	1 isoform X1	2139	XP_004508697.1heparanase-like protein 1 isoform X1 [Cicer arietinum]	XP_004508697	0	1	1179	569	569	3	C:membrane; C:integral component of membrane; F:hydrolase activity, acting on glycosyl bonds	C:GO:0016020; C:GO:0016021; F:GO:0016798
XM_004509020.3	20.8952	1.08665	T1	C1	4.00731	3.36314	1.35713e-07	1.51347e-06	XP_004509077.1peroxidase 73-like	1368	XP_004509077.1peroxidase 73-like [Cicer arietinum]	XP_004509077	7.8e-231	1	645	328	328	9	F:peroxidase activity; P:response to oxidative stress; F:metal ion binding; F:oxidoreductase activity; P:cellular oxidant detoxification; P:oxidation-reduction process; C:extracellular region; F:heme binding; P:hydrogen peroxide catabolic process	F:GO:0004601; P:GO:0006979; F:GO:0046872; F:GO:0016491; P:GO:0098869; P:GO:0055114; C:GO:0005576; F:GO:0020037; P:GO:0042744
XM_004509035.3	5.79886	1.21601	T1	C1	1.99659	1.77243	0.0051132	0.0248495	transporter Nramp3-like	1829	XP_004509092.1metal transporter Nramp3-like [Cicer arietinum]	XP_004509092	0	1	983	510	510	4	C:membrane; C:integral component of membrane; F:metal ion transmembrane transporter activity; P:metal ion transport	C:GO:0016020; C:GO:0016021; F:GO:0046873; P:GO:0030001
XM_004509039.3	141.202	12.4189	T1	C1	3.25209	6.16078	5.27838e-06	4.40953e-05	P450 81E8-like	1871	XP_004509096.1cytochrome P450 81E8-like [Cicer arietinum]	XP_004509096	0	1	1016	506	506		-	-
XM_004509261.3	4.09786	0	T1	C1	10.4304	0.9999	1.54169e-10	3.56613e-09	transport Sec61 subunit alpha-like	1681	XP_004509318.1 protein transport protein Sec61 subunit alpha-like [Cicer arietinum];XP_004509317.1protein transport protein Sec61 subunit alpha-like [Cicer arietinum]	XP_004509317	0	1	919	476	476	3	C:membrane; P:protein transport; C:integral component of membrane	C:GO:0016020; P:GO:0015031; C:GO:0016021
XM_004509342.3	5.41227	0.724434	T1	C1	2.64234	1.57557	0.000369277	0.00233489	XP_004509399.1peroxidase 64	1140	XP_004509399.1peroxidase 64 [Cicer arietinum]	XP_004509399	3.3e-224	1	624	319	319	9	F:peroxidase activity; P:response to oxidative stress; F:oxidoreductase activity; F:metal ion binding; P:cellular oxidant detoxification; P:oxidation-reduction process; C:extracellular region; F:heme binding; P:hydrogen peroxide catabolic process	F:GO:0004601; P:GO:0006979; F:GO:0016491; F:GO:0046872; P:GO:0098869; P:GO:0055114; C:GO:0005576; F:GO:0020037; P:GO:0042744
XM_004509361.3	78.6133	8.82257	T1	C1	2.90034	5.35495	3.91553e-05	0.000293461	Pathogenesis related	1117	XP_004509418.1endochitinase-like [Cicer arietinum] ;SNQ45215.1 Pathogenesis related protein [Cicer arietinum]	XP_004509418	5.3e-253	1	697	318	318		-	-
XM_004509419.3	3.86591	0.853797	T1	C1	1.92094	1.21959	0.00793046	0.0362079	O-acyltransferase 2D-like isoform X2	1235	XP_004509476.1diacylglycerol O-acyltransferase 2D-like isoform X2 [Cicer arietinum]	XP_004509476	1.5e-230	1	642	318	318	5	F:transferase activity, transferring acyl groups; F:transferase activity, transferring acyl groups other than amino-acyl groups; C:membrane; C:integral component of membrane; F:transferase activity	F:GO:0016746; F:GO:0016747; C:GO:0016020; C:GO:0016021; F:GO:0016740
XM_004509435.3	3.402	0.232854	T1	C1	3.59999	0.843944	1.39125e-05	0.000110098	acid 8 -hydroxylase CYP707A2-like	1963	XP_004509492.1abscisic acid 8'-hydroxylase CYP707A2-like [Cicer arietinum]	XP_004509492	0	1	934	466	466	9	F:iron ion binding; F:metal ion binding; F:oxidoreductase activity, acting on paired donors, with incorporation or reduction of molecular oxygen; F:oxidoreductase activity; C:membrane; C:integral component of membrane; P:oxidation-reduction process; F:monooxygenase activity; F:heme binding	F:GO:0005506; F:GO:0046872; F:GO:0016705; F:GO:0016491; C:GO:0016020; C:GO:0016021; P:GO:0055114; F:GO:0004497; F:GO:0020037
XM_004509496.3	35.1218	0.672688	T1	C1	5.44627	4.0518	2.59384e-11	7.34016e-10	reductase homolog	1276	XP_004509553.1isoflavone reductase homolog [Cicer arietinum]	XP_004509553	8.1e-221	1	617	312	312		-	-
XM_004509615.3	82.0926	6.77863	T1	C1	3.3429	5.37185	3.35429e-06	2.85141e-05	ribosomal L27a-2	699	XP_004509672.160S ribosomal protein L27a-2 [Cicer arietinum]	XP_004509672	7.6e-92	1	276	148	148	5	F:structural constituent of ribosome; C:large ribosomal subunit; C:ribosome; C:intracellular; P:translation	F:GO:0003735; C:GO:0015934; C:GO:0005840; C:GO:0005622; P:GO:0006412
XM_004509692.3	4.96769	0.853797	T1	C1	2.28247	1.5067	0.00169173	0.00932885	glycan biosynthesis class X isoform X1	1387	XP_004509749.1phosphatidylinositol-glycan biosynthesis class X protein isoform X1 [Cicer arietinum]	XP_004509749	6.8e-223	1	624	315	315	4	C:endoplasmic reticulum membrane; P:GPI anchor biosynthetic process; C:membrane; C:integral component of membrane	C:GO:0005789; P:GO:0006506; C:GO:0016020; C:GO:0016021
XM_004509787.3	8.25372	0	T1	C1	11.4401	1.96823	2.29843e-13	1.15206e-11	AP-1 complex subunit gamma-2-like	3574	XP_012573883.1 AP-1 complex subunit gamma-2-like [Cicer arietinum];XP_004509844.1 AP-1 complex subunit gamma-2-like [Cicer arietinum] ;XP_004509843.1AP-1 complex subunit gamma-2-like [Cicer arietinum]	XP_004509843	0	1	1679	883	883	10	C:membrane coat; P:vesicle-mediated transport; C:cytoplasm; C:membrane; P:protein transport; C:AP-1 adaptor complex; C:clathrin adaptor complex; C:cytoplasmic vesicle; C:Golgi apparatus; P:intracellular protein transport	C:GO:0030117; P:GO:0016192; C:GO:0005737; C:GO:0016020; P:GO:0015031; C:GO:0030121; C:GO:0030131; C:GO:0031410; C:GO:0005794; P:GO:0006886
XM_004509915.2	9.27818	0.155236	T1	C1	5.624	2.15853	2.16959e-10	4.84906e-09	kinase 5-like	1927	XP_004509973.1 diacylglycerol kinase 5-like [Cicer arietinum];XP_004509972.1diacylglycerol kinase 5-like [Cicer arietinum]	XP_004509972	0	1	969	484	484	10	F:nucleotide binding; F:NAD+ kinase activity; F:ATP binding; P:signal transduction; P:metabolic process; F:diacylglycerol kinase activity; P:phosphorylation; F:transferase activity; P:protein kinase C-activating G-protein coupled receptor signaling pathway; F:kinase activity	F:GO:0000166; F:GO:0003951; F:GO:0005524; P:GO:0007165; P:GO:0008152; F:GO:0004143; P:GO:0016310; F:GO:0016740; P:GO:0007205; F:GO:0016301
XM_004509939.3	26.7134	2.40615	T1	C1	3.21663	3.77263	8.63244e-06	7.04808e-05	XP_004509996.1uncharacterized protein LOC101508282	2096	XP_004509996.1uncharacterized protein LOC101508282 [Cicer arietinum]	XP_004509996	3.9e-267	1	749	388	388	4	P:DNA repair; F:DNA-3-methyladenine glycosylase activity; P:base-excision repair; F:catalytic activity	P:GO:0006281; F:GO:0008725; P:GO:0006284; F:GO:0003824
XM_004509984.3	5.79886	0	T1	C1	10.931	1.47734	6.51154e-12	2.1504e-10	XP_004510041.2peroxidase P7-like	1298	XP_004510041.2peroxidase P7-like [Cicer arietinum]	XP_004510041	3.4e-252	1	699	360	360	9	F:peroxidase activity; P:response to oxidative stress; F:oxidoreductase activity; F:metal ion binding; P:cellular oxidant detoxification; P:oxidation-reduction process; C:extracellular region; F:heme binding; P:hydrogen peroxide catabolic process	F:GO:0004601; P:GO:0006979; F:GO:0016491; F:GO:0046872; P:GO:0098869; P:GO:0055114; C:GO:0005576; F:GO:0020037; P:GO:0042744
XM_004510200.3	5.25764	0.776179	T1	C1	2.50134	1.55374	0.000736375	0.00439872	NADH dehydrogenase [ubiquinone] 1 alpha subcomplex subunit 2-like	664	XP_004510255.1NADH dehydrogenase [ubiquinone] 1 alpha subcomplex subunit 2-like [Cicer arietinum] ;XP_004510256.1 NADH dehydrogenase [ubiquinone] 1 alpha subcomplex subunit 2-like [Cicer arietinum] ;XP_004510257.1 NADH dehydrogenase [ubiquinone] 1 alpha subcomplex subunit 2-like [Cicer arietinum]	XP_004510255	1.8e-62	1	200	98	98		-	-
XM_004510258.3	3.32468	0.543325	T1	C1	2.35321	0.938536	0.00175636	0.00965221	XP_004510315.1hexokinase-1-like	2031	XP_004510315.1hexokinase-1-like [Cicer arietinum]	XP_004510315	0	1	972	495	495	13	P:glycolytic process; F:hexokinase activity; P:carbohydrate phosphorylation; F:nucleotide binding; F:glucose binding; P:carbohydrate metabolic process; C:cell; F:ATP binding; P:cellular glucose homeostasis; P:phosphorylation; F:transferase activity; F:phosphotransferase activity, alcohol group as acceptor; F:kinase activity	P:GO:0006096; F:GO:0004396; P:GO:0046835; F:GO:0000166; F:GO:0005536; P:GO:0005975; C:GO:0005623; F:GO:0005524; P:GO:0001678; P:GO:0016310; F:GO:0016740; F:GO:0016773; F:GO:0016301
XM_004510269.3	3.5953	0.413962	T1	C1	2.85627	0.98323	0.000243362	0.001596	oxygenase 1-like	1556	XP_004510326.1inositol oxygenase 1-like [Cicer arietinum]	XP_004510326	2.7e-227	1	637	305	305	5	F:inositol oxygenase activity; C:cytoplasm; F:iron ion binding; P:inositol catabolic process; P:oxidation-reduction process	F:GO:0050113; C:GO:0005737; F:GO:0005506; P:GO:0019310; P:GO:0055114
XM_004510300.3	8.19573	0.49158	T1	C1	3.7978	2.05084	1.24299e-06	1.12693e-05	pyrophosphatase 2-like	1255	XP_004510357.1inorganic pyrophosphatase 2-like [Cicer arietinum]	XP_004510357	4.8e-199	1	560	272	272	2	F:phosphatase activity; P:dephosphorylation	F:GO:0016791; P:GO:0016311
XM_004510320.3	18.6144	1.3195	T1	C1	3.56105	3.22783	1.59412e-06	1.42181e-05	XP_004510377.1protein HOTHEAD-like	2135	XP_004510377.1protein HOTHEAD-like [Cicer arietinum]	XP_004510377	0	1	1182	591	591	3	F:oxidoreductase activity, acting on CH-OH group of donors; F:flavin adenine dinucleotide binding; P:oxidation-reduction process	F:GO:0016614; F:GO:0050660; P:GO:0055114
XM_004510355.3	1.68167	0	T1	C1	9.14695	-0.193851	3.63334e-08	4.80936e-07	XP_004510412.1linoleate 9S-lipoxygenase	2831	XP_004510412.1linoleate 9S-lipoxygenase [Cicer arietinum]	XP_004510412	0	1	1747	868	868	7	F:dioxygenase activity; F:oxidoreductase activity, acting on single donors with incorporation of molecular oxygen, incorporation of two atoms of oxygen; F:oxidoreductase activity; F:metal ion binding; P:oxylipin biosynthetic process; P:oxidation-reduction process; P:fatty acid biosynthetic process	F:GO:0051213; F:GO:0016702; F:GO:0016491; F:GO:0046872; P:GO:0031408; P:GO:0055114; P:GO:0006633
XM_004510356.3	280.452	6.62339	T1	C1	5.14871	7.04586	4.16876e-11	1.10182e-09	XP_004510413.1linoleate 9S-lipoxygenase-like	2915	XP_004510413.1linoleate 9S-lipoxygenase-like [Cicer arietinum]	XP_004510413	0	1	1733	868	868	7	F:dioxygenase activity; F:oxidoreductase activity, acting on single donors with incorporation of molecular oxygen, incorporation of two atoms of oxygen; F:metal ion binding; F:oxidoreductase activity; P:oxylipin biosynthetic process; P:oxidation-reduction process; P:fatty acid biosynthetic process	F:GO:0051213; F:GO:0016702; F:GO:0046872; F:GO:0016491; P:GO:0031408; P:GO:0055114; P:GO:0006633
XM_004510357.2	71.3647	3.7774	T1	C1	3.98405	5.12369	8.03017e-08	9.69179e-07	linoleate 9S-lipoxygenase	2848	XP_004510414.1seed linoleate 9S-lipoxygenase [Cicer arietinum]	XP_004510414	0	1	1741	864	864	7	F:dioxygenase activity; F:oxidoreductase activity, acting on single donors with incorporation of molecular oxygen, incorporation of two atoms of oxygen; F:metal ion binding; F:oxidoreductase activity; P:oxylipin biosynthetic process; P:oxidation-reduction process; P:fatty acid biosynthetic process	F:GO:0051213; F:GO:0016702; F:GO:0046872; F:GO:0016491; P:GO:0031408; P:GO:0055114; P:GO:0006633
XM_004510424.3	1.3724	0.258726	T1	C1	2.14169	-0.230652	0.0090523	0.0406263	13S-lipoxygenase 3- chloroplastic	3239	XP_004510481.1linoleate 13S-lipoxygenase 3-1, chloroplastic [Cicer arietinum]	XP_004510481	0	1	1831	926	926	7	F:dioxygenase activity; F:oxidoreductase activity, acting on single donors with incorporation of molecular oxygen, incorporation of two atoms of oxygen; F:oxidoreductase activity; F:metal ion binding; P:oxylipin biosynthetic process; P:oxidation-reduction process; P:fatty acid biosynthetic process	F:GO:0051213; F:GO:0016702; F:GO:0016491; F:GO:0046872; P:GO:0031408; P:GO:0055114; P:GO:0006633
XM_004510561.3	13.608	0.388089	T1	C1	4.8682	2.71694	2.84231e-09	4.90039e-08	nucleotide-gated ion channel 1-like	2492	XP_004510618.1cyclic nucleotide-gated ion channel 1-like [Cicer arietinum]	XP_004510618	0	1	1382	699	699	6	F:ion channel activity; P:ion transport; P:transmembrane transport; P:ion transmembrane transport; C:membrane; C:integral component of membrane	F:GO:0005216; P:GO:0006811; P:GO:0055085; P:GO:0034220; C:GO:0016020; C:GO:0016021
XM_004510578.3	2.57083	0.284599	T1	C1	2.90952	0.518796	0.000378375	0.00238683	related RABA3-like isoform X1	1030	XP_004510635.1ras-related protein RABA3-like isoform X1 [Cicer arietinum]	XP_004510635	2.2e-162	1	463	233	233	2	F:GTP binding; F:GTPase activity	F:GO:0005525; F:GO:0003924
XM_004510674.3	7.80914	1.08665	T1	C1	2.58772	2.09695	0.000375258	0.0023704	decarboxylase 1-like	1923	XP_004510731.2tyrosine decarboxylase 1-like [Cicer arietinum]	XP_004510731	0	1	1087	532	532	6	F:pyridoxal phosphate binding; F:catalytic activity; F:lyase activity; P:cellular amino acid metabolic process; P:carboxylic acid metabolic process; F:carboxy-lyase activity	F:GO:0030170; F:GO:0003824; F:GO:0016829; P:GO:0006520; P:GO:0019752; F:GO:0016831
XM_004510717.3	24.5679	2.7425	T1	C1	2.90727	3.68531	4.68579e-05	0.000347497	P450 86A8	2629	XP_004510774.1cytochrome P450 86A8 [Cicer arietinum]	XP_004510774	0	1	1092	539	539	7	F:iron ion binding; F:oxidoreductase activity; F:metal ion binding; F:oxidoreductase activity, acting on paired donors, with incorporation or reduction of molecular oxygen; P:oxidation-reduction process; F:monooxygenase activity; F:heme binding	F:GO:0005506; F:GO:0016491; F:GO:0046872; F:GO:0016705; P:GO:0055114; F:GO:0004497; F:GO:0020037
XM_004510839.2	3.67261	0	T1	C1	10.2725	0.850499	4.28161e-10	8.79928e-09	deacetylase complex subunit SAP18	883	XP_004510896.1histone deacetylase complex subunit SAP18 [Cicer arietinum]	XP_004510896	1.1e-76	1	241	127	127		-	-
XM_004510845.3	1.10178	0.155236	T1	C1	2.55343	-0.573851	0.00403307	0.0201436	hydroxypyruvate reductase HPR3-like	1673	XP_004510902.1glyoxylate/hydroxypyruvate reductase HPR3-like [Cicer arietinum]	XP_004510902	7e-257	1	716	364	364	5	F:oxidoreductase activity, acting on the CH-OH group of donors, NAD or NADP as acceptor; F:NAD binding; F:oxidoreductase activity; P:metabolic process; P:oxidation-reduction process	F:GO:0016616; F:GO:0051287; F:GO:0016491; P:GO:0008152; P:GO:0055114
XM_004510908.3	1.58502	0.103491	T1	C1	3.65052	-0.187039	0.000119357	0.000830098	ADP,ATP carrier mitochondrial-like	1593	XP_004510965.1 ADP,ATP carrier protein 1, mitochondrial-like [Cicer arietinum];XP_004510964.1 ADP,ATP carrier protein 1, mitochondrial-like [Cicer arietinum] ;XP_004510962.1ADP,ATP carrier protein 1, mitochondrial-like [Cicer arietinum] ;XP_004510963.1 ADP,ATP carrier protein 1, mitochondrial-like [Cicer arietinum]	XP_004510962	2e-256	1	714	364	364	5	P:transmembrane transport; F:transmembrane transporter activity; C:membrane; C:integral component of membrane; C:mitochondrial inner membrane	P:GO:0055085; F:GO:0022857; C:GO:0016020; C:GO:0016021; C:GO:0005743
XM_004511106.3	5.14166	1.11252	T1	C1	1.9512	1.61218	0.00647913	0.0304122	--cytochrome b5 reductase 1-like	1204	XP_004511163.1NADH--cytochrome b5 reductase 1-like [Cicer arietinum]	XP_004511163	2.6e-214	1	599	296	296	3	F:cytochrome-b5 reductase activity, acting on NAD(P)H; F:oxidoreductase activity; P:oxidation-reduction process	F:GO:0004128; F:GO:0016491; P:GO:0055114
XM_004511214.3	3.69194	0.724434	T1	C1	2.09086	1.12494	0.00450839	0.0222031	XP_004511271.1uncharacterized protein LOC101511505 isoform X3	1639	XP_004511271.1uncharacterized protein LOC101511505 isoform X3 [Cicer arietinum]	XP_004511271	2.9e-308	1	849	437	437	6	F:methionyl-tRNA formyltransferase activity; F:catalytic activity; P:biosynthetic process; P:conversion of methionyl-tRNA to N-formyl-methionyl-tRNA; P:translational initiation; F:hydroxymethyl-, formyl- and related transferase activity	F:GO:0004479; F:GO:0003824; P:GO:0009058; P:GO:0071951; P:GO:0006413; F:GO:0016742
XM_004511239.3	5.23831	0	T1	C1	10.7844	1.33694	1.67995e-11	4.97086e-10	repair REV1 isoform X1	4524	XP_004511296.1DNA repair protein REV1 isoform X1 [Cicer arietinum]	XP_004511296	0	1	2214	1141	1141		-	-
XM_004511290.3	75.2886	16.4032	T1	C1	1.94348	5.44381	0.00420946	0.0209151	hydroxyisoflavanone dehydratase-like	1234	XP_004511347.12-hydroxyisoflavanone dehydratase-like [Cicer arietinum]	XP_004511347	3.4e-244	1	677	331	331	2	P:metabolic process; F:hydrolase activity	P:GO:0008152; F:GO:0016787
XM_004511330.2	158.889	18.68	T1	C1	2.83348	6.37599	5.2466e-05	0.00038661	12-oxophytodienoate reductase 11	1474	XP_004511387.1putative 12-oxophytodienoate reductase 11 [Cicer arietinum]	XP_004511387	5.8e-300	1	824	406	406	4	F:FMN binding; F:oxidoreductase activity; F:catalytic activity; P:oxidation-reduction process	F:GO:0010181; F:GO:0016491; F:GO:0003824; P:GO:0055114
XM_004511366.3	202.032	50.7362	T1	C1	1.73864	6.91036	0.00975467	0.0432755	-coumarate-- ligase 2	2282	XP_004511423.14-coumarate--CoA ligase 2 [Cicer arietinum]	XP_004511423	0	1	1119	590	590	3	F:catalytic activity; P:metabolic process; F:ligase activity	F:GO:0003824; P:GO:0008152; F:GO:0016874
XM_004511401.3	7.42255	0.569198	T1	C1	3.44439	1.93661	7.80948e-06	6.40682e-05	division cycle cofactor of APC complex-like	1905	XP_004511458.1cell division cycle 20.2, cofactor of APC complex-like [Cicer arietinum]	XP_004511458	0	1	928	454	454		-	-
XM_004511419.3	87.1956	18.3437	T1	C1	1.99402	5.64494	0.00336492	0.0171795	RDX91610.1Cytochrome c-2	718	RDX91610.1Cytochrome c-2 [Mucuna pruriens]	RDX91610	1.2e-79	0.7966	251	177	141		-	-
XM_004511448.3	8.56299	0.0776179	T1	C1	6.48571	2.03403	1.25754e-11	3.82929e-10	-conjugating enzyme E2 20-like	1035	XP_004511505.1ubiquitin-conjugating enzyme E2 20-like [Cicer arietinum]	XP_004511505	8.6e-124	1	363	179	179	3	F:nucleotide binding; F:ATP binding; F:transferase activity	F:GO:0000166; F:GO:0005524; F:GO:0016740
XM_004511551.3	2.06826	0	T1	C1	9.445	0.0789389	5.83643e-08	7.29204e-07	DNA-directed RNA polymerase IV subunit 1 isoform X1	5528	XP_004511610.1 DNA-directed RNA polymerase IV subunit 1 isoform X1 [Cicer arietinum] ;XP_004511607.1DNA-directed RNA polymerase IV subunit 1 isoform X1 [Cicer arietinum] ;XP_004511608.1 DNA-directed RNA polymerase IV subunit 1 isoform X1 [Cicer arietinum] ;XP_004511609.1 DNA-directed RNA polymerase IV subunit 1 isoform X1 [Cicer arietinum] ;XP_012574545.1 DNA-directed RNA polymerase IV subunit 1 …	XP_004511607	0	1	2966	1475	1475	5	F:DNA binding; F:nucleotidyltransferase activity; F:DNA-directed 5'-3' RNA polymerase activity; P:transcription, DNA-templated; F:transferase activity	F:GO:0003677; F:GO:0016779; F:GO:0003899; P:GO:0006351; F:GO:0016740
XM_004511600.3	7.59651	0.284599	T1	C1	4.47152	1.91049	6.97383e-08	8.53117e-07	related KNOLLE	1311	XP_004511657.1syntaxin-related protein KNOLLE [Cicer arietinum]	XP_004511657	1.8e-208	1	587	319	319	7	P:membrane fusion; P:vesicle-mediated transport; C:membrane; C:integral component of membrane; F:SNAP receptor activity; P:intracellular protein transport; C:intracellular	P:GO:0061025; P:GO:0016192; C:GO:0016020; C:GO:0016021; F:GO:0005484; P:GO:0006886; C:GO:0005622
XM_004511610.3	26.7714	3.38931	T1	C1	2.72592	3.83024	0.000112825	0.000789179	phosphoribosyltransferase 4-like	1000	XP_004511667.1adenine phosphoribosyltransferase 4-like [Cicer arietinum]	XP_004511667	6.2e-127	1	371	184	184	6	F:transferase activity, transferring glycosyl groups; F:adenine phosphoribosyltransferase activity; C:cytoplasm; P:nucleoside metabolic process; P:adenine salvage; F:transferase activity	F:GO:0016757; F:GO:0003999; C:GO:0005737; P:GO:0009116; P:GO:0006168; F:GO:0016740
XM_004511614.3	6.03082	1.19014	T1	C1	2.08411	1.81157	0.00359774	0.0181935	lactate dehydrogenase A-like	1318	XP_004511671.1L-lactate dehydrogenase A-like [Cicer arietinum]	XP_004511671	4.6e-247	1	686	350	350	8	P:carbohydrate metabolic process; F:L-lactate dehydrogenase activity; F:oxidoreductase activity, acting on the CH-OH group of donors, NAD or NADP as acceptor; C:cytoplasm; F:catalytic activity; F:oxidoreductase activity; P:oxidation-reduction process; P:carboxylic acid metabolic process	P:GO:0005975; F:GO:0004459; F:GO:0016616; C:GO:0005737; F:GO:0003824; F:GO:0016491; P:GO:0055114; P:GO:0019752
XM_004511623.3	2.89943	0.129363	T1	C1	4.20543	0.593412	2.60764e-06	2.24015e-05	adenosine 5 -phosphosulfate phosphorylase adenylylsulfatase HINT4 isoform X1	746	XP_004511680.1bifunctional adenosine 5'-phosphosulfate phosphorylase/adenylylsulfatase HINT4 isoform X1 [Cicer arietinum]	XP_004511680	6.2e-108	1	318	154	154	1	F:catalytic activity	F:GO:0003824
XM_004511682.3	2.86077	0.181108	T1	C1	3.70847	0.60089	1.9071e-05	0.000148315	dehydrogenase 2 isoform X1	1621	XP_004511739.1glutamate dehydrogenase 2 isoform X1 [Cicer arietinum]	XP_004511739	5.3e-301	1	829	411	411	4	F:oxidoreductase activity; F:oxidoreductase activity, acting on the CH-NH2 group of donors, NAD or NADP as acceptor; P:cellular amino acid metabolic process; P:oxidation-reduction process	F:GO:0016491; F:GO:0016639; P:GO:0006520; P:GO:0055114
XM_004511853.3	18.2858	4.39835	T1	C1	1.8003	3.44248	0.00838796	0.0380716	lysine N-methyltransferase CLF	3229	XP_004511910.1histone-lysine N-methyltransferase CLF [Cicer arietinum]	XP_004511910	0	1	1582	863	863		-	-
XM_004511859.3	13.4147	2.69075	T1	C1	2.06191	2.94747	0.00299159	0.0155174	polymerase alpha catalytic subunit	5048	XP_004511916.1DNA polymerase alpha catalytic subunit [Cicer arietinum]	XP_004511916	0	1	2958	1532	1532	13	F:nucleotidyltransferase activity; P:DNA replication; F:nucleoside binding; F:nucleotide binding; F:nucleic acid binding; F:DNA binding; C:nucleus; F:DNA-directed DNA polymerase activity; F:metal ion binding; P:DNA biosynthetic process; F:4 iron, 4 sulfur cluster binding; F:transferase activity; F:iron-sulfur cluster binding	F:GO:0016779; P:GO:0006260; F:GO:0001882; F:GO:0000166; F:GO:0003676; F:GO:0003677; C:GO:0005634; F:GO:0003887; F:GO:0046872; P:GO:0071897; F:GO:0051539; F:GO:0016740; F:GO:0051536
XM_004512094.3	5.60557	0.98316	T1	C1	2.25367	1.68027	0.00193916	0.0105853	-ascorbate peroxidase 3-like	1043	XP_004512151.1L-ascorbate peroxidase 3-like [Cicer arietinum]	XP_004512151	8.2e-200	1	560	279	279	7	F:peroxidase activity; P:response to oxidative stress; C:membrane; C:integral component of membrane; P:cellular oxidant detoxification; P:oxidation-reduction process; F:heme binding	F:GO:0004601; P:GO:0006979; C:GO:0016020; C:GO:0016021; P:GO:0098869; P:GO:0055114; F:GO:0020037
XM_004512345.3	45.9463	9.96096	T1	C1	1.95052	4.73206	0.00416133	0.0206855	ribosomal L35a-1	682	XP_004512402.160S ribosomal protein L35a-1 [Cicer arietinum]	XP_004512402	2.4e-74	1	231	112	112	4	F:structural constituent of ribosome; C:ribosome; C:intracellular; P:translation	F:GO:0003735; C:GO:0005840; C:GO:0005622; P:GO:0006412
XM_004512397.3	38.3305	6.49403	T1	C1	2.30606	4.40626	0.000848847	0.00500693	resistance RPM1	3245	XP_004512454.1disease resistance protein RPM1 [Cicer arietinum] ;AHB79186.1 CC-NBS-LRR disease resistance protein [Cicer arietinum]	XP_004512454	0	1	1776	954	954	1	F:ADP binding	F:GO:0043531
XM_004512477.3	1.06313	0	T1	C1	8.48685	-0.786777	1.4456e-06	1.29398e-05	starch synthase chloroplastic amyloplastic isoform X4	2569	XP_004512534.1probable starch synthase 4, chloroplastic/amyloplastic isoform X4 [Cicer arietinum]	XP_004512534	0	1	1355	674	674		-	-
XM_004512596.3	2.62882	0	T1	C1	9.79055	0.398733	7.69628e-09	1.1988e-07	protease regulatory subunit mitochondrial-like	2912	XP_004512653.1CLP protease regulatory subunit CLPX2, mitochondrial-like [Cicer arietinum]	XP_004512653	0	1	1339	714	714	3	F:ATP binding; F:unfolded protein binding; P:protein folding	F:GO:0005524; F:GO:0051082; P:GO:0006457
XM_004512641.3	7.24858	0.672688	T1	C1	3.17014	1.92677	2.81797e-05	0.000214674	galactosidase-like isoform X1	1925	XP_004512698.1alpha-galactosidase-like isoform X1 [Cicer arietinum]	XP_004512698	2.3e-302	1	837	420	420	8	F:alpha-galactosidase activity; P:carbohydrate metabolic process; F:catalytic activity; F:raffinose alpha-galactosidase activity; P:metabolic process; F:hydrolase activity, hydrolyzing O-glycosyl compounds; F:hydrolase activity; F:hydrolase activity, acting on glycosyl bonds	F:GO:0004557; P:GO:0005975; F:GO:0003824; F:GO:0052692; P:GO:0008152; F:GO:0004553; F:GO:0016787; F:GO:0016798
XM_004512687.3	97.8655	0.0517453	T1	C1	10.5626	5.49098	1.70983e-22	2.41086e-19	N-methyltransferase-like isoform X1	1847	XP_004512744.1phosphoethanolamine N-methyltransferase-like isoform X1 [Cicer arietinum]	XP_004512744	0	1	1015	497	497	6	P:metabolic process; F:methyltransferase activity; F:transferase activity; P:phosphatidylcholine biosynthetic process; F:phosphoethanolamine N-methyltransferase activity; P:methylation	P:GO:0008152; F:GO:0008168; F:GO:0016740; P:GO:0006656; F:GO:0000234; P:GO:0032259
XM_004512702.3	3.11206	0	T1	C1	10.0338	0.625914	1.87742e-09	3.35824e-08	TIFY 6B isoform X1	1540	XP_004512758.1protein TIFY 6B isoform X1 [Cicer arietinum] ;XP_027193443.1 protein TIFY 6B isoform X2 [Cicer arietinum]	XP_004512758	2e-240	1	674	354	354		-	-
XM_004512864.3	4.29116	0.388089	T1	C1	3.20387	1.19353	5.05173e-05	0.000372844	XP_004512921.1caffeoylshikimate esterase-like	1258	XP_004512921.1caffeoylshikimate esterase-like [Cicer arietinum]	XP_004512921	1.1e-250	1	694	345	345		-	-
XM_004512884.3	27.6992	7.06323	T1	C1	1.71629	4.05613	0.0115073	0.0497775	XP_004512941.1probable 3-beta-hydroxysteroid-Delta(8),Delta(7)-isomerase	1101	XP_004512941.1probable 3-beta-hydroxysteroid-Delta(8),Delta(7)-isomerase [Cicer arietinum]	XP_004512941	2.4e-153	1	441	222	222	5	F:cholestenol delta-isomerase activity; C:membrane; C:integral component of membrane; P:sterol metabolic process; F:isomerase activity	F:GO:0047750; C:GO:0016020; C:GO:0016021; P:GO:0016125; F:GO:0016853
XM_004512908.3	4.13652	0.931415	T1	C1	1.8933	1.31915	0.00873061	0.0393953	mismatch repair MSH7	3550	XP_004512965.1DNA mismatch repair protein MSH7 [Cicer arietinum]	XP_004512965	0	1	2101	1098	1098	3	F:ATP binding; P:mismatch repair; F:mismatched DNA binding	F:GO:0005524; P:GO:0006298; F:GO:0030983
XM_004512910.3	4.60043	0.0776179	T1	C1	5.5898	1.18367	3.84362e-09	6.40646e-08	dehydrogenase family 2 member C4-like isoform X1	1883	XP_004512967.1aldehyde dehydrogenase family 2 member C4-like isoform X1 [Cicer arietinum]	XP_004512967	0	1	1001	503	503	4	F:oxidoreductase activity; P:metabolic process; P:oxidation-reduction process; F:oxidoreductase activity, acting on the aldehyde or oxo group of donors, NAD or NADP as acceptor	F:GO:0016491; P:GO:0008152; P:GO:0055114; F:GO:0016620
XM_004512918.3	4.27183	0.776179	T1	C1	2.20197	1.30913	0.00283956	0.0148312	3-pyruvate monooxygenase YUCCA2	1920	XP_004512975.1indole-3-pyruvate monooxygenase YUCCA2 [Cicer arietinum]	XP_004512975	2.2e-311	1	860	420	420	6	F:NADP binding; F:oxidoreductase activity; F:flavin adenine dinucleotide binding; P:oxidation-reduction process; F:monooxygenase activity; F:N,N-dimethylaniline monooxygenase activity	F:GO:0050661; F:GO:0016491; F:GO:0050660; P:GO:0055114; F:GO:0004497; F:GO:0004499
XM_004512990.3	4.4458	0	T1	C1	10.5479	1.11143	7.44374e-11	1.85979e-09	(cytosine-5)-methyltransferase CMT3 isoform X2	2959	XP_004513047.1DNA (cytosine-5)-methyltransferase CMT3 isoform X2 [Cicer arietinum]	XP_004513047	0	1	1695	863	863	7	F:DNA (cytosine-5-)-methyltransferase activity; C:nucleus; P:C-5 methylation of cytosine; F:methyltransferase activity; F:chromatin binding; F:transferase activity; P:methylation	F:GO:0003886; C:GO:0005634; P:GO:0090116; F:GO:0008168; F:GO:0003682; F:GO:0016740; P:GO:0032259
XM_004513134.3	8.33104	0.905542	T1	C1	2.94339	2.14514	6.71736e-05	0.000487129	lipase 2 isoform X2	1558	XP_004513191.1triacylglycerol lipase 2 isoform X2 [Cicer arietinum]	XP_004513191	2.8e-306	1	842	419	419	4	F:hydrolase activity, acting on ester bonds; P:lipid catabolic process; P:lipid metabolic process; F:hydrolase activity	F:GO:0016788; P:GO:0016042; P:GO:0006629; F:GO:0016787
XM_004513477.3	2.24223	0	T1	C1	9.56135	0.18621	3.01324e-08	4.11277e-07	chromatid cohesion 1 2 isoform X1	2374	XP_004513534.1sister chromatid cohesion 1 protein 2 isoform X1 [Cicer arietinum]	XP_004513534	0	1	1335	710	710	1	C:nuclear chromosome	C:GO:0000228
XM_004513491.3	1534.19	314.585	T1	C1	2.03114	9.77179	0.00275189	0.0144174	XP_004513548.1beta-amylase	2123	XP_004513548.1beta-amylase [Cicer arietinum]	XP_004513548	0	1	1040	496	496	7	F:amylopectin maltohydrolase activity; P:carbohydrate metabolic process; P:polysaccharide catabolic process; F:beta-amylase activity; P:metabolic process; F:hydrolase activity; F:hydrolase activity, acting on glycosyl bonds	F:GO:0102229; P:GO:0005975; P:GO:0000272; F:GO:0016161; P:GO:0008152; F:GO:0016787; F:GO:0016798
XM_004513517.3	49.8896	10.6595	T1	C1	1.97154	4.84616	0.00378101	0.0190342	-ketoacyl- synthase 11-like	2139	XP_004513574.13-ketoacyl-CoA synthase 11-like [Cicer arietinum]	XP_004513574	0	1	1021	510	510		-	-
XM_004513591.3	44.1294	8.9778	T1	C1	2.0422	4.6559	0.00279912	0.0146458	-directed RNA polymerase I subunit 1-like	5485	XP_004513648.1DNA-directed RNA polymerase I subunit 1-like [Cicer arietinum]	XP_004513648	0	1	3182	1650	1650	7	F:DNA binding; C:nucleus; F:nucleotidyltransferase activity; F:zinc ion binding; F:DNA-directed 5'-3' RNA polymerase activity; P:transcription, DNA-templated; F:transferase activity	F:GO:0003677; C:GO:0005634; F:GO:0016779; F:GO:0008270; F:GO:0003899; P:GO:0006351; F:GO:0016740
XM_004513639.3	2.82211	0	T1	C1	9.8928	0.494043	4.47069e-09	7.31507e-08	fructokinase-7 isoform X1	1671	XP_004513694.1probable fructokinase-7 isoform X1 [Cicer arietinum]	XP_004513694	1.4e-238	0.9971	669	345	344	4	P:phosphorylation; F:transferase activity; F:phosphotransferase activity, alcohol group as acceptor; F:kinase activity	P:GO:0016310; F:GO:0016740; F:GO:0016773; F:GO:0016301
XM_004513719.3	1.54636	0	T1	C1	9.02616	-0.303554	7.59584e-08	9.204e-07	kinase 1-like isoform X2	1581	XP_004513776.1guanylate kinase 1-like isoform X2 [Cicer arietinum]	XP_004513776	8.1e-276	1	764	392	392	6	P:purine nucleotide metabolic process; P:GDP metabolic process; P:GMP metabolic process; F:guanylate kinase activity; P:phosphorylation; F:kinase activity	P:GO:0006163; P:GO:0046710; P:GO:0046037; F:GO:0004385; P:GO:0016310; F:GO:0016301
XM_004513871.3	3.5953	0	T1	C1	10.2418	0.82156	5.13044e-10	1.03535e-08	pore complex NUP62 isoform X2	2594	XP_004513928.1nuclear pore complex protein NUP62 isoform X2 [Cicer arietinum] ;XP_027186115.1 nuclear pore complex protein NUP62 isoform X1 [Cicer arietinum]	XP_004513928	8.5e-225	0.9813	662	748	734	3	P:nucleocytoplasmic transport; F:structural constituent of nuclear pore; C:nuclear pore	P:GO:0006913; F:GO:0017056; C:GO:0005643
XM_004514309.3	1.23709	0	T1	C1	8.70492	-0.592734	4.65727e-07	4.54205e-06	synthase beta subunit chloroplastic-like isoform X1	1112	XP_004514366.1anthranilate synthase beta subunit 2, chloroplastic-like isoform X1 [Cicer arietinum]	XP_004514366	5.2e-196	1	551	273	273	2	P:metabolic process; P:glutamine metabolic process	P:GO:0008152; P:GO:0006541
XM_004514667.3	5.35429	0.672688	T1	C1	2.73335	1.54932	0.000274401	0.00177975	complex subunit 1	4507	XP_004514724.1condensin complex subunit 1 [Cicer arietinum]	XP_004514724	0	1	2535	1326	1326	6	P:cell division; C:nucleus; P:mitotic chromosome condensation; P:chromosome condensation; P:cell cycle; P:mitotic cell cycle	P:GO:0051301; C:GO:0005634; P:GO:0007076; P:GO:0030261; P:GO:0007049; P:GO:0000278
XM_004514764.3	2.8801	0.181108	T1	C1	3.71817	0.609449	1.78693e-05	0.00013927	repair UVH3 isoform X1	4686	XP_004514820.1DNA repair protein UVH3 isoform X1 [Cicer arietinum]	XP_004514820	0	0.9993	2539	1354	1353	10	F:hydrolase activity, acting on ester bonds; F:DNA binding; P:DNA repair; P:nucleic acid phosphodiester bond hydrolysis; C:nucleus; F:catalytic activity; F:endonuclease activity; F:nuclease activity; P:nucleotide-excision repair; F:single-stranded DNA binding	F:GO:0016788; F:GO:0003677; P:GO:0006281; P:GO:0090305; C:GO:0005634; F:GO:0003824; F:GO:0004519; F:GO:0004518; P:GO:0006289; F:GO:0003697
XM_004514794.3	5.52825	0	T1	C1	10.8621	1.41128	1.01317e-11	3.17461e-10	XP_004514851.1pectinesterase 2-like	1815	XP_004514851.1pectinesterase 2-like [Cicer arietinum]	XP_004514851	0	1	1031	515	515	10	P:pectin catabolic process; P:negative regulation of catalytic activity; F:enzyme inhibitor activity; C:cell wall; F:aspartyl esterase activity; P:cell wall organization; C:extracellular region; P:cell wall modification; F:pectinesterase activity; F:hydrolase activity	P:GO:0045490; P:GO:0043086; F:GO:0004857; C:GO:0005618; F:GO:0045330; P:GO:0071555; C:GO:0005576; P:GO:0042545; F:GO:0030599; F:GO:0016787
XM_004515198.3	3.88524	0	T1	C1	10.3536	0.927165	2.53596e-10	5.58325e-09	prolyl 4-hydroxylase 12 isoform X2	1624	XP_004515255.1probable prolyl 4-hydroxylase 12 isoform X2 [Cicer arietinum]	XP_004515255	1.6e-217	1	613	302	302	5	F:L-ascorbic acid binding; F:iron ion binding; F:oxidoreductase activity, acting on paired donors, with incorporation or reduction of molecular oxygen; F:oxidoreductase activity; P:oxidation-reduction process	F:GO:0031418; F:GO:0005506; F:GO:0016705; F:GO:0016491; P:GO:0055114
XM_004515281.1	6.66869	1.19014	T1	C1	2.22909	1.92811	0.00190073	0.0103895	serine threonine- kinase cdc7	3265	XP_004515338.1probable serine/threonine-protein kinase cdc7 [Cicer arietinum]	XP_004515338	0	1	1884	954	954	5	F:ATP binding; F:protein kinase activity; P:phosphorylation; P:protein phosphorylation; F:kinase activity	F:GO:0005524; F:GO:0004672; P:GO:0016310; P:GO:0006468; F:GO:0016301
XM_004515287.3	13.9946	1.1384	T1	C1	3.36214	2.83823	5.40746e-06	4.51039e-05	--tRNA chloroplastic mitochondrial 2 isoform X1	3318	XP_004515344.1glycine--tRNA ligase, chloroplastic/mitochondrial 2 isoform X1 [Cicer arietinum]	XP_004515344	0	1	2043	1074	1074	6	F:nucleotide binding; F:ATP binding; F:glycine-tRNA ligase activity; P:glycyl-tRNA aminoacylation; C:cytoplasm; F:ligase activity	F:GO:0000166; F:GO:0005524; F:GO:0004820; P:GO:0006426; C:GO:0005737; F:GO:0016874
XM_004515553.2	9.81941	0.232854	T1	C1	5.12842	2.24912	1.60252e-09	2.91311e-08	pectate lyase 8	1978	XP_004515610.1probable pectate lyase 8 [Cicer arietinum]	XP_004515610	0	1	906	443	443	4	P:pectin catabolic process; F:metal ion binding; F:pectate lyase activity; F:lyase activity	P:GO:0045490; F:GO:0046872; F:GO:0030570; F:GO:0016829
XM_004515774.3	84.5474	20.31	T1	C1	1.80264	5.64081	0.00759762	0.0349243	diphosphate kinase chloroplastic	909	XP_004515831.1nucleoside diphosphate kinase 2, chloroplastic [Cicer arietinum]	XP_004515831	1.1e-160	1	457	231	231	10	F:nucleotide binding; F:ATP binding; P:UTP biosynthetic process; P:CTP biosynthetic process; P:GTP biosynthetic process; P:nucleoside diphosphate phosphorylation; F:nucleoside diphosphate kinase activity; P:phosphorylation; F:transferase activity; F:kinase activity	F:GO:0000166; F:GO:0005524; P:GO:0006228; P:GO:0006241; P:GO:0006183; P:GO:0006165; F:GO:0004550; P:GO:0016310; F:GO:0016740; F:GO:0016301
XM_004515827.3	38.8524	5.14865	T1	C1	2.66034	4.37257	0.000148031	0.00101343	chain dehydrogenase TIC chloroplastic-like isoform X1	1381	XP_004515884.1short-chain dehydrogenase TIC 32, chloroplastic-like isoform X1 [Cicer arietinum]	XP_004515884	3.3e-236	1	659	341	341		-	-
[truncated: 273 more rows]

## Sheet: Down regulated in KWR 108
Transcripts significantly down-regulated in KWR 108
[truncated: 496 more rows]

## Sheet: Up-regulated in KWR 108
Transcripts significantly up-regulated in KWR 108
[truncated: 609 more rows]
